# Supplementary material for: Decoding the function of Atg13 phosphorylation reveals a role of Atg11 in bulk autophagy initiation
Source: EMBO Rep. 2024 Jan 17;25(2):813–31. doi: 10.1038/s44319-023-00055-9 (PMC10897315; doi:10.1038/s44319-023-00055-9)
Supplement: Supplementary file 1 — Dataset EV1 [file 44319_2023_55_MOESM1_ESM.xlsx]

## Sheet: Info
Results of Atg13-HB purification Mass Spectrometry Analysis
	Summary
		Identified phosphopeptides
		Quantification of phoshopeptides
		Atg13 sequence coverage per experiment
	Quantitative SILAC Experiments
		Experiment	Results table
		Atg1(KD); +/- rapamycin	Phosphopeptides (localization probability > 75%)
			Phosphopeptides (localization probability < 75%)
			Unphopshorylated peptides
		Atg1(KO) vs Atg1(WT); Both rapamycin treated	Phosphopeptides (localization probability > 75%)
			Phosphopeptides (localization probability < 75%)
			Unphopshorylated peptides
		Atg1(WT); +/- rapamycin	Phosphopeptides (localization probability > 75%)
			Phosphopeptides (localization probability < 75%)
			Unphopshorylated peptides
		Atg1(KD) vs Atg1(WT); Both rapamycin treated	Phosphopeptides (localization probability > 75%)
			Phosphopeptides (localization probability < 75%)
			Unphopshorylated peptides
	Coverage and Setup Experiments
		Experiment	Results table
		Coverage Atg1(WT)	Phosphopeptides (localization probability > 75%)
			Phosphopeptides (localization probability < 75%)
			Unphopshorylated peptides
		Coverage Atg1(KD)	Phosphopeptides (localization probability > 75%)
			Phosphopeptides (localization probability < 75%)
			Unphopshorylated peptides
		Setup Experiments	Phosphopeptides (localization probability > 75%)
			Phosphopeptides (localization probability < 75%)
			Unphopshorylated peptides
	Abbreviations:
		WT … wild type
		KD … kinase dead
		KO … knock out

## Sheet: Phosphosites Table
Experiment type: "Atg13-HTB in Atg1kd(D211)+-rapamycin"															BACK TO FIRST PAGE
VELOS Orbitrap
Sequence	Protein Group Accessions	# Phospho Sites	pRS Site Probabilities	Peptide Site	Protein Site	Modification Sequest	Confidence	Activation Type	Xcorr	# Missed Cleavages	Charge	m/z [Da]	∆M [ppm]	Scan	Spectrum File
HAS#VSHNSQGPQNQPEQEGQSDQDIGKR	YPR185W	1	S(3): 75.1; S(5): 12.4; S(8): 12.4; S(21): 0.0	S3	S280	S3(Phospho)	High	CID	6.36114	1	3	1046.79	1.15205	3079	20130225_Velos2_RSLC-5_Romanov_Ammerer_MFPL_onbead_atg13_atg1kd_rapa_silac_tiO2.raw
HAS#VSHNSQGPQNQPEQEGQSDQDIGKR	YPR185W	1	S(3): 7.0; S(5): 85.9; S(8): 7.0; S(21): 0.1	S5	S282	S3(Phospho)	High	CID	5.7904	1	3	1046.79	0.451916	3088	20130225_Velos2_RSLC-5_Romanov_Ammerer_MFPL_onbead_atg13_atg1kd_rapa_silac_tiO2.raw
HAS#VSHNSQGPQNQPEQEGQSDQDIGKR	YPR185W	1	S(3): 10.1; S(5): 10.1; S(8): 78.1; S(21): 1.6	S8	S285	S3(Phospho)	High	CID	5.34471	1	3	1046.79	1.85218	3065	20130225_Velos2_RSLC-5_Romanov_Ammerer_MFPL_onbead_atg13_atg1kd_rapa_silac_tiO2.raw
ANS#FEPQSWQK	YPR185W	1	S(3): 100.0; S(8): 0.0	S3	S355	S3(Phospho); K11(Label:13C(6))	High	CID	4.18624	0	2	704.305	0.0241503	7271	20130225_Velos2_RSLC-5_Romanov_Ammerer_MFPL_onbead_atg13_atg1kd_rapa_silac_tiO2.raw
ANSFEPQS#WQK	YPR185W	1	S(3): 0.0; S(8): 100.0	S8	S360	S8(Phospho)	High	CID	3.54969	0	2	701.296	0.189452	7338	20130225_Velos2_RSLC-5_Romanov_Ammerer_MFPL_onbead_atg13_atg1kd_rapa_silac_tiO2.raw
VGS#IGSQSASR	YPR185W	1	S(3): 100.0; S(6): 0.0; S(8): 0.0; S(10): 0.0	S3	S379	S3(Phospho)	High	CID	3.37555	0	2	564.756	0.235746	3748	20130225_Velos2_RSLC-5_Romanov_Ammerer_MFPL_onbead_atg13_atg1kd_rapa_silac_tiO2.raw
YSSS#FGNIR	YPR185W	1	Y(1): 0.0; S(2): 0.0; S(3): 0.6; S(4): 99.4	S4	S429	S4(Phospho); R9(Label:13C(6))	High	CID	2.98971	0	2	558.745	0.0141085	7107	20130225_Velos2_RSLC-5_Romanov_Ammerer_MFPL_onbead_atg13_atg1kd_rapa_silac_5per.raw
HSS#VKTTENAEK	YPR185W	1	S(2): 0.2; S(3): 99.8; T(6): 0.0; T(7): 0.0	S3	S438	S3(Phospho)	High	CID	3.7197	1	2	705.817	0.197127	1707	20130225_Velos2_RSLC-5_Romanov_Ammerer_MFPL_onbead_atg13_atg1kd_rapa_silac_5per.raw
AVKS#PLQPQESQEDLM*DFVK	YPR185W	1	S(4): 100.0; S(11): 0.0	S4	S454	S4(Phospho); M16(Oxidation)	High	CID	6.20835	1	3	795.707	0.630531	8070	20130225_Velos2_RSLC-5_Romanov_Ammerer_MFPL_onbead_atg13_atg1kd_rapa_silac_tiO2.raw
SPLQPQES#QEDLM*DFVK	YPR185W	1	S(1): 0.0; S(8): 100.0	S8	S461	S8(Phospho); M13(Oxidation); K17(Label:13C(6))	High	CID	5.91643	0	2	1046.97	0.123132	9491	20130225_Velos2_RSLC-5_Romanov_Ammerer_MFPL_onbead_atg13_atg1kd_rapa_silac_tiO2.raw
SDSHS#PLPSISPSM*HYGSLNSR	YPR185W	1	S(1): 6.6; S(3): 6.6; S(5): 80.0; S(9): 6.6; S(11): 0.1; S(13): 0.0; Y(16): 0.1; S(18): 0.0; S(21): 0.0	S5	S535	S5(Phospho); M14(Oxidation)	High	CID	5.08189	0	3	818.025	0.602848	6153	20130225_Velos2_RSLC-5_Romanov_Ammerer_MFPL_onbead_atg13_atg1kd_rapa_silac_tiO2.raw
SDSHS#PLPSISPSM*HYGSLNSR	YPR185W	1	S(1): 0.6; S(3): 0.6; S(5): 2.8; S(9): 95.4; S(11): 0.6; S(13): 0.0; Y(16): 0.0; S(18): 0.0; S(21): 0.0	S9	S539	S5(Phospho); M14(Oxidation)	High	CID	4.68573	0	3	818.025	0.602848	6151	20130225_Velos2_RSLC-5_Romanov_Ammerer_MFPL_onbead_atg13_atg1kd_rapa_silac_tiO2.raw
M*S#QGANASHLIAR	YPR185W	1	S(2): 100.0; S(8): 0.0	S2	S554	M1(Oxidation); S2(Phospho); R13(Label:13C(6))	High	CID	2.98932	0	2	729.337	0.265682	4514	20130225_Velos2_RSLC-5_Romanov_Ammerer_MFPL_onbead_atg13_atg1kd_rapa_silac_tiO2.raw
GGGNSSTS#ALNSR	YPR185W	1	S(5): 0.2; S(6): 3.8; T(7): 3.8; S(8): 92.1; S(12): 0.0	S8	S573	S8(Phospho); R13(Label:13C(6))	High	CID	3.47308	0	2	647.28	0.266564	3465	20130225_Velos2_RSLC-5_Romanov_Ammerer_MFPL_onbead_atg13_atg1kd_rapa_silac_tiO2.raw
YNQLGVEEDDDDENDRLLNQM*GNS#ATK	YPR185W	1	Y(1): 0.0; S(24): 79.4; T(26): 20.6	S24	S637	R16(Label:13C(6)); M21(Oxidation); S24(Phospho); K27(Label:13C(6))	High	CID	6.59354	1	3	1064.46	0.447108	7160	20130225_Velos2_RSLC-5_Romanov_Ammerer_MFPL_onbead_atg13_atg1kd_rapa_silac_tiO2.raw
YNQLGVEEDDDDENDRLLNQM*GNSAT#K	YPR185W	1	Y(1): 0.0; S(24): 9.5; T(26): 90.5	T26	T639	R16(Label:13C(6)); M21(Oxidation); T26(Phospho); K27(Label:13C(6))	High	CID	5.30477	1	3	1064.46	-0.126647	7209	20130225_Velos2_RSLC-5_Romanov_Ammerer_MFPL_onbead_atg13_atg1kd_rapa_silac_tiO2.raw
FKSSIS#PR	YPR185W	1	S(3): 0.0; S(4): 0.0; S(6): 100.0	S6	S646	K2(Label:13C(6)); S6(Phospho); R8(Label:13C(6))	High	CID	2.68536	1	2	507.265	0.328617	3811	20130225_Velos2_RSLC-5_Romanov_Ammerer_MFPL_onbead_atg13_atg1kd_rapa_silac_tiO2.raw
S#IDSISSSFIK	YPR185W	1	S(1): 100.0; S(4): 0.0; S(6): 0.0; S(7): 0.0; S(8): 0.0	S1	S649	S1(Phospho); K11(Label:13C(6))	High	CID	4.16281	0	2	635.307	-0.304282	9519	20130225_Velos2_RSLC-5_Romanov_Ammerer_MFPL_onbead_atg13_atg1kd_rapa_silac_tiO2.raw
SIDS#ISSSFIK	YPR185W	1	S(1): 0.2; S(4): 99.2; S(6): 0.2; S(7): 0.2; S(8): 0.2	S4	S652	S4(Phospho); K11(Label:13C(6))	High	CID	3.59025	0	2	635.307	-0.304282	9811	20130225_Velos2_RSLC-5_Romanov_Ammerer_MFPL_onbead_atg13_atg1kd_rapa_silac_tiO2.raw
SIDSISSS#FIK	YPR185W	1	S(1): 0.0; S(4): 0.0; S(6): 0.1; S(7): 96.8; S(8): 3.1	S7	S655	S8(Phospho); K11(Label:13C(6))	High	CID	3.25755	0	2	635.307	-0.0158376	9053	20130225_Velos2_RSLC-5_Romanov_Ammerer_MFPL_onbead_atg13_atg1kd_rapa_silac_tiO2.raw
SIDSISS#SFIK	YPR185W	1	S(1): 0.0; S(4): 0.0; S(6): 0.0; S(7): 0.2; S(8): 99.8	S8	S656	S7(Phospho); K11(Label:13C(6))	High	CID	3.86647	0	2	635.307	0.0803105	9088	20130225_Velos2_RSLC-5_Romanov_Ammerer_MFPL_onbead_atg13_atg1kd_rapa_silac_tiO2.raw
manually discovered sites are presented in the quantification table
Experiment type: "Atg13-HTB in Atg1wt vs. Atg1(KO), both rapamycin-treated"
VELOS Orbitrap
Sequence	Protein Group Accessions	# Phospho Sites	pRS Site Probabilities	Peptide Site	Protein Site	Modification Sequest	Confidence	Activation Type	Xcorr	# Missed Cleavages	Charge	m/z [Da]	∆M [ppm]	Scan	Spectrum File
WLIELDNSSPT#FK	YPR185W	1	S(8): 5.4; S(9): 89.3; T(11): 5.4	S9	S129	T11(Phospho)	High	CID	2.74953	0	2	815.383	1.16574	15706	120629V_Ammerer_Reiterr_SILAC_Atg13_both_rapa_TiO2_elu.raw
WLIELDNSSPT#FK	YPR185W	1	S(8): 0.0; S(9): 0.4; T(11): 99.6	T11	T131	T11(Phospho)	High	CID	3.10376	0	2	815.382	0.56653	15695	120629V_Ammerer_Reiterr_SILAC_Atg13_both_rapa_TiO2_elu.raw
HAS#VSHNSQGPQNQPEQEGQSDQDIGK	YPR185W	1	S(3): 96.7; S(5): 3.2; S(8): 0.1; S(21): 0.0	S3	S280	S3(Phospho)	High	CID	6.26469	0	3	994.759	0.552321	3856	120529V_WR_SILAC_Atg13_strain_WR788_(wt)_13C_strain_WR792_12C_(both_rapa_treated)_10%_WH.raw
HAS#VSHNSQGPQNQPEQEGQSDQDIGKR	YPR185W	1	S(3): 3.5; S(5): 15.8; S(8): 80.4; S(21): 0.2	S8	S285	S3(Phospho); K27(Label:13C(6)); R28(Label:13C(6))	High	CID	4.68877	1	3	1050.81	-0.00678088	3407	120629V_Ammerer_Reiterr_SILAC_Atg13_both_rapa_TiO2_elu.raw
HASVS#HNSQGPQNQPEQEGQS#DQDIGKR	YPR185W	2	S(3): 20.7; S(5): 20.7; S(8): 59.6; S(21): 99.0	S21	S298	S5(Phospho); S21(Phospho); K27(Label:13C(6)); R28(Label:13C(6))	High	CID	4.04456	1	4	808.347	-1.13247	3825	120629V_Ammerer_Reiterr_SILAC_Atg13_both_rapa_TiO2_elu.raw
S#LSLSPCTR	YPR185W	1	S(1): 95.8; S(3): 4.2; S(5): 0.0; T(8): 0.0	S1	S344	S1(Phospho); C7(Carbamidomethyl)	High	CID	2.33146	0	2	550.744	0.0110125	8279	120629V_Ammerer_Reiterr_SILAC_Atg13_both_rapa_TiO2_elu.raw
SLS#LS#PCTR	YPR185W	2	S(1): 1.0; S(3): 99.0; S(5): 99.0; T(8): 1.0	S3/S5	S346/S348	S3(Phospho); S5(Phospho); C7(Carbamidomethyl)	High	CID	2.38133	0	2	590.727	-0.215535	9392	120629V_Ammerer_Reiterr_SILAC_Atg13_both_rapa_TiO2_elu.raw
SLSLS#PCTR	YPR185W	1	S(1): 0.1; S(3): 1.5; S(5): 96.9; T(8): 1.5	S5	S348	S5(Phospho); C7(Carbamidomethyl); R9(Label:13C(6))	High	CID	2.42843	0	2	553.754	0.0223413	6326	120117V_WR_SILAC_13C_strainWR788_(Atg13)-_12C_strainWR792_(Atg13+delta_Atg1)_both_45min_rapa_TiO2.raw
ANS#FEPQSWQK	YPR185W	1	S(3): 93.9; S(8): 6.1	S3	S355	S3(Phospho)	High	CID	3.56296	0	2	701.295	-0.855683	8770	120529V_WR_SILAC_Atg13_strain_WR788_(wt)_13C_strain_WR792_12C_(both_rapa_treated)_10%_WH.raw
ANS#FEPQSWQK	YPR185W	1	S(3): 0.3; S(8): 99.7	S8	S360	S3(Phospho)	High	CID	2.88439	0	2	701.295	-0.246021	9418	120629V_Ammerer_Reiterr_SILAC_Atg13_both_rapa_TiO2_elu.raw
VGS#IGSQSASR	YPR185W	1	S(3): 100.0; S(6): 0.0; S(8): 0.0; S(10): 0.0	S3	S379	S3(Phospho)	High	CID	3.59652	0	2	564.756	0.0194065	2296	120117V_WR_SILAC_13C_strainWR788_(Atg13)-_12C_strainWR792_(Atg13+delta_Atg1)_both_45min_rapa_TiO2.raw
VGSIGS#QSASR	YPR185W	1	S(3): 0.0; S(6): 99.5; S(8): 0.5; S(10): 0.0	S6	S382	S6(Phospho)	High	CID	2.75242	0	2	564.756	0.235746	3508	120629V_Ammerer_Reiterr_SILAC_Atg13_both_rapa_TiO2_elu.raw
YSS#SFGNIR	YPR185W	1	Y(1): 0.0; S(2): 0.0; S(3): 5.7; S(4): 94.3	S4	S429	S3(Phospho); R9(Label:13C(6))	High	CID	2.32777	0	2	558.744	-0.423231	8088	120629V_Ammerer_Reiterr_SILAC_Atg13_both_rapa_TiO2_elu.raw
RHS#SVKTTENAEK	YPR185W	1	S(3): 95.5; S(4): 4.5; T(7): 0.0; T(8): 0.0	S3	S437	S3(Phospho)	High	CID	2.50858	2	2	783.868	0.849492	628	120629V_Ammerer_Reiterr_SILAC_Atg13_both_rapa_TiO2_elu.raw
RHS#S#VKTTENAEK	YPR185W	2	S(3): 100.0; S(4): 99.4; T(7): 0.3; T(8): 0.3	S3/S4	S437/438	S3(Phospho); S4(Phospho)	High	CID	3.42241	2	2	823.851	0.34985	690	120529V_WR_SILAC_Atg13_strain_WR788_(wt)_13C_strain_WR792_12C_(both_rapa_treated)_10%_WH.raw
HSS#VKTTENAEK	YPR185W	1	S(2): 0.1; S(3): 99.9; T(6): 0.0; T(7): 0.0	S3	S438	S3(Phospho)	High	CID	3.97293	1	2	705.817	0.975952	760	120629V_Ammerer_Reiterr_SILAC_Atg13_both_rapa_TiO2_elu.raw
AVKS#PLQPQESQEDLM*DFVK	YPR185W	1	S(4): 100.0; S(11): 0.0	S4	S454	S4(Phospho); M16(Oxidation)	High	CID	4.34977	1	2	1193.06	-0.0803547	10407	120117V_WR_SILAC_13C_strainWR788_(Atg13)-_12C_strainWR792_(Atg13+delta_Atg1)_both_45min_rapa_TiO2.raw
AVKS#PLQPQES#QEDLM*DFVK	YPR185W	2	S(4): 100.0; S(11): 100.0	S4/S11	S454/461	S4(Phospho); S11(Phospho); M16(Oxidation)	High	CID	4.90694	1	3	822.362	-0.0427723	12234	120629V_Ammerer_Reiterr_SILAC_Atg13_both_rapa_TiO2_elu.raw
SPLQPQES#QEDLM*DFVK	YPR185W	1	S(1): 0.0; S(8): 100.0	S8	S461	S8(Phospho); M13(Oxidation)	High	CID	5.30826	0	2	1043.96	0.0589549	12863	120629V_Ammerer_Reiterr_SILAC_Atg13_both_rapa_TiO2_elu.raw
KT#SGNNPPNINISDSLIR	YPR185W	1	T(2): 87.7; S(3): 12.3; S(13): 0.0; S(15): 0.0	T2	T483	T2(Phospho)	High	CID	3.91451	1	3	674	0.183158	11000	120629V_Ammerer_Reiterr_SILAC_Atg13_both_rapa_TiO2_elu.raw
KT#SGNNPPNINISDSLIR	YPR185W	1	T(2): 10.2; S(3): 89.8; S(13): 0.0; S(15): 0.0	S3	S484	T2(Phospho)	High	CID	2.40682	1	2	1010.5	0.189815	10800	120629V_Ammerer_Reiterr_SILAC_Atg13_both_rapa_TiO2_elu.raw
KTSGNNPPNINISDS#LIR	YPR185W	1	T(2): 0.0; S(3): 0.0; S(13): 91.9; S(15): 8.1	S13	S494	K1(Label:13C(6)); S15(Phospho); R18(Label:13C(6))	High	CID	4.51629	1	3	678.013	-0.256073	10450	120629V_Ammerer_Reiterr_SILAC_Atg13_both_rapa_TiO2_elu.raw
TSGNNPPNINISDS#LIR	YPR185W	1	T(1): 0.0; S(2): 0.0; S(12): 83.8; S(14): 16.1	S12	S494	S14(Phospho); R17(Label:13C(6))	High	CID	3.31428	0	2	949.459	-0.306253	10797	120117V_WR_SILAC_13C_strainWR788_(Atg13)-_12C_strainWR792_(Atg13+delta_Atg1)_both_45min_rapa_TiO2.raw
KTSGNNPPNINISDS#LIR	YPR185W	1	T(2): 0.0; S(3): 0.0; S(13): 10.8; S(15): 89.2	S15	S496	K1(Label:13C(6)); S15(Phospho); R18(Label:13C(6))	High	CID	3.97982	1	3	678.013	-0.256073	10548	120629V_Ammerer_Reiterr_SILAC_Atg13_both_rapa_TiO2_elu.raw
TSGNNPPNINISDS#LIR	YPR185W	1	T(1): 0.0; S(2): 0.0; S(12): 0.0; S(14): 100.0	S14	S496	S14(Phospho); R17(Label:13C(6))	High	CID	4.57641	0	2	949.459	0.0153386	10693	120117V_WR_SILAC_13C_strainWR788_(Atg13)-_12C_strainWR792_(Atg13+delta_Atg1)_both_45min_rapa_TiO2.raw
S#DSHS#PLPSIS#PSM*HY#GSLNSR	YPR185W	3	S(1): 77.0; S(3): 37.9; S(5): 29.3; S(9): 57.5; S(11): 59.0; S(13): 11.0; Y(16): 23.3; S(18): 3.8; S(21): 1.2	S1/S5 or S9/S11 or Y16	S533/539 or 535/S541 or 546	S3(Phospho); S5(Phospho); S11(Phospho); M14(Oxidation)	High	CID	4.29509	0	3	871.336	-0.175607	10998	120629V_Ammerer_Reiterr_SILAC_Atg13_both_rapa_TiO2_elu.raw
GRSDS#HSPLPSISPSM*HYGSLNSR	YPR185W	1	S(3): 2.7; S(5): 14.1; S(7): 82.7; S(11): 0.6; S(13): 0.0; S(15): 0.0; Y(18): 0.0; S(20): 0.0; S(23): 0.0	S7	S535	R2(Label:13C(6)); S5(Phospho); M16(Oxidation); R24(Label:13C(6))	High	CID	4.74461	1	3	893.079	-0.293694	7675	120629V_Ammerer_Reiterr_SILAC_Atg13_both_rapa_TiO2_elu.raw
SDSHS#PLPSISPSM*HYGSLNSR	YPR185W	1	S(1): 3.1; S(3): 3.1; S(5): 90.5; S(9): 3.1; S(11): 0.2; S(13): 0.0; Y(16): 0.0; S(18): 0.0; S(21): 0.0	S5	S535	S5(Phospho); M14(Oxidation); R22(Label:13C(6))	High	CID	3.90374	0	3	820.031	-0.510871	8338	120629V_Ammerer_Reiterr_SILAC_Atg13_both_rapa_TiO2_elu.raw
SDSHSPLPS#ISPSM*HYGSLNSR	YPR185W	1	S(1): 0.1; S(3): 0.1; S(5): 2.9; S(9): 94.9; S(11): 0.6; S(13): 0.6; Y(16): 0.6; S(18): 0.1; S(21): 0.0	S9	S539	S9(Phospho); M14(Oxidation)	High	CID	3.34174	0	3	818.025	0.154803	8888	120629V_Ammerer_Reiterr_SILAC_Atg13_both_rapa_TiO2_elu.raw
SDSHS#PLPSISPSM*HYGSLNSR	YPR185W	1	S(1): 0.6; S(3): 0.6; S(5): 2.4; S(9): 12.6; S(11): 78.3; S(13): 2.4; Y(16): 2.4; S(18): 0.6; S(21): 0.2	S11	S541	S5(Phospho); M14(Oxidation)	High	CID	3.16353	0	3	818.025	0.304151	8913	120629V_Ammerer_Reiterr_SILAC_Atg13_both_rapa_TiO2_elu.raw
M*S#QGANASHLIAR	YPR185W	1	S(2): 100.0; S(8): 0.0	S2	S554	M1(Oxidation); S2(Phospho); R13(Label:13C(6))	High	CID	3.89421	0	2	729.337	-0.0692929	4615	120117V_WR_SILAC_13C_strainWR788_(Atg13)-_12C_strainWR792_(Atg13+delta_Atg1)_both_45min_rapa_TiO2.raw
M*S#QGANAS#HLIAR	YPR185W	2	S(2): 100.0; S(8): 100.0	S2/S8	S554/S560	M1(Oxidation); S2(Phospho); S8(Phospho); R13(Label:13C(6))	High	CID	2.84878	0	2	769.32	-0.556592	6309	120629V_Ammerer_Reiterr_SILAC_Atg13_both_rapa_TiO2_elu.raw
M*SQGANAS#HLIAR	YPR185W	1	S(2): 0.0; S(8): 100.0	S8	S560	M1(Oxidation); S8(Phospho); R13(Label:13C(6))	High	CID	3.27675	0	2	729.337	-0.0692929	4730	120629V_Ammerer_Reiterr_SILAC_Atg13_both_rapa_TiO2_elu.raw
GGGNSSTS#ALNSR	YPR185W	1	S(5): 0.0; S(6): 0.2; T(7): 4.0; S(8): 95.8; S(12): 0.0	S8	S573	S8(Phospho); R13(Label:13C(6))	High	CID	3.15132	0	2	647.28	-0.0165409	3182	120629V_Ammerer_Reiterr_SILAC_Atg13_both_rapa_TiO2_elu.raw
GGGNSSTS#ALNSR	YPR185W	1	S(5): 0.4; S(6): 0.8; T(7): 1.9; S(8): 5.7; S(12): 91.3	S12	S577	S8(Phospho); R13(Label:13C(6))	High	CID	2.13498	0	2	647.28	0.644036	1566	120117V_WR_SILAC_13C_strainWR788_(Atg13)-_12C_strainWR792_(Atg13+delta_Atg1)_both_45min_rapa_TiO2.raw
LLNQM*GNS#ATK	YPR185W	1	S(8): 98.2; T(10): 1.8	S8	S637	M5(Oxidation); S8(Phospho); K11(Label:13C(6))	High	CID	3.0026	0	2	639.796	0.0411297	2512	120117V_WR_SILAC_13C_strainWR788_(Atg13)-_12C_strainWR792_(Atg13+delta_Atg1)_both_45min_rapa_TiO2.raw
YNQLGVEEDDDDENDRLLNQM*GNS#ATK	YPR185W	1	Y(1): 0.0; S(24): 93.5; T(26): 6.5	S24	S637	M21(Oxidation); S24(Phospho)	High	CID	4.76092	1	3	1060.44	0.210503	10121	120629V_Ammerer_Reiterr_SILAC_Atg13_both_rapa_TiO2_elu.raw
LLNQM*GNS#ATK	YPR185W	1	S(8): 3.9; T(10): 96.1	T10	T639	M5(Oxidation); S8(Phospho)	High	CID	2.52069	0	2	636.787	0.702893	2473	120117V_WR_SILAC_13C_strainWR788_(Atg13)-_12C_strainWR792_(Atg13+delta_Atg1)_both_45min_rapa_TiO2.raw
YNQLGVEEDDDDENDRLLNQM*GNS#ATK	YPR185W	1	Y(1): 0.0; S(24): 13.7; T(26): 86.3	T26	T639	R16(Label:13C(6)); M21(Oxidation); S24(Phospho); K27(Label:13C(6))	High	CID	4.62168	1	4	798.593	0.270768	10066	120629V_Ammerer_Reiterr_SILAC_Atg13_both_rapa_TiO2_elu.raw
FKSS#ISPR	YPR185W	1	S(3): 95.6; S(4): 4.2; S(6): 0.2	S3	S646	K2(Label:13C(6)); S4(Phospho); R8(Label:13C(6))	High	CID	2.6126	1	2	507.264	-0.15315	3691	120629V_Ammerer_Reiterr_SILAC_Atg13_both_rapa_TiO2_elu.raw
S#IDS#ISSSFIK	YPR185W	2	S(1): 93.4; S(4): 9.2; S(6): 47.0; S(7): 47.0; S(8): 3.3	S1	S649	S1(Phospho); S4(Phospho); K11(Label:13C(6))	High	CID	2.57828	0	2	675.29	0.0589494	16079	120629V_Ammerer_Reiterr_SILAC_Atg13_both_rapa_TiO2_elu.raw
SS#ISPRS#IDSISSSFIK	YPR185W	2	S(1): 35.9; S(2): 35.9; S(4): 35.9; S(7): 78.6; S(10): 9.6; S(12): 1.7; S(13): 1.7; S(14): 0.5	S7	S649	S2(Phospho); R6(Label:13C(6)); S7(Phospho); K17(Label:13C(6))	High	CID	2.68518	1	2	991.967	0.0133808	14503	120629V_Ammerer_Reiterr_SILAC_Atg13_both_rapa_TiO2_elu.raw
S#IDSISSSFIK	YPR185W	1	S(1): 4.3; S(4): 91.3; S(6): 4.3; S(7): 0.0; S(8): 0.0	S4	S652	S1(Phospho); K11(Label:13C(6))	High	CID	3.05245	0	2	635.307	0.368755	11626	120117V_WR_SILAC_13C_strainWR788_(Atg13)-_12C_strainWR792_(Atg13+delta_Atg1)_both_45min_rapa_TiO2.raw
SIDS#ISS#SFIK	YPR185W	2	S(1): 0.0; S(4): 4.7; S(6): 90.9; S(7): 9.1; S(8): 95.3	S6	S654	S4(Phospho); S7(Phospho); K11(Label:13C(6))	High	CID	2.50393	0	2	675.29	-0.574208	14891	120629V_Ammerer_Reiterr_SILAC_Atg13_both_rapa_TiO2_elu.raw
SIDS#ISSSFIK	YPR185W	1	S(1): 0.0; S(4): 0.0; S(6): 8.5; S(7): 8.5; S(8): 83.0	S8	S656	S4(Phospho); K11(Label:13C(6))	High	CID	2.10311	0	2	635.307	-0.0158376	11246	120117V_WR_SILAC_13C_strainWR788_(Atg13)-_12C_strainWR792_(Atg13+delta_Atg1)_both_45min_rapa_TiO2.raw
SSIS#PRS#IDSISSSFIK	YPR185W	2	S(1): 79.3; S(2): 79.3; S(4): 12.4; S(7): 27.3; S(10): 1.1; S(12): 0.2; S(13): 0.2; S(14): 0.2	S1/S2	S643/S644	S4(Phospho); R6(Label:13C(6)); S7(Phospho); K17(Label:13C(6))	High	CID	3.29252	1	3	661.647	-0.0241806	14373	120629V_Ammerer_Reiterr_SILAC_Atg13_both_rapa_TiO2_elu.raw
S#IDS#ISSSFIK	YPR185W	2	S(1): 98.2; S(4): 86.0; S(6): 5.3; S(7): 5.3; S(8): 5.3	S1/S4	S649/S652	S1(Phospho); S4(Phospho)	High	CID	3.55655	0	2	672.28	0.231547	15574	120629V_Ammerer_Reiterr_SILAC_Atg13_both_rapa_TiO2_elu.raw
S#IDS#ISSSFIK	YPR185W	2	S(1): 91.1; S(4): 17.3; S(6): 89.0; S(7): 1.3; S(8): 1.3	S1/S6	S649/S654	S1(Phospho); S4(Phospho)	High	CID	2.87636	0	2	672.28	0.0498343	15814	120629V_Ammerer_Reiterr_SILAC_Atg13_both_rapa_TiO2_elu.raw
S#IDS#ISSSFIK	YPR185W	2	S(1): 90.6; S(4): 8.4; S(6): 15.4; S(7): 77.3; S(8): 8.4	S1/S7	S649/S655	S1(Phospho); S4(Phospho); K11(Label:13C(6))	High	CID	2.32562	0	2	675.289	-1.38827	16324	120629V_Ammerer_Reiterr_SILAC_Atg13_both_rapa_TiO2_elu.raw
S#IDSIS#SSFIK	YPR185W	2	S(1): 99.8; S(4): 0.2; S(6): 10.8; S(7): 10.8; S(8): 78.3	S1/S8	S649/S656	S1(Phospho); S6(Phospho)	High	CID	2.36922	0	2	672.28	-0.404448	14450	120629V_Ammerer_Reiterr_SILAC_Atg13_both_rapa_TiO2_elu.raw
SIDS#ISS#SFIK	YPR185W	2	S(1): 0.8; S(4): 91.3; S(6): 13.8; S(7): 7.9; S(8): 86.1	S4/S8	S652/S656	S4(Phospho); S7(Phospho); K11(Label:13C(6))	High	CID	2.75029	0	2	675.29	-0.845562	14912	120629V_Ammerer_Reiterr_SILAC_Atg13_both_rapa_TiO2_elu.raw
SIDS#ISS#SFIK	YPR185W	2	S(1): 2.4; S(4): 13.5; S(6): 84.5; S(7): 85.9; S(8): 13.8	S6/S7	S654/S655	S4(Phospho); S7(Phospho); K11(Label:13C(6))	High	CID	2.73555	0	2	675.29	-0.212404	15010	120629V_Ammerer_Reiterr_SILAC_Atg13_both_rapa_TiO2_elu.raw
SIDSIS#S#SFIK	YPR185W	2	S(1): 0.4; S(4): 5.4; S(6): 89.1; S(7): 10.5; S(8): 94.5	S6/S8	S654/S656	S6(Phospho); S7(Phospho); K11(Label:13C(6))	High	CID	2.81965	0	2	675.29	-0.393306	14983	120629V_Ammerer_Reiterr_SILAC_Atg13_both_rapa_TiO2_elu.raw
manually discovered sites are presented in the quantification table
Experiment type: "Atg13-HTB in Atg1wt+-rapamycin"
VELOS Orbitrap
Sequence	Protein Group Accessions	# Phospho Sites	pRS Site Probabilities	Peptide Site	Protein Site	Modification Sequest	Confidence	Activation Type	Xcorr	# Missed Cleavages	Charge	m/z [Da]	∆M [ppm]	Scan	Spectrum File
ANS#FEPQSWQK	YPR185W	1	S(3): 100.0; S(8): 0.0	S3	S355	S3(Phospho); K11(Label:13C(6))	High	CID	4.14578	0	2	704.304	-1.45013	9003	120529V_WR_SILAC_Atg13_strain_WR788_(Atg13-HTB_wt)_13C_(untreated)_12C_(45min_rapa)_10%_WH.raw
ANS#FEPQSWQK	YPR185W	1	S(3): 0.0; S(8): 100.0	S8	S360	S3(Phospho)	High	CID	3.74313	0	2	701.294	-1.37825	9010	120529V_WR_SILAC_Atg13_strain_WR788_(Atg13-HTB_wt)_13C_(untreated)_12C_(45min_rapa)_10%_WH.raw
VGS#IGSQSASR	YPR185W	1	S(3): 99.9; S(6): 0.1; S(8): 0.0; S(10): 0.0	S3	S379	S3(Phospho)	High	CID	2.57021	0	2	564.757	1.42561	3707	120529V_WR_SILAC_Atg13_strain_WR788_(Atg13-HTB_wt)_13C_(untreated)_12C_(45min_rapa)_10%_WH.raw
YSS#SFGNIR	YPR185W	1	Y(1): 0.0; S(2): 0.1; S(3): 8.0; S(4): 91.8	S4	S429	S3(Phospho); R9(Label:13C(6))	High	CID	2.30443	0	2	558.745	0.232778	4700	120117V_WR_SILAC_strainWR788_(Atg13)-_13C(untreated)-_12C(45min_rapa)_TiO2.raw
RHS#S#VKTTENAEK	YPR185W	2	S(3): 100.0; S(4): 100.0; T(7): 0.0; T(8): 0.0	S3/S4	S437/S438	S3(Phospho); S4(Phospho)	High	CID	3.32086	2	2	823.851	0.572241	706	120529V_WR_SILAC_Atg13_strain_WR788_(Atg13-HTB_wt)_13C_(untreated)_12C_(45min_rapa)_10%_WH.raw
AVKS#PLQPQES#QEDLM*DFVK	YPR185W	2	S(4): 100.0; S(11): 100.0	S4/S11	S454/S461	S4(Phospho); S11(Phospho); M16(Oxidation)	High	CID	3.42003	1	3	822.361	-1.08269	7429	120117V_WR_SILAC_strainWR788_(Atg13)-_13C(untreated)-_12C(45min_rapa)_TiO2.raw
AVKS#PLQPQESQEDLM*DFVK	YPR185W	1	S(4): 100.0; S(11): 0.0	S4	S454	K3(Label:13C(6)); S4(Phospho); M16(Oxidation); K20(Label:13C(6))	High	CID	2.78705	1	2	1199.08	0.439795	6809	120117V_WR_SILAC_strainWR788_(Atg13)-_13C(untreated)-_12C(45min_rapa)_TiO2.raw
SPLQPQES#QEDLM*DFVK	YPR185W	1	S(1): 0.0; S(8): 100.0	S8	S461	S8(Phospho); M13(Oxidation); K17(Label:13C(6))	High	CID	4.70438	0	2	1046.97	0.356432	7988	120117V_WR_SILAC_strainWR788_(Atg13)-_13C(untreated)-_12C(45min_rapa)_TiO2.raw
KTS#GNNPPNINISDSLIR	YPR185W	1	T(2): 9.9; S(3): 89.9; S(13): 0.2; S(15): 0.0	S3	S484	K1(Label:13C(6)); S3(Phospho); R18(Label:13C(6))	High	CID	2.30119	1	2	1016.52	-1.18059	6631	120117V_WR_SILAC_strainWR788_(Atg13)-_13C(untreated)-_12C(45min_rapa)_TiO2.raw
KTSGNNPPNINISDS#LIR	YPR185W	1	T(2): 0.0; S(3): 0.0; S(13): 88.1; S(15): 11.8	S13	S494	S15(Phospho)	High	CID	3.89764	1	3	674	-0.632664	6366	120117V_WR_SILAC_strainWR788_(Atg13)-_13C(untreated)-_12C(45min_rapa)_TiO2.raw
TSGNNPPNINIS#DSLIR	YPR185W	1	T(1): 0.0; S(2): 0.0; S(12): 87.1; S(14): 12.8	S12	S494	S12(Phospho); R17(Label:13C(6))	High	CID	2.79696	0	2	949.459	-0.113298	7675	120117V_WR_SILAC_strainWR788_(Atg13)-_13C(untreated)-_12C(45min_rapa)_TiO2.raw
TSGNNPPNINISDS#LIR	YPR185W	1	T(1): 0.0; S(2): 0.0; S(12): 6.7; S(14): 93.3	S14	S496	S14(Phospho)	High	CID	4.52671	0	2	946.45	0.460387	11482	120529V_WR_SILAC_Atg13_strain_WR788_(Atg13-HTB_wt)_13C_(untreated)_12C_(45min_rapa)_10%_WH.raw
S#DSHSPLPSISPSM*HYGSLNSR	YPR185W	1	S(1): 5.5; S(3): 5.5; S(5): 86.4; S(9): 1.7; S(11): 0.6; S(13): 0.2; Y(16): 0.0; S(18): 0.0; S(21): 0.0	S5	S535	S1(Phospho); M14(Oxidation)	High	CID	2.97956	0	3	818.025	-0.367916	4629	120117V_WR_SILAC_strainWR788_(Atg13)-_13C(untreated)-_12C(45min_rapa)_TiO2.raw
SDSHS#PLPSISPSM*HYGSLNSR	YPR185W	1	S(1): 2.6; S(3): 2.6; S(5): 7.3; S(9): 83.2; S(11): 2.6; S(13): 1.1; Y(16): 0.3; S(18): 0.2; S(21): 0.2	S9	S539	S5(Phospho); M14(Oxidation)	High	CID	4.21631	0	3	818.025	-0.367916	4777	120117V_WR_SILAC_strainWR788_(Atg13)-_13C(untreated)-_12C(45min_rapa)_TiO2.raw
M*S#QGANASHLIAR	YPR185W	1	S(2): 100.0; S(8): 0.0	S2	S554	M1(Oxidation); S2(Phospho); R13(Label:13C(6))	High	CID	3.66989	0	2	729.337	0.0144508	4899	120529V_WR_SILAC_Atg13_strain_WR788_(Atg13-HTB_wt)_13C_(untreated)_12C_(45min_rapa)_10%_WH.raw
M*SQGANAS#HLIAR	YPR185W	1	S(2): 0.2; S(8): 99.8	S8	S560	M1(Oxidation); S8(Phospho)	High	CID	2.96083	0	2	726.326	-0.330534	2664	120117V_WR_SILAC_strainWR788_(Atg13)-_13C(untreated)-_12C(45min_rapa)_TiO2.raw
GGGNSSTS#ALNSR	YPR185W	1	S(5): 0.0; S(6): 0.2; T(7): 0.9; S(8): 7.6; S(12): 91.3	S12	S577	S8(Phospho)	High	CID	2.49946	0	2	644.269	-0.690073	1657	120117V_WR_SILAC_strainWR788_(Atg13)-_13C(untreated)-_12C(45min_rapa)_TiO2.raw
YNQLGVEEDDDDENDRLLNQM*GNS#ATK	YPR185W	1	Y(1): 0.6; S(24): 79.7; T(26): 19.7	S24	S637	M21(Oxidation); S24(Phospho)	High	CID	3.78795	1	3	1060.44	0.901616	5800	120117V_WR_SILAC_strainWR788_(Atg13)-_13C(untreated)-_12C(45min_rapa)_TiO2.raw
S#IDS#ISSSFIK	YPR185W	2	S(1): 96.1; S(4): 5.7; S(6): 48.1; S(7): 48.1; S(8): 2.0	S1	S649	S1(Phospho); S4(Phospho); K11(Label:13C(6))	High	CID	3.2044	0	2	675.29	-0.0315016	9644	120117V_WR_SILAC_strainWR788_(Atg13)-_13C(untreated)-_12C(45min_rapa)_TiO2.raw
S#IDSISSSFIK	YPR185W	1	S(1): 5.8; S(4): 76.7; S(6): 5.8; S(7): 5.8; S(8): 5.8	S4	S652	S1(Phospho)	High	CID	2.515	0	2	632.297	0.553751	7950	120117V_WR_SILAC_strainWR788_(Atg13)-_13C(untreated)-_12C(45min_rapa)_TiO2.raw
SIDSISS#SFIK	YPR185W	1	S(1): 0.0; S(4): 0.0; S(6): 0.0; S(7): 0.3; S(8): 99.7	S8	S656	S7(Phospho)	High	CID	3.66109	0	2	632.297	0.167326	7575	120117V_WR_SILAC_strainWR788_(Atg13)-_13C(untreated)-_12C(45min_rapa)_TiO2.raw
manually discovered sites are presented in the quantification table
Experiment type: "Atg13-HTB in Atg1kd(D211) vs. Atg1wt, both rapamycin"
VELOS Orbitrap
Sequence	Protein Group Accessions	# Phospho Sites	pRS Site Probabilities	Peptide Site	Protein Site	Modification Sequest	Confidence	Activation Type	Xcorr	# Missed Cleavages	Charge	m/z [Da]	∆M [ppm]	Scan	Spectrum File
HAS#VSHNSQGPQNQPEQEGQSDQDIGKRz4	YPR185W	1	S(3): 88.8; S(5): 11.1; S(8): 0.0; S(21): 0.0	S3	S280	S3(Phospho)	High	CID	6.74203	1	4	785.346	0.544872	2913	20130129_Velos2_RSLC-5_Romanov_Ammerer_MFPL_onbead_atg13_koatg1_silac_5per.raw
ANS#FEPQSWQkz2	YPR185W	1	S(3): 100.0; S(8): 0.0	S3	S355	S3(Phospho); K11(Label:13C(6))	High	CID	3.27694	0	2	704.305	-0.929793	5073	20130117_Velos1_RSLC-2_Romanov_Ammerer_MFPL_onbead_SILAC_ATG13.raw
VGS#IGSQSASRz2	YPR185W	1	S(3): 100.0; S(6): 0.0; S(8): 0.0; S(10): 0.0	S3	S379	S3(Phospho)	High	CID	3.29099	0	2	564.756	0.0194065	3748	20130129_Velos2_RSLC-5_Romanov_Ammerer_MFPL_onbead_atg13_koatg1_silac_5per.raw
YSSS#FGNIrz2	YPR185W	1	Y(1): 0.0; S(2): 0.0; S(3): 0.1; S(4): 99.9	S4	S429	S4(Phospho); R9(Label:13C(6))	High	CID	2.84718	0	2	558.745	0.0141085	7630	20130129_Velos2_RSLC-5_Romanov_Ammerer_MFPL_onbead_atg13_koatg1_silac_5per.raw
RHS#S#VKTTENAEKz2	YPR185W	2	S(3): 100.0; S(4): 99.7; T(7): 0.1; T(8): 0.1	S3/S4	S437/S438	S3(Phospho); S4(Phospho)	High	CID	3.355	2	2	823.851	0.572241	1209	20130129_Velos2_RSLC-5_Romanov_Ammerer_MFPL_onbead_atg13_koatg1_silac_5per.raw
HSS#VkTTENAEkVSkz2	YPR185W	1	S(2): 8.6; S(3): 91.4; T(6): 0.0; T(7): 0.0; S(14): 0.0	S3	S438	S3(Phospho); K5(Label:13C(6)); K12(Label:13C(6)); K15(Label:13C(6))	High	CID	2.99342	2	2	871.944	-0.860993	888	20130117_Velos1_RSLC-2_Romanov_Ammerer_MFPL_onbead_SILAC_ATG13.raw
AVKS#PLQPQESQEDLM*DFVKz3	YPR185W	1	S(4): 100.0; S(11): 0.0	S4	S454	S4(Phospho); M16(Oxidation)	High	CID	4.05495	1	3	795.706	-0.828107	5913	20130121_Velos1_RSLC-2_Romanov_Ammerer_MFPL_onbead_SILAC_ATG13.raw
SPLQPQES#QEDLM*DFVkz2	YPR185W	1	S(1): 0.0; S(8): 100.0	S8	S461	S8(Phospho); M13(Oxidation); K17(Label:13C(6))	High	CID	5.02614	0	2	1046.97	0.356432	10721	20130129_Velos2_RSLC-5_Romanov_Ammerer_MFPL_onbead_atg13_koatg1_silac_5per.raw
GRSDS#HSPLPSISPSM*HYGSLNSRz3	YPR185W	1	S(3): 0.2; S(5): 98.5; S(7): 1.3; S(11): 0.0; S(13): 0.0; S(15): 0.0; Y(18): 0.0; S(20): 0.0; S(23): 0.0	S5	S531	S5(Phospho); M16(Oxidation)	High	CID	5.43438	1	3	889.067	1.06958	4062	20130121_Velos1_RSLC-2_Romanov_Ammerer_MFPL_onbead_SILAC_ATG13.raw
GrSDS#HSPLPSISPSM*HYGSLNSrz3	YPR185W	1	S(3): 0.6; S(5): 15.1; S(7): 84.4; S(11): 0.0; S(13): 0.0; S(15): 0.0; Y(18): 0.0; S(20): 0.0; S(23): 0.0	S7	S535	R2(Label:13C(6)); S5(Phospho); M16(Oxidation); R24(Label:13C(6))	High	CID	4.81837	1	3	893.08	0.458638	4070	20130121_Velos1_RSLC-2_Romanov_Ammerer_MFPL_onbead_SILAC_ATG13.raw
GGGNSS#TSALNSrz2	YPR185W	1	S(5): 1.5; S(6): 87.1; T(7): 11.1; S(8): 0.2; S(12): 0.0	S6	S571	S6(Phospho); R13(Label:13C(6))	High	CID	3.34181	0	2	647.28	0.360932	3123	20130129_Velos2_RSLC-5_Romanov_Ammerer_MFPL_onbead_atg13_koatg1_silac_5per.raw
GGGNSSTS#ALNSRz2	YPR185W	1	S(5): 0.0; S(6): 0.9; T(7): 8.7; S(8): 90.3; S(12): 0.0	S8	S573	S8(Phospho)	High	CID	3.24506	0	2	644.27	0.258023	3397	20130129_Velos2_RSLC-5_Romanov_Ammerer_MFPL_onbead_atg13_koatg1_silac_5per.raw
S#IDSISSSFIKz2	YPR185W	1	S(1): 100.0; S(4): 0.0; S(6): 0.0; S(7): 0.0; S(8): 0.0	S1	S649	S1(Phospho)	High	CID	3.89202	0	2	632.297	-0.798736	10797	20130129_Velos2_RSLC-5_Romanov_Ammerer_MFPL_onbead_atg13_koatg1_silac_5per.raw
SIDS#ISSSFIkz2	YPR185W	1	S(1): 0.0; S(4): 100.0; S(6): 0.0; S(7): 0.0; S(8): 0.0	S4	S652	S4(Phospho); K11(Label:13C(6))	High	CID	3.27051	0	2	635.307	-0.111986	11032	20130129_Velos2_RSLC-5_Romanov_Ammerer_MFPL_onbead_atg13_koatg1_silac_5per.raw
SIDSISS#SFIkz2	YPR185W	1	S(1): 0.0; S(4): 0.0; S(6): 0.6; S(7): 92.3; S(8): 7.1	S7	S655	S7(Phospho); K11(Label:13C(6))	High	CID	3.34986	0	2	635.307	-0.111986	10331	20130129_Velos2_RSLC-5_Romanov_Ammerer_MFPL_onbead_atg13_koatg1_silac_5per.raw
SIDSISS#SFIKz2	YPR185W	1	S(1): 0.0; S(4): 0.0; S(6): 11.4; S(7): 11.4; S(8): 77.3	S8	S656	S7(Phospho)	High	CID	2.3933	0	2	632.296	-1.47498	5921	20130117_Velos1_RSLC-2_Romanov_Ammerer_MFPL_onbead_SILAC_ATG13.raw
manually discovered sites are presented in the quantification table

## Sheet: Quantification Table
BACK TO FIRST PAGE
Phosphopeptides:											Unphosphorylated peptides:
SILAC Experiment Type >	<Protein Site	dependence on:	Atg1 WT +- RAPAMYCIN		Atg1(KO) vs Atg1wt (both RAPAMYCIN)		Atg1D211(kd)+-RAPAMYCIN		Atg1D211(kd) vs Atg1wt (both RAPAMYCIN)		SILAC Experiment Type >	Atg1 WT +- RAPAMYCIN		Atg1D211(kd) vs Atg1wt (both RAPAMYCIN)		Atg1D211(kd)+-RAPAMYCIN (L/H)		KO vs.WT ATG1
Conditions >			LIGHT	HEAVY	LIGHT	HEAVY	LIGHT	HEAVY	LIGHT	HEAVY	Conditions >	LIGHT	HEAVY	LIGHT	HEAVY	LIGHT	HEAVY	LIGHT	HEAVY
			Atg1 WT + RAPAMYCIN (45min, 5000x)	Atg1 WT without RAPAMYCIN	∆atg1 + RAPAMYCIN (45min, 5000x)	Atg1 WT + RAPAMYCIN (45min, 5000x)	Atg1D211(kd) + RAPAMYCIN (45min, 5000x)	Atg1D211(kd) without RAPAMYCIN	∆atg1 + RAPAMYCIN (45min, 5000x)	Atg1 WT + RAPAMYCIN (45min, 5000x)		Atg1 WT + RAPAMYCIN (45min, 5000x)	Atg1 WT without RAPAMYCIN	Atg1D211(kd) + RAPAMYCIN (45min, 5000x)	Atg1 WT + RAPAMYCIN (45min, 5000x)	Atg1D211(kd) + RAPAMYCIN (45min, 5000x)	Atg1D211(kd) without RAPAMYCIN	∆atg1 + RAPAMYCIN (45min, 5000x)	Atg1 WT + RAPAMYCIN (45min, 5000x)
Sequence			L/H normalized								Sequence	L/H normalized
WLIELDNSSPT#FK	S129 or T131	no	no ID (manually not found)		1.0448		no ID (manually not found)		no ID (manually not found)		WLIELDNSSPTFK	0.868		0.921		1.098		0.991
HAS#VSHNSQGPQNQPEQEGQSDQDIGKR	S280 or S282 or S285	no	no ID (manually ~1.104)		1.075		0.92643		0.714614		HASVSHNSQGPQNQPEQEGQSDQDIGKR	0.903		0.915		0.910471		1.32658
HASVSHNSQGPQNQPEQEGQS#DQDIGKR	S298	atg1, rapa(?)	no ID (manually ~1.104)		0.14		no ID (manually only light form)		no ID (manually not found)
SLS#LS#PCTR	S346/S348	no	no ID (manually not found)		1.153		no ID (manually not found)		no ID (manually not found)		SLSLSPCTR	9.256		no ID (manually not found)		8.65252		no ID (manually not found)
S#LSLSPCTR	S344	rapa	no ID (manually only light form)		1.132		no ID (manually only light form)		no ID (manually not found)
SLSLS#PCTR	S348	no	no ID (manually ~1.376)		0.825111		no ID (manually ~1.445)		no ID (manually not found)
ANS#FEPQSWQK	S355 or S360	rich?	0.786		1.136		0.55		0.800608		ANSFEPQSWQK	3.418		0.889		4.664		1.04179
VGSIGS#QSASR	S379 or S382	rich?	0.6		1.169		0.494596		0.633959		VGSIGSQSASR	3.686		0.905011		4.10263		1.138
YSSS#FGNIR	S429	rich atg1?	0.267		1.34587		0.189526		0.40384		YSSSFGNIR	1.55		0.937417		1.78247		0.983
RHS#S#VKTTENAEK	S437/438	no?	0.712		1.338		no ID (manually not found)		0.490619		HSSVKTTENAEK	no ID (manually not found)		no ID (manually not found)		no ID (manually not found)		2.53294
HSS#VKTTENAEK	S437 or S438	rapa	no ID (manually not found)		0.998		2.89649		1.03976
RHS#SVKTTENAEK	S437 or S438	no?	no ID (manually not found)		0.998		no ID (manually not found)		no ID (manually, ~0.542)		RHSSVKTTENAEK	no ID (manually not found)		no ID (manually not found)		no ID (manually not found)		no ID (manually not found)
AVKS#PLQPQES#QEDLM*DFVK	S454/S461	rich	0.203		0.841489		no ID (manually not found)		no ID (manually not found)		AVKSPLQPQESQEDLM*DFVK	no ID (manually not found)		no ID (manually not found)		no ID (manually not found)		no ID (manually not found)
AVKS#PLQPQESQEDLM*DFVK	S454	rich	0.341		1.3303		0.47595		1.202
SPLQPQES#QEDLM*DFVK	S461	rich? atg1?	0.642		0.716354		0.361984		0.551614		SPLQPQESQEDLM*DFVK	1.415		0.931689		1.67238		1
											SPLQPQESQEDLMDFVK	1.321				n.q. (only light form found)		1
KT#SGNNPPNINISDSLIR	T483 or S484	rich	n.q. (manually ~0.153)		1.728		no ID (manually ~0.11)		no ID (manually not found)		KTSGNNPPNINISDSLIR	0.873		1.014		0.972		0.965
KTSGNNPPNINISDS#LIR	S494 or S496	rapa, atg1	n.q. (manually ~13.576)		0.032		no ID (manually not found)		no ID (manually not found)
TSGNNPPNINISDS#LIR	S494 or S496	rapa, atg1	8.058		0.028		no ID (manually not found)		no ID (manually not found)
SDS#HS#PLPSIS#PSM*HYGSLNSR	S533/S535/(S539 or S541 or S543)	no	no ID (manually not found)		0.934527		no ID (manually not found)		no ID (manually not found)		SDSHSPLPSISPSMHYGSLNSR	no ID (manually not found)		no ID (manually not found)		no ID (manually not found)		no ID (manually not found)
GRSDSHS#PLPSISPS#M*HYGS#LNSR	S533/S535/(S539 or S541 or S543)	no			1.079
GRSDSHS#PLPSISPS#M*HYGS#LNSR	S535/S543/S548	no			1.79
S#DSHSPLPSIS#PSM*HYGSLNSR	S531/(S541 or S543)	atg1?	no ID (manually not found)		2.09		no ID (manually not found)		no ID (manually not found)
S#DSHS#PLPSISPSM*HYGSLNSR	S531/(535 or S539)	no			1.276		no ID (manually ~0.553)
S#DSHSPLPSISPSM*HYGSLNSR	S531 or S535	rapa, atg1???	2.37183		0.601		no ID (manually ~5.90)		no ID (manually ~3.280)		SDSHSPLPSISPSM*HYGSLNSR	no ID (manually not found)		no ID (manually not found)		6.674		no ID (manually not found)
GRSDS#HSPLPSISPSM*HYGSLNSR	S533 or S535	no	no ID (manually not found)		0.869882		no ID (manually not found)		1.101		GRSDSHSPLPSISPSM*HYGSLNSR	no ID (manually not found)		0.498		no ID (manually not found)		1.10082
SDSHSPLPS#ISPSM*HYGSLNSR	S539 or S541	rapa	2.37		1.11627		3.5259		no ID (manually ~2.099)
M*S#QGANAS#HLIAR	S554/S560	atg1	no ID (manually not found)		n.q. (only heavy form found)		no ID (manually not found)		no ID (manually not found)		MSQGANASHLIAR	1.171		0.994		1.3755		0.9645
M*S#QGANASHLIAR	S554	rich, atg1?	0.277		0.858024		0.182		no ID (manually ~0.383)
M*SQGANAS#HLIAR	S560	rapa, atg1	17.419		0.00986996		no ID (manually not found)		no ID (manually not found)
GGGNSS#TSALNSR	S571	rapa? atg1?	no ID (manually not found)		no ID (manually ~1.151)		no ID (manually ~2.101)		0.656		GGGNSSTSALNSR	2.105		0.945		2.27327		1.01735
GGGNSSTS#ALNSR	S573 or S577	rapa?	4.382		1.075		0.921377		0.849431
LLNQM*GNS#ATK	S637	atg1	no ID (manually not found)		0.106076		no ID (manually ~1.336)		no ID (manually not found)		LLNQMGNSATK	0.93		1.20405		no ID (manually ~1.021)		0.985
YNQLGVEEDDDDENDRLLNQM*GNS#ATK	S637 or T639	atg1, rich???	1.289		0.105		0.15		no ID (manually not found)		YNQLGVEEDDDDENDRLLNQMGNSATK	0.775		1.07815		1.104		1.135
											YNQLGVEEDDDDENDR	0.861		0.997353		no ID (manually ~1.533)		1.195
S#S#ISPRSIDSISSSFIK	S643/(S644 or S649)	no	no ID (manually not found)		0.74		no ID (manually not found)		no ID (manually not found)		SSISPRSIDSISSSFIK	no ID (manually not found)		no ID (manually not found)		no ID (manually not found)		no ID (manually not found)
FKSSIS#PR	S646	atg1, rapa	no ID (manually not found)		0.6385		0.387164		no ID (manually ~0.461)		FKSSISPR					3.03724		no ID (manually, ~3.464)
S#IDS#ISSSFIK	S649/(S652 or S654 or S655)	rich, atg1?	0.215		0.625		no ID (manually not found)		no ID (manually not found)		SIDSISSSFIK	1.621		1.128		1.9575		0.947
S#IDSISSS#FIK	S649/S656	atg1	no ID (manually ~0.833)		0.323		no ID (manually not found)		no ID (manually not found)
S#IDSISSSFIK	S649	rich, atg1	0.322201		0.638003		0.191386		0.474952
SIDS#ISSSFIK	S652	rich	0.888		0.897		0.461		0.767
SIDSISS#SFIK	S655 or S656	rapa, atg1	2.454		0.297533		1.6225		0.271745

## Sheet: Coverage Summary
								BACK TO FIRST PAGE
Coverage 1 of Atg13 in experiment type “Atg1wt+-rapamycin”
Coverage 2 of Atg13 in experiment type “Atg1KO vs. Atg1wt, both rapamycin”
Coverage 3 of Atg13 in experiment type „Atg1kd (D211) vs. Atg1wt, both rapamycin”
Coverage 4 of Atg13 in experiment type „Atg1kd(D211) +-rapamycin“
ALL + coverage files in YPD
preliminary analysis of protein coverage…

## Sheet: atg1kd+-rapa_phosphosites > 75%
VELOS Orbitrap												BACK TO FIRST PAGE
Sequence	Protein Group Accessions	# Phospho Sites	pRS Site Probabilities	Peptide Site	Protein Site	Modification Sequest	Confidence	Quan Channel	Quan Info	Quan Usage	H/L Ratio	H/L normalized	L/H normalized	Activation Type	Xcorr	# Missed Cleavages	Intensity	Charge	m/z [Da]	MH+ [Da]	∆M [ppm]	Scan	Spectrum File
HAS#VSHNSQGPQNQPEQEGQSDQDIGKRz3	YPR185W	1	S(3): 75.1; S(5): 12.4; S(8): 12.4; S(21): 0.0	S3	S280	S3(Phospho)	High	Light	Unique	Used	0.746131	1.08419	0.922346	CID	6.36114	1	46987.4	3	1046.79	3138.37	1.15205	3079	20130225_Velos2_RSLC-5_Romanov_Ammerer_MFPL_onbead_atg13_atg1kd_rapa_silac_tiO2.raw
HAS#VSHNSQGPQNQPEQEGQSDQDIGKRz3	YPR185W	1	S(3): 90.2; S(5): 7.4; S(8): 2.4; S(21): 0.0	S3	S280	S3(Phospho)	High	Light	Redundant	Not Used	0.746131	1.08419	0.922346	CID	5.57453	1	46987.4	3	1046.79	3138.37	1.15205	3081	20130225_Velos2_RSLC-5_Romanov_Ammerer_MFPL_onbead_atg13_atg1kd_rapa_silac_tiO2.raw
HAS#VSHNSQGPQNQPEQEGQSDQDIGKRz3	YPR185W	1	S(3): 7.0; S(5): 85.9; S(8): 7.0; S(21): 0.1	S5	S282	S3(Phospho)	High	Light	Redundant	Not Used	0.746131	1.08419	0.922346	CID	5.7904	1	47177.5	3	1046.79	3138.36	0.451916	3088	20130225_Velos2_RSLC-5_Romanov_Ammerer_MFPL_onbead_atg13_atg1kd_rapa_silac_tiO2.raw
HAS#VSHNSQGPQNQPEQEGQSDQDIGKRz3	YPR185W	1	S(3): 10.1; S(5): 10.1; S(8): 78.1; S(21): 1.6	S8	S285	S3(Phospho)	High	Light	Redundant	Not Used	0.746131	1.0652	0.93879	CID	5.34471	1	5232.82	3	1046.79	3138.37	1.85218	3065	20130225_Velos2_RSLC-5_Romanov_Ammerer_MFPL_onbead_atg13_atg1kd_rapa_silac_tiO2.raw
ANS#FEPQSWQkz2	YPR185W	1	S(3): 100.0; S(8): 0.0	S3	S355	S3(Phospho); K11(Label:13C(6))	High		No Quan Values	Not Used	1.4484	1.83622	0.544597	CID	3.57265	0	39779.1	2	704.306	1407.6	0.110872	7266	20130225_Velos2_RSLC-5_Romanov_Ammerer_MFPL_onbead_atg13_atg1kd_rapa_silac_tiO2.raw
ANS#FEPQSWQkz2	YPR185W	1	S(3): 100.0; S(8): 0.0	S3	S355	S3(Phospho); K11(Label:13C(6))	High		No Quan Values	Not Used	1.4484	1.83622	0.544597	CID	4.18624	0	64811.2	2	704.305	1407.6	0.0241503	7271	20130225_Velos2_RSLC-5_Romanov_Ammerer_MFPL_onbead_atg13_atg1kd_rapa_silac_tiO2.raw
ANS#FEPQSWQkz2	YPR185W	1	S(3): 100.0; S(8): 0.0	S3	S355	S3(Phospho); K11(Label:13C(6))	High		No Quan Values	Not Used				CID	3.93419	0	64811.2	2	704.305	1407.6	0.0241503	7277	20130225_Velos2_RSLC-5_Romanov_Ammerer_MFPL_onbead_atg13_atg1kd_rapa_silac_tiO2.raw
ANS#FEPQSWQkz2	YPR185W	1	S(3): 100.0; S(8): 0.0	S3	S355	S3(Phospho); K11(Label:13C(6))	High		No Quan Values	Not Used				CID	3.62904	0	72118.9	2	704.305	1407.6	0.0241503	7281	20130225_Velos2_RSLC-5_Romanov_Ammerer_MFPL_onbead_atg13_atg1kd_rapa_silac_tiO2.raw
ANS#FEPQSWQkz2	YPR185W	1	S(3): 100.0; S(8): 0.0	S3	S355	S3(Phospho); K11(Label:13C(6))	High		No Quan Values	Not Used	1.4484	1.83622	0.544597	CID	3.7436	0	72118.9	2	704.305	1407.6	0.0241503	7285	20130225_Velos2_RSLC-5_Romanov_Ammerer_MFPL_onbead_atg13_atg1kd_rapa_silac_tiO2.raw
ANS#FEPQSWQkz2	YPR185W	1	S(3): 100.0; S(8): 0.0	S3	S355	S3(Phospho); K11(Label:13C(6))	High		No Quan Values	Not Used				CID	4.00823	0	77337.4	2	704.305	1407.6	-0.0625718	7291	20130225_Velos2_RSLC-5_Romanov_Ammerer_MFPL_onbead_atg13_atg1kd_rapa_silac_tiO2.raw
ANS#FEPQSWQkz2	YPR185W	1	S(3): 100.0; S(8): 0.0	S3	S355	S3(Phospho); K11(Label:13C(6))	High		No Quan Values	Not Used	1.4484	1.83622	0.544597	CID	3.48263	0	77337.4	2	704.305	1407.6	-0.0625718	7294	20130225_Velos2_RSLC-5_Romanov_Ammerer_MFPL_onbead_atg13_atg1kd_rapa_silac_tiO2.raw
ANS#FEPQSWQkz2	YPR185W	1	S(3): 100.0; S(8): 0.0	S3	S355	S3(Phospho); K11(Label:13C(6))	High		No Quan Values	Not Used	1.4484	1.83622	0.544597	CID	3.14741	0	70844.3	2	704.305	1407.6	-0.236016	7301	20130225_Velos2_RSLC-5_Romanov_Ammerer_MFPL_onbead_atg13_atg1kd_rapa_silac_tiO2.raw
ANS#FEPQSWQkz2	YPR185W	1	S(3): 100.0; S(8): 0.0	S3	S355	S3(Phospho); K11(Label:13C(6))	High		No Quan Values	Not Used				CID	4.08789	0	70844.3	2	704.305	1407.6	-0.236016	7303	20130225_Velos2_RSLC-5_Romanov_Ammerer_MFPL_onbead_atg13_atg1kd_rapa_silac_tiO2.raw
ANS#FEPQSWQkz2	YPR185W	1	S(3): 100.0; S(8): 0.0	S3	S355	S3(Phospho); K11(Label:13C(6))	High	Heavy	Redundant	Not Used				CID	3.4988	0	55509.2	2	704.306	1407.6	0.110872	7310	20130225_Velos2_RSLC-5_Romanov_Ammerer_MFPL_onbead_atg13_atg1kd_rapa_silac_tiO2.raw
ANS#FEPQSWQkz2	YPR185W	1	S(3): 100.0; S(8): 0.0	S3	S355	S3(Phospho); K11(Label:13C(6))	High	Heavy	Unique	Used	1.4484	1.83622	0.544597	CID	3.75811	0	55509.2	2	704.306	1407.6	0.110872	7312	20130225_Velos2_RSLC-5_Romanov_Ammerer_MFPL_onbead_atg13_atg1kd_rapa_silac_tiO2.raw
ANS#FEPQSWQkz2	YPR185W	1	S(3): 99.7; S(8): 0.3	S3	S355	S3(Phospho); K11(Label:13C(6))	High	Heavy	Redundant	Not Used	1.4484	1.83622	0.544597	CID	3.51723	0	74140	2	704.305	1407.6	-0.149294	7317	20130225_Velos2_RSLC-5_Romanov_Ammerer_MFPL_onbead_atg13_atg1kd_rapa_silac_tiO2.raw
ANS#FEPQSWQkz2	YPR185W	1	S(3): 95.1; S(8): 4.9	S3	S355	S3(Phospho); K11(Label:13C(6))	High	Heavy	Redundant	Not Used	1.4484	1.83622	0.544597	CID	2.84901	0	74140	2	704.305	1407.6	-0.149294	7321	20130225_Velos2_RSLC-5_Romanov_Ammerer_MFPL_onbead_atg13_atg1kd_rapa_silac_tiO2.raw
ANS#FEPQSWQkz2	YPR185W	1	S(3): 99.8; S(8): 0.2	S3	S355	S3(Phospho); K11(Label:13C(6))	High	Heavy	Redundant	Not Used	1.4484	1.83622	0.544597	CID	3.31266	0	78953	2	704.305	1407.6	0.0241503	7326	20130225_Velos2_RSLC-5_Romanov_Ammerer_MFPL_onbead_atg13_atg1kd_rapa_silac_tiO2.raw
ANS#FEPQSWQkz2	YPR185W	1	S(3): 99.5; S(8): 0.5	S3	S355	S3(Phospho); K11(Label:13C(6))	High	Heavy	Redundant	Not Used	1.4484	1.83622	0.544597	CID	3.09233	0	66369.1	2	704.306	1407.6	0.45776	7346	20130225_Velos2_RSLC-5_Romanov_Ammerer_MFPL_onbead_atg13_atg1kd_rapa_silac_tiO2.raw
ANS#FEPQSWQkz2	YPR185W	1	S(3): 99.4; S(8): 0.6	S3	S355	S3(Phospho); K11(Label:13C(6))	High	Heavy	Redundant	Not Used	1.4484	1.83622	0.544597	CID	2.70074	0	66369.1	2	704.306	1407.6	0.45776	7348	20130225_Velos2_RSLC-5_Romanov_Ammerer_MFPL_onbead_atg13_atg1kd_rapa_silac_tiO2.raw
ANS#FEPQSWQkz2	YPR185W	1	S(3): 100.0; S(8): 0.0	S3	S355	S3(Phospho); K11(Label:13C(6))	High	Heavy	Redundant	Not Used	1.5236	1.93156	0.517716	CID	3.13122	0	5640.31	2	704.306	1407.6	0.45776	7695	20130225_Velos2_RSLC-5_Romanov_Ammerer_MFPL_onbead_atg13_atg1kd_rapa_silac_5per.raw
ANS#FEPQSWQkz2	YPR185W	1	S(3): 100.0; S(8): 0.0	S3	S355	S3(Phospho); K11(Label:13C(6))	High	Heavy	Unique	Used	1.5236	1.90677	0.524446	CID	3.32188	0	5640.31	2	704.306	1407.6	0.45776	7696	20130225_Velos2_RSLC-5_Romanov_Ammerer_MFPL_onbead_atg13_atg1kd_rapa_silac_5per.raw
ANS#FEPQSWQkz2	YPR185W	1	S(3): 100.0; S(8): 0.0	S3	S355	S3(Phospho); K11(Label:13C(6))	High	Heavy	Redundant	Not Used	1.5236	1.93156	0.517716	CID	3.25779	0	3871.78	2	704.305	1407.6	-0.0625718	7707	20130225_Velos2_RSLC-5_Romanov_Ammerer_MFPL_onbead_atg13_atg1kd_rapa_silac_5per.raw
ANS#FEPQSWQkz2	YPR185W	1	S(3): 100.0; S(8): 0.0	S3	S355	S3(Phospho); K11(Label:13C(6))	High	Heavy	Redundant	Not Used	1.5236	1.93156	0.517716	CID	2.91207	0	3871.78	2	704.305	1407.6	-0.0625718	7709	20130225_Velos2_RSLC-5_Romanov_Ammerer_MFPL_onbead_atg13_atg1kd_rapa_silac_5per.raw
ANS#FEPQSWQkz2	YPR185W	1	S(3): 0.1; S(8): 99.9	S8	S360	S3(Phospho); K11(Label:13C(6))	High	Heavy	Redundant	Not Used				CID	2.89876	0	76514.1	2	704.305	1407.6	-0.149294	7336	20130225_Velos2_RSLC-5_Romanov_Ammerer_MFPL_onbead_atg13_atg1kd_rapa_silac_tiO2.raw
ANS#FEPQSWQkz2	YPR185W	1	S(3): 0.5; S(8): 99.5	S8	S360	S3(Phospho); K11(Label:13C(6))	High	Heavy	Redundant	Not Used				CID	3.04091	0	76514.1	2	704.305	1407.6	-0.149294	7341	20130225_Velos2_RSLC-5_Romanov_Ammerer_MFPL_onbead_atg13_atg1kd_rapa_silac_tiO2.raw
ANS#FEPQSWQkz2	YPR185W	1	S(3): 0.5; S(8): 99.5	S8	S360	S3(Phospho); K11(Label:13C(6))	High	Heavy	Redundant	Not Used				CID	2.86721	0	41249.9	2	704.306	1407.6	0.110872	7368	20130225_Velos2_RSLC-5_Romanov_Ammerer_MFPL_onbead_atg13_atg1kd_rapa_silac_tiO2.raw
ANS#FEPQSWQkz2	YPR185W	1	S(3): 0.0; S(8): 100.0	S8	S360	S3(Phospho); K11(Label:13C(6))	High	Heavy	Redundant	Not Used				CID	2.77622	0	23328.8	2	704.305	1407.6	-0.322738	7397	20130225_Velos2_RSLC-5_Romanov_Ammerer_MFPL_onbead_atg13_atg1kd_rapa_silac_tiO2.raw
ANSFEPQS#WQkkz2	YPR185W	1	S(3): 0.0; S(8): 100.0	S8	S360	S8(Phospho); K11(Label:13C(6)); K12(Label:13C(6))	High	Heavy	Unique	Used	0.9323	1.16676	0.857072	CID	2.62975	1	39908.9	2	771.363	1541.72	0.347391	5732	20130225_Velos2_RSLC-5_Romanov_Ammerer_MFPL_onbead_atg13_atg1kd_rapa_silac_tiO2.raw
ANSFEPQS#WQKz2	YPR185W	1	S(3): 0.5; S(8): 99.5	S8	S360	S8(Phospho)	High	Light	Redundant	Not Used	1.4484	1.83622	0.544597	CID	3.38661	0	42652	2	701.295	1401.58	-0.0718315	7323	20130225_Velos2_RSLC-5_Romanov_Ammerer_MFPL_onbead_atg13_atg1kd_rapa_silac_tiO2.raw
ANSFEPQS#WQkz2	YPR185W	1	S(3): 0.1; S(8): 99.9	S8	S360	S8(Phospho); K11(Label:13C(6))	High	Heavy	Redundant	Not Used	1.4484	1.83622	0.544597	CID	2.98723	0	78953	2	704.305	1407.6	0.0241503	7330	20130225_Velos2_RSLC-5_Romanov_Ammerer_MFPL_onbead_atg13_atg1kd_rapa_silac_tiO2.raw
ANSFEPQS#WQKz2	YPR185W	1	S(3): 0.1; S(8): 99.9	S8	S360	S8(Phospho)	High	Light	Redundant	Not Used	1.4484	1.83622	0.544597	CID	3.33714	0	40009.4	2	701.295	1401.58	0.102358	7332	20130225_Velos2_RSLC-5_Romanov_Ammerer_MFPL_onbead_atg13_atg1kd_rapa_silac_tiO2.raw
ANSFEPQS#WQKz2	YPR185W	1	S(3): 0.0; S(8): 100.0	S8	S360	S8(Phospho)	High	Light	Redundant	Not Used	1.4484	1.81266	0.551676	CID	3.54969	0	51759.3	2	701.296	1401.58	0.189452	7338	20130225_Velos2_RSLC-5_Romanov_Ammerer_MFPL_onbead_atg13_atg1kd_rapa_silac_tiO2.raw
ANSFEPQS#WQKz2	YPR185W	1	S(3): 0.0; S(8): 100.0	S8	S360	S8(Phospho)	High	Light	Redundant	Not Used	1.4484	1.83622	0.544597	CID	3.15267	0	44540.3	2	701.295	1401.58	0.0152631	7352	20130225_Velos2_RSLC-5_Romanov_Ammerer_MFPL_onbead_atg13_atg1kd_rapa_silac_tiO2.raw
ANSFEPQS#WQKz2	YPR185W	1	S(3): 0.0; S(8): 100.0	S8	S360	S8(Phospho)	High	Light	Redundant	Not Used	1.4484	1.83622	0.544597	CID	3.26274	0	32582.2	2	701.295	1401.58	-0.158926	7361	20130225_Velos2_RSLC-5_Romanov_Ammerer_MFPL_onbead_atg13_atg1kd_rapa_silac_tiO2.raw
ANSFEPQS#WQkz2	YPR185W	1	S(3): 0.9; S(8): 99.1	S8	S360	S8(Phospho); K11(Label:13C(6))	High	Heavy	Redundant	Not Used	1.4484	1.83622	0.544597	CID	3.39111	0	53536.2	2	704.306	1407.6	0.197594	7363	20130225_Velos2_RSLC-5_Romanov_Ammerer_MFPL_onbead_atg13_atg1kd_rapa_silac_tiO2.raw
ANSFEPQS#WQKz2	YPR185W	1	S(3): 0.0; S(8): 100.0	S8	S360	S8(Phospho)	High	Light	Redundant	Not Used	1.4484	1.83622	0.544597	CID	3.45662	0	30533.3	2	701.295	1401.58	0.102358	7372	20130225_Velos2_RSLC-5_Romanov_Ammerer_MFPL_onbead_atg13_atg1kd_rapa_silac_tiO2.raw
ANSFEPQS#WQkz2	YPR185W	1	S(3): 0.0; S(8): 100.0	S8	S360	S8(Phospho); K11(Label:13C(6))	High	Heavy	Redundant	Not Used	1.4484	1.83622	0.544597	CID	3.13383	0	32829	2	704.306	1407.6	0.544482	7378	20130225_Velos2_RSLC-5_Romanov_Ammerer_MFPL_onbead_atg13_atg1kd_rapa_silac_tiO2.raw
ANSFEPQS#WQKz2	YPR185W	1	S(3): 0.0; S(8): 100.0	S8	S360	S8(Phospho)	High	Light	Redundant	Not Used	1.4484	1.83622	0.544597	CID	3.39527	0	27469.3	2	701.296	1401.58	0.363641	7381	20130225_Velos2_RSLC-5_Romanov_Ammerer_MFPL_onbead_atg13_atg1kd_rapa_silac_tiO2.raw
ANSFEPQS#WQkz2	YPR185W	1	S(3): 0.1; S(8): 99.9	S8	S360	S8(Phospho); K11(Label:13C(6))	High	Heavy	Redundant	Not Used	1.4484	1.83622	0.544597	CID	2.80336	0	35948.6	2	704.306	1407.6	0.284316	7386	20130225_Velos2_RSLC-5_Romanov_Ammerer_MFPL_onbead_atg13_atg1kd_rapa_silac_tiO2.raw
ANSFEPQS#WQkz2	YPR185W	1	S(3): 0.0; S(8): 100.0	S8	S360	S8(Phospho); K11(Label:13C(6))	High	Heavy	Redundant	Not Used	1.4484	1.83622	0.544597	CID	2.76425	0	35948.6	2	704.306	1407.6	0.284316	7389	20130225_Velos2_RSLC-5_Romanov_Ammerer_MFPL_onbead_atg13_atg1kd_rapa_silac_tiO2.raw
ANSFEPQS#WQkz2	YPR185W	1	S(3): 0.1; S(8): 99.9	S8	S360	S8(Phospho); K11(Label:13C(6))	High	Heavy	Redundant	Not Used	1.4484	1.83622	0.544597	CID	3.24935	0	17382.2	2	704.306	1407.6	0.197594	7405	20130225_Velos2_RSLC-5_Romanov_Ammerer_MFPL_onbead_atg13_atg1kd_rapa_silac_tiO2.raw
VGS#IGSQSASrz2	YPR185W	1	S(3): 100.0; S(6): 0.0; S(8): 0.0; S(10): 0.0	S3	S379	S3(Phospho); R11(Label:13C(6))	High	Heavy	Redundant	Not Used	1.8991	2.10053	0.47607	CID	2.88623	0	112357	2	567.766	1134.52	-0.184781	3723	20130225_Velos2_RSLC-5_Romanov_Ammerer_MFPL_onbead_atg13_atg1kd_rapa_silac_tiO2.raw
VGS#IGSQSASrz2	YPR185W	1	S(3): 100.0; S(6): 0.0; S(8): 0.0; S(10): 0.0	S3	S379	S3(Phospho); R11(Label:13C(6))	High	Heavy	Redundant	Not Used	1.8991	2.10053	0.47607	CID	2.63341	0	141311	2	567.766	1134.52	-0.184781	3727	20130225_Velos2_RSLC-5_Romanov_Ammerer_MFPL_onbead_atg13_atg1kd_rapa_silac_tiO2.raw
VGS#IGSQSASrz2	YPR185W	1	S(3): 100.0; S(6): 0.0; S(8): 0.0; S(10): 0.0	S3	S379	S3(Phospho); R11(Label:13C(6))	High	Heavy	Redundant	Not Used	1.8991	2.10053	0.47607	CID	2.83619	0	135557	2	567.766	1134.52	0.138007	3734	20130225_Velos2_RSLC-5_Romanov_Ammerer_MFPL_onbead_atg13_atg1kd_rapa_silac_tiO2.raw
VGS#IGSQSASRz2	YPR185W	1	S(3): 100.0; S(6): 0.0; S(8): 0.0; S(10): 0.0	S3	S379	S3(Phospho)	High	Light	Redundant	Not Used	1.8991	2.10053	0.47607	CID	3.3403	0	81465.7	2	564.756	1128.51	0.668426	3740	20130225_Velos2_RSLC-5_Romanov_Ammerer_MFPL_onbead_atg13_atg1kd_rapa_silac_tiO2.raw
VGS#IGSQSASRz2	YPR185W	1	S(3): 100.0; S(6): 0.0; S(8): 0.0; S(10): 0.0	S3	S379	S3(Phospho)	High	Light	Unique	Used	1.8991	2.08346	0.47997	CID	3.37555	0	63327.9	2	564.756	1128.5	0.235746	3748	20130225_Velos2_RSLC-5_Romanov_Ammerer_MFPL_onbead_atg13_atg1kd_rapa_silac_tiO2.raw
VGS#IGSQSASrz2	YPR185W	1	S(3): 100.0; S(6): 0.0; S(8): 0.0; S(10): 0.0	S3	S379	S3(Phospho); R11(Label:13C(6))	High	Heavy	Redundant	Not Used	1.8991	2.10053	0.47607	CID	2.62108	0	94522.8	2	567.766	1134.52	0.138007	3752	20130225_Velos2_RSLC-5_Romanov_Ammerer_MFPL_onbead_atg13_atg1kd_rapa_silac_tiO2.raw
VGS#IGSQSASRz2	YPR185W	1	S(3): 100.0; S(6): 0.0; S(8): 0.0; S(10): 0.0	S3	S379	S3(Phospho)	High	Light	Redundant	Not Used	1.8991	2.10053	0.47607	CID	2.80411	0	48461.4	2	564.756	1128.5	0.343916	3756	20130225_Velos2_RSLC-5_Romanov_Ammerer_MFPL_onbead_atg13_atg1kd_rapa_silac_tiO2.raw
VGS#IGSQSASrz2	YPR185W	1	S(3): 100.0; S(6): 0.0; S(8): 0.0; S(10): 0.0	S3	S379	S3(Phospho); R11(Label:13C(6))	High	Heavy	Redundant	Not Used	1.8991	2.10053	0.47607	CID	2.64335	0	75832.8	2	567.766	1134.52	-0.0771851	3761	20130225_Velos2_RSLC-5_Romanov_Ammerer_MFPL_onbead_atg13_atg1kd_rapa_silac_tiO2.raw
VGS#IGSQSASRz2	YPR185W	1	S(3): 100.0; S(6): 0.0; S(8): 0.0; S(10): 0.0	S3	S379	S3(Phospho)	High	Light	Redundant	Not Used	1.8991	2.10053	0.47607	CID	3.04671	0	36805.6	2	564.756	1128.5	-0.413274	3764	20130225_Velos2_RSLC-5_Romanov_Ammerer_MFPL_onbead_atg13_atg1kd_rapa_silac_tiO2.raw
VGS#IGSQSASRz2	YPR185W	1	S(3): 100.0; S(6): 0.0; S(8): 0.0; S(10): 0.0	S3	S379	S3(Phospho)	High	Light	Redundant	Not Used	1.8991	2.10053	0.47607	CID	2.73031	0	31755.5	2	564.756	1128.5	-0.305104	3771	20130225_Velos2_RSLC-5_Romanov_Ammerer_MFPL_onbead_atg13_atg1kd_rapa_silac_tiO2.raw
VGS#IGSQSASrz2	YPR185W	1	S(3): 100.0; S(6): 0.0; S(8): 0.0; S(10): 0.0	S3	S379	S3(Phospho); R11(Label:13C(6))	High	Heavy	Redundant	Not Used	1.8991	2.10053	0.47607	CID	3.19224	0	40007	2	567.766	1134.52	0.0304109	3778	20130225_Velos2_RSLC-5_Romanov_Ammerer_MFPL_onbead_atg13_atg1kd_rapa_silac_tiO2.raw
VGS#IGSQSASrz2	YPR185W	1	S(3): 100.0; S(6): 0.0; S(8): 0.0; S(10): 0.0	S3	S379	S3(Phospho); R11(Label:13C(6))	High	Heavy	Redundant	Not Used	1.77208	1.96004	0.510194	CID	3.13754	0	227604	2	567.766	1134.52	-0.184781	4033	20130225_Velos2_RSLC-5_Romanov_Ammerer_MFPL_onbead_atg13_atg1kd_rapa_silac_5per.raw
VGS#IGSQSASRz2	YPR185W	1	S(3): 100.0; S(6): 0.0; S(8): 0.0; S(10): 0.0	S3	S379	S3(Phospho)	High	Light	Redundant	Not Used	1.77208	1.96004	0.510194	CID	3.15713	0	111943	2	564.756	1128.51	0.560256	4034	20130225_Velos2_RSLC-5_Romanov_Ammerer_MFPL_onbead_atg13_atg1kd_rapa_silac_5per.raw
VGS#IGSQSASrz2	YPR185W	1	S(3): 100.0; S(6): 0.0; S(8): 0.0; S(10): 0.0	S3	S379	S3(Phospho); R11(Label:13C(6))	High	Heavy	Redundant	Not Used	1.77208	1.96004	0.510194	CID	2.82837	0	227604	2	567.766	1134.52	-0.184781	4035	20130225_Velos2_RSLC-5_Romanov_Ammerer_MFPL_onbead_atg13_atg1kd_rapa_silac_5per.raw
VGS#IGSQSASRz2	YPR185W	1	S(3): 100.0; S(6): 0.0; S(8): 0.0; S(10): 0.0	S3	S379	S3(Phospho)	High	Light	Unique	Used	1.77208	1.94411	0.514374	CID	3.2021	0	111943	2	564.756	1128.51	0.560256	4036	20130225_Velos2_RSLC-5_Romanov_Ammerer_MFPL_onbead_atg13_atg1kd_rapa_silac_5per.raw
VGS#IGSQSASrz2	YPR185W	1	S(3): 100.0; S(6): 0.0; S(8): 0.0; S(10): 0.0	S3	S379	S3(Phospho); R11(Label:13C(6))	High	Heavy	Redundant	Not Used	1.77208	1.96004	0.510194	CID	3.01249	0	209653	2	567.766	1134.52	-0.184781	4046	20130225_Velos2_RSLC-5_Romanov_Ammerer_MFPL_onbead_atg13_atg1kd_rapa_silac_5per.raw
VGS#IGSQSASRz2	YPR185W	1	S(3): 100.0; S(6): 0.0; S(8): 0.0; S(10): 0.0	S3	S379	S3(Phospho)	High	Light	Redundant	Not Used	1.77208	1.96004	0.510194	CID	2.95534	0	123225	2	564.756	1128.5	0.127576	4047	20130225_Velos2_RSLC-5_Romanov_Ammerer_MFPL_onbead_atg13_atg1kd_rapa_silac_5per.raw
VGS#IGSQSASrz2	YPR185W	1	S(3): 100.0; S(6): 0.0; S(8): 0.0; S(10): 0.0	S3	S379	S3(Phospho); R11(Label:13C(6))	High	Heavy	Redundant	Not Used	1.77208	1.96004	0.510194	CID	2.58051	0	209653	2	567.766	1134.52	-0.184781	4048	20130225_Velos2_RSLC-5_Romanov_Ammerer_MFPL_onbead_atg13_atg1kd_rapa_silac_5per.raw
VGS#IGSQSASRz2	YPR185W	1	S(3): 100.0; S(6): 0.0; S(8): 0.0; S(10): 0.0	S3	S379	S3(Phospho)	High	Light	Redundant	Not Used	1.77208	1.96004	0.510194	CID	2.84731	0	123225	2	564.756	1128.5	0.127576	4050	20130225_Velos2_RSLC-5_Romanov_Ammerer_MFPL_onbead_atg13_atg1kd_rapa_silac_5per.raw
VGS#IGSQSASrz2	YPR185W	1	S(3): 100.0; S(6): 0.0; S(8): 0.0; S(10): 0.0	S3	S379	S3(Phospho); R11(Label:13C(6))	High	Heavy	Redundant	Not Used	1.77208	1.96004	0.510194	CID	2.61465	0	209653	2	567.766	1134.52	-0.184781	4056	20130225_Velos2_RSLC-5_Romanov_Ammerer_MFPL_onbead_atg13_atg1kd_rapa_silac_5per.raw
VGS#IGSQSASrz2	YPR185W	1	S(3): 100.0; S(6): 0.0; S(8): 0.0; S(10): 0.0	S3	S379	S3(Phospho); R11(Label:13C(6))	High	Heavy	Redundant	Not Used	1.77208	1.96004	0.510194	CID	2.64912	0	80032.6	2	567.766	1134.52	0.138007	4060	20130225_Velos2_RSLC-5_Romanov_Ammerer_MFPL_onbead_atg13_atg1kd_rapa_silac_5per.raw
VGS#IGSQSASRz2	YPR185W	1	S(3): 100.0; S(6): 0.0; S(8): 0.0; S(10): 0.0	S3	S379	S3(Phospho)	High	Light	Redundant	Not Used	1.77208	1.96004	0.510194	CID	3.11774	0	44957.4	2	564.756	1128.51	0.452086	4065	20130225_Velos2_RSLC-5_Romanov_Ammerer_MFPL_onbead_atg13_atg1kd_rapa_silac_5per.raw
VGS#IGSQSASrz2	YPR185W	1	S(3): 100.0; S(6): 0.0; S(8): 0.0; S(10): 0.0	S3	S379	S3(Phospho); R11(Label:13C(6))	High	Heavy	Redundant	Not Used	1.77208	1.96004	0.510194	CID	2.82308	0	80032.6	2	567.766	1134.52	0.138007	4066	20130225_Velos2_RSLC-5_Romanov_Ammerer_MFPL_onbead_atg13_atg1kd_rapa_silac_5per.raw
VGS#IGSQSASRz2	YPR185W	1	S(3): 100.0; S(6): 0.0; S(8): 0.0; S(10): 0.0	S3	S379	S3(Phospho)	High	Light	Redundant	Not Used	1.77208	1.96004	0.510194	CID	3.09456	0	44957.4	2	564.756	1128.51	0.452086	4069	20130225_Velos2_RSLC-5_Romanov_Ammerer_MFPL_onbead_atg13_atg1kd_rapa_silac_5per.raw
YSSS#FGNIrz2	YPR185W	1	Y(1): 0.0; S(2): 0.0; S(3): 1.1; S(4): 98.9	S4	S429	S4(Phospho); R9(Label:13C(6))	High	Heavy	Redundant	Not Used	4.87489	5.39195	0.185462	CID	2.83385	0	179308	2	558.744	1116.48	-0.0952263	6620	20130225_Velos2_RSLC-5_Romanov_Ammerer_MFPL_onbead_atg13_atg1kd_rapa_silac_tiO2.raw
YSSS#FGNIrz2	YPR185W	1	Y(1): 0.0; S(2): 0.0; S(3): 0.4; S(4): 99.6	S4	S429	S4(Phospho); R9(Label:13C(6))	High	Heavy	Redundant	Not Used	4.87489	5.39195	0.185462	CID	2.6924	0	179308	2	558.744	1116.48	-0.0952263	6622	20130225_Velos2_RSLC-5_Romanov_Ammerer_MFPL_onbead_atg13_atg1kd_rapa_silac_tiO2.raw
YSSS#FGNIrz2	YPR185W	1	Y(1): 0.0; S(2): 0.0; S(3): 0.1; S(4): 99.9	S4	S429	S4(Phospho); R9(Label:13C(6))	High	Heavy	Redundant	Not Used	4.87489	5.34813	0.186981	CID	2.62668	0	344013	2	558.744	1116.48	-0.313896	6629	20130225_Velos2_RSLC-5_Romanov_Ammerer_MFPL_onbead_atg13_atg1kd_rapa_silac_tiO2.raw
YSSS#FGNIrz2	YPR185W	1	Y(1): 0.0; S(2): 0.0; S(3): 0.4; S(4): 99.6	S4	S429	S4(Phospho); R9(Label:13C(6))	High	Heavy	Redundant	Not Used	4.87489	5.39195	0.185462	CID	2.74918	0	344013	2	558.744	1116.48	-0.313896	6630	20130225_Velos2_RSLC-5_Romanov_Ammerer_MFPL_onbead_atg13_atg1kd_rapa_silac_tiO2.raw
YSSS#FGNIrz2	YPR185W	1	Y(1): 0.0; S(2): 0.0; S(3): 0.4; S(4): 99.5	S4	S429	S4(Phospho); R9(Label:13C(6))	High	Heavy	Redundant	Not Used	4.87489	5.39195	0.185462	CID	2.61295	0	405189	2	558.745	1116.48	0.123443	6637	20130225_Velos2_RSLC-5_Romanov_Ammerer_MFPL_onbead_atg13_atg1kd_rapa_silac_tiO2.raw
YSSS#FGNIrz2	YPR185W	1	Y(1): 0.0; S(2): 0.0; S(3): 0.2; S(4): 99.8	S4	S429	S4(Phospho); R9(Label:13C(6))	High	Heavy	Redundant	Not Used	4.87489	5.39195	0.185462	CID	2.72945	0	405189	2	558.745	1116.48	0.123443	6639	20130225_Velos2_RSLC-5_Romanov_Ammerer_MFPL_onbead_atg13_atg1kd_rapa_silac_tiO2.raw
YSSS#FGNIRz2	YPR185W	1	Y(1): 0.0; S(2): 0.0; S(3): 0.4; S(4): 99.6	S4	S429	S4(Phospho)	High	Light	Redundant	Not Used	4.87489	5.39195	0.185462	CID	2.63329	0	88628.7	2	555.735	1110.46	0.992184	6643	20130225_Velos2_RSLC-5_Romanov_Ammerer_MFPL_onbead_atg13_atg1kd_rapa_silac_tiO2.raw
YSSS#FGNIrz2	YPR185W	1	Y(1): 0.0; S(2): 0.2; S(3): 1.1; S(4): 98.7	S4	S429	S4(Phospho); R9(Label:13C(6))	High	Heavy	Redundant	Not Used	4.87489	5.39195	0.185462	CID	2.65575	0	325692	2	558.744	1116.48	-0.0952263	6647	20130225_Velos2_RSLC-5_Romanov_Ammerer_MFPL_onbead_atg13_atg1kd_rapa_silac_tiO2.raw
YSSS#FGNIrz2	YPR185W	1	Y(1): 0.0; S(2): 0.0; S(3): 0.6; S(4): 99.3	S4	S429	S4(Phospho); R9(Label:13C(6))	High	Heavy	Redundant	Not Used	4.87489	5.39195	0.185462	CID	2.69398	0	278047	2	558.745	1116.48	0.0141085	6656	20130225_Velos2_RSLC-5_Romanov_Ammerer_MFPL_onbead_atg13_atg1kd_rapa_silac_tiO2.raw
YSSS#FGNIrz2	YPR185W	1	Y(1): 0.0; S(2): 0.0; S(3): 0.5; S(4): 99.4	S4	S429	S4(Phospho); R9(Label:13C(6))	High	Heavy	Redundant	Not Used	4.87489	5.39195	0.185462	CID	2.69363	0	278047	2	558.745	1116.48	0.0141085	6658	20130225_Velos2_RSLC-5_Romanov_Ammerer_MFPL_onbead_atg13_atg1kd_rapa_silac_tiO2.raw
YSSS#FGNIrz2	YPR185W	1	Y(1): 0.0; S(2): 0.0; S(3): 5.9; S(4): 94.1	S4	S429	S4(Phospho); R9(Label:13C(6))	High	Heavy	Redundant	Not Used	4.87489	5.39195	0.185462	CID	2.61512	0	216775	2	558.744	1116.48	-0.204561	6668	20130225_Velos2_RSLC-5_Romanov_Ammerer_MFPL_onbead_atg13_atg1kd_rapa_silac_tiO2.raw
YSSS#FGNIrz2	YPR185W	1	Y(1): 0.0; S(2): 0.0; S(3): 4.9; S(4): 95.0	S4	S429	S4(Phospho); R9(Label:13C(6))	High	Heavy	Redundant	Not Used	4.87489	5.39195	0.185462	CID	2.61417	0	179119	2	558.745	1116.48	0.342113	6673	20130225_Velos2_RSLC-5_Romanov_Ammerer_MFPL_onbead_atg13_atg1kd_rapa_silac_tiO2.raw
YSSS#FGNIrz2	YPR185W	1	Y(1): 0.0; S(2): 0.0; S(3): 0.4; S(4): 99.6	S4	S429	S4(Phospho); R9(Label:13C(6))	High	Heavy	Redundant	Not Used	4.87489	5.39195	0.185462	CID	2.78868	0	179119	2	558.745	1116.48	0.342113	6675	20130225_Velos2_RSLC-5_Romanov_Ammerer_MFPL_onbead_atg13_atg1kd_rapa_silac_tiO2.raw
YSSS#FGNIrz2	YPR185W	1	Y(1): 0.0; S(2): 0.0; S(3): 0.3; S(4): 99.7	S4	S429	S4(Phospho); R9(Label:13C(6))	High	Heavy	Redundant	Not Used	4.87489	5.39195	0.185462	CID	2.84292	0	163851	2	558.745	1116.48	0.232778	6682	20130225_Velos2_RSLC-5_Romanov_Ammerer_MFPL_onbead_atg13_atg1kd_rapa_silac_tiO2.raw
YSSS#FGNIrz2	YPR185W	1	Y(1): 0.0; S(2): 0.0; S(3): 0.2; S(4): 99.8	S4	S429	S4(Phospho); R9(Label:13C(6))	High	Heavy	Unique	Used	4.87489	5.39195	0.185462	CID	2.97075	0	163851	2	558.745	1116.48	0.232778	6683	20130225_Velos2_RSLC-5_Romanov_Ammerer_MFPL_onbead_atg13_atg1kd_rapa_silac_tiO2.raw
YSSS#FGNIrz2	YPR185W	1	Y(1): 0.0; S(2): 0.0; S(3): 0.7; S(4): 99.3	S4	S429	S4(Phospho); R9(Label:13C(6))	High	Heavy	Redundant	Not Used	4.87489	5.39195	0.185462	CID	2.77332	0	152338	2	558.745	1116.48	0.0141085	6690	20130225_Velos2_RSLC-5_Romanov_Ammerer_MFPL_onbead_atg13_atg1kd_rapa_silac_tiO2.raw
YSSS#FGNIrz2	YPR185W	1	Y(1): 0.0; S(2): 0.0; S(3): 0.2; S(4): 99.8	S4	S429	S4(Phospho); R9(Label:13C(6))	High	Heavy	Redundant	Not Used	4.87489	5.39195	0.185462	CID	2.82344	0	136069	2	558.744	1116.48	-0.204561	6699	20130225_Velos2_RSLC-5_Romanov_Ammerer_MFPL_onbead_atg13_atg1kd_rapa_silac_tiO2.raw
YSSS#FGNIrz2	YPR185W	1	Y(1): 0.0; S(2): 0.0; S(3): 5.5; S(4): 94.4	S4	S429	S4(Phospho); R9(Label:13C(6))	High	Heavy	Redundant	Not Used	4.87489	5.39195	0.185462	CID	2.70265	0	140833	2	558.745	1116.48	0.123443	6708	20130225_Velos2_RSLC-5_Romanov_Ammerer_MFPL_onbead_atg13_atg1kd_rapa_silac_tiO2.raw
YSSS#FGNIrz2	YPR185W	1	Y(1): 0.0; S(2): 0.0; S(3): 0.2; S(4): 99.8	S4	S429	S4(Phospho); R9(Label:13C(6))	High	Heavy	Redundant	Not Used	4.87489	5.39195	0.185462	CID	2.91215	0	140833	2	558.745	1116.48	0.123443	6714	20130225_Velos2_RSLC-5_Romanov_Ammerer_MFPL_onbead_atg13_atg1kd_rapa_silac_tiO2.raw
YSSS#FGNIrz2	YPR185W	1	Y(1): 0.0; S(2): 0.1; S(3): 6.4; S(4): 93.5	S4	S429	S4(Phospho); R9(Label:13C(6))	High	Heavy	Redundant	Not Used	4.87489	5.39195	0.185462	CID	2.73772	0	125983	2	558.745	1116.48	0.0141085	6717	20130225_Velos2_RSLC-5_Romanov_Ammerer_MFPL_onbead_atg13_atg1kd_rapa_silac_tiO2.raw
YSSS#FGNIrz2	YPR185W	1	Y(1): 0.0; S(2): 0.0; S(3): 0.2; S(4): 99.8	S4	S429	S4(Phospho); R9(Label:13C(6))	High	Heavy	Redundant	Not Used	4.87489	5.39195	0.185462	CID	2.82011	0	89050.3	2	558.745	1116.48	0.232778	6729	20130225_Velos2_RSLC-5_Romanov_Ammerer_MFPL_onbead_atg13_atg1kd_rapa_silac_tiO2.raw
YSSS#FGNIrz2	YPR185W	1	Y(1): 0.0; S(2): 0.0; S(3): 0.3; S(4): 99.7	S4	S429	S4(Phospho); R9(Label:13C(6))	High	Heavy	Redundant	Not Used	4.87489	5.39195	0.185462	CID	2.63859	0	71252.3	2	558.745	1116.48	0.232778	6737	20130225_Velos2_RSLC-5_Romanov_Ammerer_MFPL_onbead_atg13_atg1kd_rapa_silac_tiO2.raw
YSSS#FGNIrz2	YPR185W	1	Y(1): 0.0; S(2): 0.0; S(3): 1.0; S(4): 99.0	S4	S429	S4(Phospho); R9(Label:13C(6))	High	Heavy	Redundant	Not Used	4.87489	5.39195	0.185462	CID	2.74718	0	58920.5	2	558.745	1116.48	0.0141085	6746	20130225_Velos2_RSLC-5_Romanov_Ammerer_MFPL_onbead_atg13_atg1kd_rapa_silac_tiO2.raw
YSSS#FGNIrz2	YPR185W	1	Y(1): 0.0; S(2): 0.0; S(3): 5.3; S(4): 94.7	S4	S429	S4(Phospho); R9(Label:13C(6))	High	Heavy	Redundant	Not Used	4.87489	5.39195	0.185462	CID	2.7521	0	45605.7	2	558.745	1116.48	0.123443	6754	20130225_Velos2_RSLC-5_Romanov_Ammerer_MFPL_onbead_atg13_atg1kd_rapa_silac_tiO2.raw
YSSS#FGNIrz2	YPR185W	1	Y(1): 0.0; S(2): 0.0; S(3): 0.4; S(4): 99.6	S4	S429	S4(Phospho); R9(Label:13C(6))	High	Heavy	Redundant	Not Used	4.77295	5.27921	0.189422	CID	2.69659	0	44834.7	2	558.745	1116.48	0.123443	7092	20130225_Velos2_RSLC-5_Romanov_Ammerer_MFPL_onbead_atg13_atg1kd_rapa_silac_5per.raw
YSSS#FGNIrz2	YPR185W	1	Y(1): 0.0; S(2): 0.0; S(3): 0.8; S(4): 99.2	S4	S429	S4(Phospho); R9(Label:13C(6))	High	Heavy	Redundant	Not Used	4.77295	5.27921	0.189422	CID	2.79079	0	44834.7	2	558.745	1116.48	0.123443	7095	20130225_Velos2_RSLC-5_Romanov_Ammerer_MFPL_onbead_atg13_atg1kd_rapa_silac_5per.raw
YSSS#FGNIrz2	YPR185W	1	Y(1): 0.0; S(2): 0.0; S(3): 0.6; S(4): 99.4	S4	S429	S4(Phospho); R9(Label:13C(6))	High	Heavy	Redundant	Not Used	4.77295	5.27921	0.189422	CID	2.87971	0	171841	2	558.745	1116.48	0.0141085	7102	20130225_Velos2_RSLC-5_Romanov_Ammerer_MFPL_onbead_atg13_atg1kd_rapa_silac_5per.raw
YSSS#FGNIrz2	YPR185W	1	Y(1): 0.0; S(2): 0.0; S(3): 5.3; S(4): 94.7	S4	S429	S4(Phospho); R9(Label:13C(6))	High	Heavy	Redundant	Not Used	4.77295	5.27921	0.189422	CID	2.74377	0	171841	2	558.745	1116.48	0.0141085	7104	20130225_Velos2_RSLC-5_Romanov_Ammerer_MFPL_onbead_atg13_atg1kd_rapa_silac_5per.raw
YSSS#FGNIrz2	YPR185W	1	Y(1): 0.0; S(2): 0.0; S(3): 0.6; S(4): 99.4	S4	S429	S4(Phospho); R9(Label:13C(6))	High	Heavy	Unique	Used	4.77295	5.2363	0.190974	CID	2.98971	0	171841	2	558.745	1116.48	0.0141085	7107	20130225_Velos2_RSLC-5_Romanov_Ammerer_MFPL_onbead_atg13_atg1kd_rapa_silac_5per.raw
YSSS#FGNIRz2	YPR185W	1	Y(1): 0.0; S(2): 0.0; S(3): 0.5; S(4): 99.5	S4	S429	S4(Phospho)	High	Light	Redundant	Not Used	4.77295	5.27921	0.189422	CID	2.17001	0	34029.4	2	555.735	1110.46	0.332619	7108	20130225_Velos2_RSLC-5_Romanov_Ammerer_MFPL_onbead_atg13_atg1kd_rapa_silac_5per.raw
YSSS#FGNIrz2	YPR185W	1	Y(1): 0.0; S(2): 0.1; S(3): 6.2; S(4): 93.7	S4	S429	S4(Phospho); R9(Label:13C(6))	High	Heavy	Redundant	Not Used	4.77295	5.27921	0.189422	CID	2.7675	0	138858	2	558.744	1116.48	-0.204561	7114	20130225_Velos2_RSLC-5_Romanov_Ammerer_MFPL_onbead_atg13_atg1kd_rapa_silac_5per.raw
YSSS#FGNIrz2	YPR185W	1	Y(1): 0.0; S(2): 0.1; S(3): 6.5; S(4): 93.5	S4	S429	S4(Phospho); R9(Label:13C(6))	High	Heavy	Redundant	Not Used	4.77295	5.27921	0.189422	CID	2.58529	0	138858	2	558.744	1116.48	-0.204561	7115	20130225_Velos2_RSLC-5_Romanov_Ammerer_MFPL_onbead_atg13_atg1kd_rapa_silac_5per.raw
YSSS#FGNIrz2	YPR185W	1	Y(1): 0.0; S(2): 0.0; S(3): 0.4; S(4): 99.5	S4	S429	S4(Phospho); R9(Label:13C(6))	High	Heavy	Redundant	Not Used	4.77295	5.27921	0.189422	CID	2.81759	0	138858	2	558.744	1116.48	-0.204561	7119	20130225_Velos2_RSLC-5_Romanov_Ammerer_MFPL_onbead_atg13_atg1kd_rapa_silac_5per.raw
YSSS#FGNIrz2	YPR185W	1	Y(1): 0.0; S(2): 0.0; S(3): 0.8; S(4): 99.1	S4	S429	S4(Phospho); R9(Label:13C(6))	High	Heavy	Redundant	Not Used	4.77295	5.27921	0.189422	CID	2.84733	0	39780.7	2	558.744	1116.48	-0.423231	7127	20130225_Velos2_RSLC-5_Romanov_Ammerer_MFPL_onbead_atg13_atg1kd_rapa_silac_5per.raw
YSSS#FGNIrz2	YPR185W	1	Y(1): 0.0; S(2): 0.0; S(3): 0.7; S(4): 99.3	S4	S429	S4(Phospho); R9(Label:13C(6))	High	Heavy	Redundant	Not Used	4.77295	5.27921	0.189422	CID	2.90699	0	39780.7	2	558.744	1116.48	-0.423231	7129	20130225_Velos2_RSLC-5_Romanov_Ammerer_MFPL_onbead_atg13_atg1kd_rapa_silac_5per.raw
YSSS#FGNIrz2	YPR185W	1	Y(1): 0.0; S(2): 0.1; S(3): 6.6; S(4): 93.3	S4	S429	S4(Phospho); R9(Label:13C(6))	High	Heavy	Redundant	Not Used	4.77295	5.27921	0.189422	CID	2.40793	0	14484.9	2	558.744	1116.48	-0.751236	7142	20130225_Velos2_RSLC-5_Romanov_Ammerer_MFPL_onbead_atg13_atg1kd_rapa_silac_5per.raw
YSSS#FGNIrz2	YPR185W	1	Y(1): 0.2; S(2): 0.2; S(3): 8.6; S(4): 91.1	S4	S429	S4(Phospho); R9(Label:13C(6))	High	Heavy	Redundant	Not Used	4.77295	5.27921	0.189422	CID	2.27348	0	14484.9	2	558.744	1116.48	-0.751236	7149	20130225_Velos2_RSLC-5_Romanov_Ammerer_MFPL_onbead_atg13_atg1kd_rapa_silac_5per.raw
YSSS#FGNIrz2	YPR185W	1	Y(1): 0.0; S(2): 0.1; S(3): 8.5; S(4): 91.3	S4	S429	S4(Phospho); R9(Label:13C(6))	High	Heavy	Redundant	Not Used	4.77295	5.27921	0.189422	CID	2.24462	0	8299.08	2	558.744	1116.48	-0.0952263	7160	20130225_Velos2_RSLC-5_Romanov_Ammerer_MFPL_onbead_atg13_atg1kd_rapa_silac_5per.raw
YSSS#FGNIrz2	YPR185W	1	Y(1): 0.0; S(2): 0.0; S(3): 5.6; S(4): 94.3	S4	S429	S4(Phospho); R9(Label:13C(6))	High	Heavy	Redundant	Not Used	4.77295	5.27921	0.189422	CID	2.43392	0	7029.4	2	558.744	1116.48	-0.423231	7173	20130225_Velos2_RSLC-5_Romanov_Ammerer_MFPL_onbead_atg13_atg1kd_rapa_silac_5per.raw
HSS#VKTTENAEKz2	YPR185W	1	S(2): 0.2; S(3): 99.8; T(6): 0.0; T(7): 0.0	S3	S438	S3(Phospho)	High	Light	Redundant	Not Used	0.295904	0.327289	3.0554	CID	2.9028	1	3266.21	2	705.816	1410.62	-1.62014	1697	20130225_Velos2_RSLC-5_Romanov_Ammerer_MFPL_onbead_atg13_atg1kd_rapa_silac_5per.raw
HSS#VKTTENAEKz2	YPR185W	1	S(2): 0.1; S(3): 99.9; T(6): 0.0; T(7): 0.0	S3	S438	S3(Phospho)	High	Light	Redundant	Not Used	0.295904	0.327289	3.0554	CID	3.61157	1	3266.21	2	705.816	1410.62	-1.62014	1701	20130225_Velos2_RSLC-5_Romanov_Ammerer_MFPL_onbead_atg13_atg1kd_rapa_silac_5per.raw
HSS#VKTTENAEKz2	YPR185W	1	S(2): 0.2; S(3): 99.8; T(6): 0.0; T(7): 0.0	S3	S438	S3(Phospho)	High	Light	Unique	Used	0.295904	0.324629	3.08044	CID	3.7197	1	30515.9	2	705.817	1410.63	0.197127	1707	20130225_Velos2_RSLC-5_Romanov_Ammerer_MFPL_onbead_atg13_atg1kd_rapa_silac_5per.raw
HSS#VKTTENAEKz2	YPR185W	1	S(2): 0.2; S(3): 99.8; T(6): 0.0; T(7): 0.0	S3	S438	S3(Phospho)	High	Light	Redundant	Not Used	0.295904	0.327289	3.0554	CID	3.40405	1	30515.9	2	705.817	1410.63	0.197127	1712	20130225_Velos2_RSLC-5_Romanov_Ammerer_MFPL_onbead_atg13_atg1kd_rapa_silac_5per.raw
HSS#VKTTENAEKz2	YPR185W	1	S(2): 0.2; S(3): 99.8; T(6): 0.0; T(7): 0.0	S3	S438	S3(Phospho)	High	Light	Redundant	Not Used	0.295904	0.327289	3.0554	CID	3.50721	1	14954.2	2	705.817	1410.63	0.110591	1724	20130225_Velos2_RSLC-5_Romanov_Ammerer_MFPL_onbead_atg13_atg1kd_rapa_silac_5per.raw
HSS#VKTTENAEKz3	YPR185W	1	S(2): 4.4; S(3): 95.4; T(6): 0.3; T(7): 0.0	S3	S438	S3(Phospho)	High	Light	Unique	Used	0.414395	0.454623	2.19962	CID	3.23496	1	25931.1	3	470.88	1410.63	-0.396525	1709	20130225_Velos2_RSLC-5_Romanov_Ammerer_MFPL_onbead_atg13_atg1kd_rapa_silac_5per.raw
AVkS#PLQPQESQEDLM*DFVkz3	YPR185W	1	S(4): 100.0; S(11): 0.0	S4	S454	K3(Label:13C(6)); S4(Phospho); M16(Oxidation); K20(Label:13C(6))	High	Heavy	Redundant	Not Used	1.44643	2.10179	0.475785	CID	4.51503	1	270344	3	799.72	2397.14	0.103185	8047	20130225_Velos2_RSLC-5_Romanov_Ammerer_MFPL_onbead_atg13_atg1kd_rapa_silac_tiO2.raw
AVkS#PLQPQESQEDLM*DFVkz3	YPR185W	1	S(4): 100.0; S(11): 0.0	S4	S454	K3(Label:13C(6)); S4(Phospho); M16(Oxidation); K20(Label:13C(6))	High	Heavy	Redundant	Not Used	1.44643	2.10179	0.475785	CID	4.76977	1	270344	3	799.72	2397.14	0.103185	8048	20130225_Velos2_RSLC-5_Romanov_Ammerer_MFPL_onbead_atg13_atg1kd_rapa_silac_tiO2.raw
AVkS#PLQPQESQEDLM*DFVkz3	YPR185W	1	S(4): 100.0; S(11): 0.0	S4	S454	K3(Label:13C(6)); S4(Phospho); M16(Oxidation); K20(Label:13C(6))	High	Heavy	Redundant	Not Used	1.44643	2.10179	0.475785	CID	4.41481	1	372472	3	799.72	2397.15	0.255954	8053	20130225_Velos2_RSLC-5_Romanov_Ammerer_MFPL_onbead_atg13_atg1kd_rapa_silac_tiO2.raw
AVkS#PLQPQESQEDLM*DFVkz3	YPR185W	1	S(4): 100.0; S(11): 0.0	S4	S454	K3(Label:13C(6)); S4(Phospho); M16(Oxidation); K20(Label:13C(6))	High	Heavy	Redundant	Not Used	1.44643	2.10179	0.475785	CID	4.94431	1	372472	3	799.72	2397.15	0.255954	8055	20130225_Velos2_RSLC-5_Romanov_Ammerer_MFPL_onbead_atg13_atg1kd_rapa_silac_tiO2.raw
AVKS#PLQPQESQEDLM*DFVKz3	YPR185W	1	S(4): 100.0; S(11): 0.0	S4	S454	S4(Phospho); M16(Oxidation)	High	Light	Redundant	Not Used	1.44643	2.10179	0.475785	CID	5.73972	1	201821	3	795.707	2385.11	0.784072	8056	20130225_Velos2_RSLC-5_Romanov_Ammerer_MFPL_onbead_atg13_atg1kd_rapa_silac_tiO2.raw
AVkS#PLQPQESQEDLM*DFVkz3	YPR185W	1	S(4): 100.0; S(11): 0.0	S4	S454	K3(Label:13C(6)); S4(Phospho); M16(Oxidation); K20(Label:13C(6))	High	Heavy	Redundant	Not Used	1.44643	2.10179	0.475785	CID	4.65855	1	372472	3	799.72	2397.15	0.255954	8058	20130225_Velos2_RSLC-5_Romanov_Ammerer_MFPL_onbead_atg13_atg1kd_rapa_silac_tiO2.raw
AVkS#PLQPQESQEDLM*DFVkz3	YPR185W	1	S(4): 100.0; S(11): 0.0	S4	S454	K3(Label:13C(6)); S4(Phospho); M16(Oxidation); K20(Label:13C(6))	High	Heavy	Redundant	Not Used	1.44643	2.10179	0.475785	CID	4.42209	1	495771	3	799.72	2397.14	0.103185	8061	20130225_Velos2_RSLC-5_Romanov_Ammerer_MFPL_onbead_atg13_atg1kd_rapa_silac_tiO2.raw
AVkS#PLQPQESQEDLM*DFVkz3	YPR185W	1	S(4): 100.0; S(11): 0.0	S4	S454	K3(Label:13C(6)); S4(Phospho); M16(Oxidation); K20(Label:13C(6))	High	Heavy	Redundant	Not Used	1.44643	2.10179	0.475785	CID	4.74155	1	495771	3	799.72	2397.14	0.103185	8062	20130225_Velos2_RSLC-5_Romanov_Ammerer_MFPL_onbead_atg13_atg1kd_rapa_silac_tiO2.raw
AVKS#PLQPQESQEDLM*DFVKz3	YPR185W	1	S(4): 100.0; S(11): 0.0	S4	S454	S4(Phospho); M16(Oxidation)	High	Light	Redundant	Not Used	1.44643	2.10179	0.475785	CID	5.45157	1	289586	3	795.707	2385.11	0.630531	8063	20130225_Velos2_RSLC-5_Romanov_Ammerer_MFPL_onbead_atg13_atg1kd_rapa_silac_tiO2.raw
AVkS#PLQPQESQEDLM*DFVkz3	YPR185W	1	S(4): 100.0; S(11): 0.0	S4	S454	K3(Label:13C(6)); S4(Phospho); M16(Oxidation); K20(Label:13C(6))	High	Heavy	Redundant	Not Used	1.44643	2.10179	0.475785	CID	4.52752	1	495771	3	799.72	2397.14	0.103185	8064	20130225_Velos2_RSLC-5_Romanov_Ammerer_MFPL_onbead_atg13_atg1kd_rapa_silac_tiO2.raw
AVKS#PLQPQESQEDLM*DFVKz3	YPR185W	1	S(4): 100.0; S(11): 0.0	S4	S454	S4(Phospho); M16(Oxidation)	High	Light	Redundant	Not Used	1.44643	2.10179	0.475785	CID	5.12702	1	289586	3	795.707	2385.11	0.630531	8065	20130225_Velos2_RSLC-5_Romanov_Ammerer_MFPL_onbead_atg13_atg1kd_rapa_silac_tiO2.raw
AVKS#PLQPQESQEDLM*DFVKz3	YPR185W	1	S(4): 100.0; S(11): 0.0	S4	S454	S4(Phospho); M16(Oxidation)	High	Light	Redundant	Not Used	1.44643	2.10179	0.475785	CID	5.35614	1	289586	3	795.707	2385.11	0.630531	8066	20130225_Velos2_RSLC-5_Romanov_Ammerer_MFPL_onbead_atg13_atg1kd_rapa_silac_tiO2.raw
AVkS#PLQPQESQEDLM*DFVkz3	YPR185W	1	S(4): 100.0; S(11): 0.0	S4	S454	K3(Label:13C(6)); S4(Phospho); M16(Oxidation); K20(Label:13C(6))	High	Heavy	Redundant	Not Used	1.44643	2.10179	0.475785	CID	4.8942	1	596181	3	799.72	2397.15	0.179569	8068	20130225_Velos2_RSLC-5_Romanov_Ammerer_MFPL_onbead_atg13_atg1kd_rapa_silac_tiO2.raw
AVkS#PLQPQESQEDLM*DFVkz3	YPR185W	1	S(4): 100.0; S(11): 0.0	S4	S454	K3(Label:13C(6)); S4(Phospho); M16(Oxidation); K20(Label:13C(6))	High	Heavy	Redundant	Not Used	1.44643	2.10179	0.475785	CID	4.4507	1	596181	3	799.72	2397.15	0.179569	8069	20130225_Velos2_RSLC-5_Romanov_Ammerer_MFPL_onbead_atg13_atg1kd_rapa_silac_tiO2.raw
AVKS#PLQPQESQEDLM*DFVKz3	YPR185W	1	S(4): 100.0; S(11): 0.0	S4	S454	S4(Phospho); M16(Oxidation)	High	Light	Unique	Used	1.44643	2.06497	0.484268	CID	6.20835	1	329167	3	795.707	2385.11	0.630531	8070	20130225_Velos2_RSLC-5_Romanov_Ammerer_MFPL_onbead_atg13_atg1kd_rapa_silac_tiO2.raw
AVkS#PLQPQESQEDLM*DFVkz3	YPR185W	1	S(4): 100.0; S(11): 0.0	S4	S454	K3(Label:13C(6)); S4(Phospho); M16(Oxidation); K20(Label:13C(6))	High	Heavy	Redundant	Not Used	1.44643	2.10179	0.475785	CID	4.78193	1	596181	3	799.72	2397.15	0.179569	8071	20130225_Velos2_RSLC-5_Romanov_Ammerer_MFPL_onbead_atg13_atg1kd_rapa_silac_tiO2.raw
AVKS#PLQPQESQEDLM*DFVKz3	YPR185W	1	S(4): 100.0; S(11): 0.0	S4	S454	S4(Phospho); M16(Oxidation)	High	Light	Redundant	Not Used	1.44643	2.10179	0.475785	CID	4.99223	1	329167	3	795.707	2385.11	0.630531	8072	20130225_Velos2_RSLC-5_Romanov_Ammerer_MFPL_onbead_atg13_atg1kd_rapa_silac_tiO2.raw
AVKS#PLQPQESQEDLM*DFVKz3	YPR185W	1	S(4): 100.0; S(11): 0.0	S4	S454	S4(Phospho); M16(Oxidation)	High	Light	Redundant	Not Used	1.44643	2.10179	0.475785	CID	5.49837	1	329167	3	795.707	2385.11	0.630531	8073	20130225_Velos2_RSLC-5_Romanov_Ammerer_MFPL_onbead_atg13_atg1kd_rapa_silac_tiO2.raw
AVkS#PLQPQESQEDLM*DFVkz3	YPR185W	1	S(4): 100.0; S(11): 0.0	S4	S454	K3(Label:13C(6)); S4(Phospho); M16(Oxidation); K20(Label:13C(6))	High	Heavy	Redundant	Not Used	1.44643	2.10179	0.475785	CID	4.94526	1	567133	3	799.72	2397.15	0.179569	8075	20130225_Velos2_RSLC-5_Romanov_Ammerer_MFPL_onbead_atg13_atg1kd_rapa_silac_tiO2.raw
AVkS#PLQPQESQEDLM*DFVkz3	YPR185W	1	S(4): 100.0; S(11): 0.0	S4	S454	K3(Label:13C(6)); S4(Phospho); M16(Oxidation); K20(Label:13C(6))	High	Heavy	Redundant	Not Used	1.44643	2.10179	0.475785	CID	4.70828	1	567133	3	799.72	2397.15	0.179569	8076	20130225_Velos2_RSLC-5_Romanov_Ammerer_MFPL_onbead_atg13_atg1kd_rapa_silac_tiO2.raw
AVKS#PLQPQESQEDLM*DFVKz3	YPR185W	1	S(4): 100.0; S(11): 0.0	S4	S454	S4(Phospho); M16(Oxidation)	High	Light	Redundant	Not Used	1.44643	2.10179	0.475785	CID	5.22012	1	336134	3	795.707	2385.11	0.707301	8077	20130225_Velos2_RSLC-5_Romanov_Ammerer_MFPL_onbead_atg13_atg1kd_rapa_silac_tiO2.raw
AVkS#PLQPQESQEDLM*DFVkz3	YPR185W	1	S(4): 100.0; S(11): 0.0	S4	S454	K3(Label:13C(6)); S4(Phospho); M16(Oxidation); K20(Label:13C(6))	High	Heavy	Redundant	Not Used	1.44643	2.10179	0.475785	CID	4.89214	1	567133	3	799.72	2397.15	0.179569	8078	20130225_Velos2_RSLC-5_Romanov_Ammerer_MFPL_onbead_atg13_atg1kd_rapa_silac_tiO2.raw
AVKS#PLQPQESQEDLM*DFVKz3	YPR185W	1	S(4): 100.0; S(11): 0.0	S4	S454	S4(Phospho); M16(Oxidation)	High	Light	Redundant	Not Used	1.44643	2.10179	0.475785	CID	5.29267	1	336134	3	795.707	2385.11	0.707301	8079	20130225_Velos2_RSLC-5_Romanov_Ammerer_MFPL_onbead_atg13_atg1kd_rapa_silac_tiO2.raw
AVKS#PLQPQESQEDLM*DFVKz3	YPR185W	1	S(4): 99.9; S(11): 0.1	S4	S454	S4(Phospho); M16(Oxidation)	High	Light	Redundant	Not Used	1.44643	2.10179	0.475785	CID	4.77629	1	336134	3	795.707	2385.11	0.707301	8080	20130225_Velos2_RSLC-5_Romanov_Ammerer_MFPL_onbead_atg13_atg1kd_rapa_silac_tiO2.raw
AVkS#PLQPQESQEDLM*DFVkz3	YPR185W	1	S(4): 100.0; S(11): 0.0	S4	S454	K3(Label:13C(6)); S4(Phospho); M16(Oxidation); K20(Label:13C(6))	High	Heavy	Redundant	Not Used	1.44643	2.10179	0.475785	CID	5.16942	1	514336	3	799.72	2397.15	0.561493	8082	20130225_Velos2_RSLC-5_Romanov_Ammerer_MFPL_onbead_atg13_atg1kd_rapa_silac_tiO2.raw
AVkS#PLQPQESQEDLM*DFVkz3	YPR185W	1	S(4): 100.0; S(11): 0.0	S4	S454	K3(Label:13C(6)); S4(Phospho); M16(Oxidation); K20(Label:13C(6))	High	Heavy	Redundant	Not Used	1.44643	2.10179	0.475785	CID	4.68916	1	514336	3	799.72	2397.15	0.561493	8083	20130225_Velos2_RSLC-5_Romanov_Ammerer_MFPL_onbead_atg13_atg1kd_rapa_silac_tiO2.raw
AVKS#PLQPQESQEDLM*DFVKz3	YPR185W	1	S(4): 100.0; S(11): 0.0	S4	S454	S4(Phospho); M16(Oxidation)	High	Light	Redundant	Not Used	1.44643	2.10179	0.475785	CID	5.05336	1	344829	3	795.707	2385.11	1.01438	8084	20130225_Velos2_RSLC-5_Romanov_Ammerer_MFPL_onbead_atg13_atg1kd_rapa_silac_tiO2.raw
AVkS#PLQPQESQEDLM*DFVkz3	YPR185W	1	S(4): 100.0; S(11): 0.0	S4	S454	K3(Label:13C(6)); S4(Phospho); M16(Oxidation); K20(Label:13C(6))	High	Heavy	Redundant	Not Used	1.44643	2.10179	0.475785	CID	5.01049	1	514336	3	799.72	2397.15	0.561493	8085	20130225_Velos2_RSLC-5_Romanov_Ammerer_MFPL_onbead_atg13_atg1kd_rapa_silac_tiO2.raw
AVKS#PLQPQESQEDLM*DFVKz3	YPR185W	1	S(4): 100.0; S(11): 0.0	S4	S454	S4(Phospho); M16(Oxidation)	High	Light	Redundant	Not Used	1.44643	2.10179	0.475785	CID	5.17821	1	344829	3	795.707	2385.11	1.01438	8086	20130225_Velos2_RSLC-5_Romanov_Ammerer_MFPL_onbead_atg13_atg1kd_rapa_silac_tiO2.raw
AVKS#PLQPQESQEDLM*DFVKz3	YPR185W	1	S(4): 100.0; S(11): 0.0	S4	S454	S4(Phospho); M16(Oxidation)	High	Light	Redundant	Not Used	1.44643	2.10179	0.475785	CID	5.34245	1	344829	3	795.707	2385.11	1.01438	8087	20130225_Velos2_RSLC-5_Romanov_Ammerer_MFPL_onbead_atg13_atg1kd_rapa_silac_tiO2.raw
AVkS#PLQPQESQEDLM*DFVkz3	YPR185W	1	S(4): 100.0; S(11): 0.0	S4	S454	K3(Label:13C(6)); S4(Phospho); M16(Oxidation); K20(Label:13C(6))	High	Heavy	Redundant	Not Used	1.44643	2.10179	0.475785	CID	4.73912	1	287129	3	799.72	2397.15	0.332339	8089	20130225_Velos2_RSLC-5_Romanov_Ammerer_MFPL_onbead_atg13_atg1kd_rapa_silac_tiO2.raw
AVkS#PLQPQESQEDLM*DFVkz3	YPR185W	1	S(4): 100.0; S(11): 0.0	S4	S454	K3(Label:13C(6)); S4(Phospho); M16(Oxidation); K20(Label:13C(6))	High	Heavy	Redundant	Not Used	1.44643	2.10179	0.475785	CID	4.48223	1	287129	3	799.72	2397.15	0.332339	8090	20130225_Velos2_RSLC-5_Romanov_Ammerer_MFPL_onbead_atg13_atg1kd_rapa_silac_tiO2.raw
AVKS#PLQPQESQEDLM*DFVKz3	YPR185W	1	S(4): 100.0; S(11): 0.0	S4	S454	S4(Phospho); M16(Oxidation)	High	Light	Redundant	Not Used	1.44643	2.10179	0.475785	CID	5.74188	1	184086	3	795.707	2385.11	0.707301	8091	20130225_Velos2_RSLC-5_Romanov_Ammerer_MFPL_onbead_atg13_atg1kd_rapa_silac_tiO2.raw
AVkS#PLQPQESQEDLM*DFVkz3	YPR185W	1	S(4): 100.0; S(11): 0.0	S4	S454	K3(Label:13C(6)); S4(Phospho); M16(Oxidation); K20(Label:13C(6))	High	Heavy	Redundant	Not Used	1.44643	2.10179	0.475785	CID	5.20537	1	287129	3	799.72	2397.15	0.332339	8093	20130225_Velos2_RSLC-5_Romanov_Ammerer_MFPL_onbead_atg13_atg1kd_rapa_silac_tiO2.raw
AVKS#PLQPQESQEDLM*DFVKz3	YPR185W	1	S(4): 100.0; S(11): 0.0	S4	S454	S4(Phospho); M16(Oxidation)	High	Light	Redundant	Not Used	1.44643	2.10179	0.475785	CID	5.29897	1	184086	3	795.707	2385.11	0.707301	8095	20130225_Velos2_RSLC-5_Romanov_Ammerer_MFPL_onbead_atg13_atg1kd_rapa_silac_tiO2.raw
AVKS#PLQPQESQEDLM*DFVKz3	YPR185W	1	S(4): 100.0; S(11): 0.0	S4	S454	S4(Phospho); M16(Oxidation)	High	Light	Redundant	Not Used	1.44643	2.10179	0.475785	CID	5.24042	1	184086	3	795.707	2385.11	0.707301	8096	20130225_Velos2_RSLC-5_Romanov_Ammerer_MFPL_onbead_atg13_atg1kd_rapa_silac_tiO2.raw
AVkS#PLQPQESQEDLM*DFVkz3	YPR185W	1	S(4): 100.0; S(11): 0.0	S4	S454	K3(Label:13C(6)); S4(Phospho); M16(Oxidation); K20(Label:13C(6))	High	Heavy	Redundant	Not Used	1.44643	2.10179	0.475785	CID	4.48898	1	320523	3	799.72	2397.15	0.485108	8098	20130225_Velos2_RSLC-5_Romanov_Ammerer_MFPL_onbead_atg13_atg1kd_rapa_silac_tiO2.raw
AVkS#PLQPQESQEDLM*DFVkz3	YPR185W	1	S(4): 100.0; S(11): 0.0	S4	S454	K3(Label:13C(6)); S4(Phospho); M16(Oxidation); K20(Label:13C(6))	High	Heavy	Redundant	Not Used	1.44643	2.10179	0.475785	CID	5.24303	1	320523	3	799.72	2397.15	0.485108	8099	20130225_Velos2_RSLC-5_Romanov_Ammerer_MFPL_onbead_atg13_atg1kd_rapa_silac_tiO2.raw
AVKS#PLQPQESQEDLM*DFVKz3	YPR185W	1	S(4): 100.0; S(11): 0.0	S4	S454	S4(Phospho); M16(Oxidation)	High	Light	Redundant	Not Used	1.44643	2.10179	0.475785	CID	4.87138	1	192674	3	795.707	2385.11	0.937612	8100	20130225_Velos2_RSLC-5_Romanov_Ammerer_MFPL_onbead_atg13_atg1kd_rapa_silac_tiO2.raw
AVkS#PLQPQESQEDLM*DFVkz3	YPR185W	1	S(4): 100.0; S(11): 0.0	S4	S454	K3(Label:13C(6)); S4(Phospho); M16(Oxidation); K20(Label:13C(6))	High	Heavy	Redundant	Not Used	1.44643	2.10179	0.475785	CID	4.82336	1	320523	3	799.72	2397.15	0.485108	8102	20130225_Velos2_RSLC-5_Romanov_Ammerer_MFPL_onbead_atg13_atg1kd_rapa_silac_tiO2.raw
AVKS#PLQPQESQEDLM*DFVKz3	YPR185W	1	S(4): 100.0; S(11): 0.0	S4	S454	S4(Phospho); M16(Oxidation)	High	Light	Redundant	Not Used	1.44643	2.10179	0.475785	CID	4.66508	1	192674	3	795.707	2385.11	0.937612	8103	20130225_Velos2_RSLC-5_Romanov_Ammerer_MFPL_onbead_atg13_atg1kd_rapa_silac_tiO2.raw
AVKS#PLQPQESQEDLM*DFVKz3	YPR185W	1	S(4): 100.0; S(11): 0.0	S4	S454	S4(Phospho); M16(Oxidation)	High	Light	Redundant	Not Used	1.44643	2.10179	0.475785	CID	5.23303	1	192674	3	795.707	2385.11	0.937612	8104	20130225_Velos2_RSLC-5_Romanov_Ammerer_MFPL_onbead_atg13_atg1kd_rapa_silac_tiO2.raw
AVkS#PLQPQESQEDLM*DFVkz3	YPR185W	1	S(4): 100.0; S(11): 0.0	S4	S454	K3(Label:13C(6)); S4(Phospho); M16(Oxidation); K20(Label:13C(6))	High	Heavy	Redundant	Not Used	1.44643	2.10179	0.475785	CID	4.83676	1	223471	3	799.72	2397.15	0.255954	8106	20130225_Velos2_RSLC-5_Romanov_Ammerer_MFPL_onbead_atg13_atg1kd_rapa_silac_tiO2.raw
AVkS#PLQPQESQEDLM*DFVkz3	YPR185W	1	S(4): 100.0; S(11): 0.0	S4	S454	K3(Label:13C(6)); S4(Phospho); M16(Oxidation); K20(Label:13C(6))	High	Heavy	Redundant	Not Used	1.44643	2.10179	0.475785	CID	4.89304	1	223471	3	799.72	2397.15	0.255954	8107	20130225_Velos2_RSLC-5_Romanov_Ammerer_MFPL_onbead_atg13_atg1kd_rapa_silac_tiO2.raw
AVKS#PLQPQESQEDLM*DFVKz3	YPR185W	1	S(4): 99.9; S(11): 0.1	S4	S454	S4(Phospho); M16(Oxidation)	High	Light	Redundant	Not Used	1.44643	2.10179	0.475785	CID	4.77595	1	161966	3	795.707	2385.11	0.47699	8108	20130225_Velos2_RSLC-5_Romanov_Ammerer_MFPL_onbead_atg13_atg1kd_rapa_silac_tiO2.raw
AVKS#PLQPQESQEDLM*DFVKz3	YPR185W	1	S(4): 100.0; S(11): 0.0	S4	S454	S4(Phospho); M16(Oxidation)	High	Light	Redundant	Not Used	1.44643	2.10179	0.475785	CID	5.3392	1	161966	3	795.707	2385.11	0.47699	8109	20130225_Velos2_RSLC-5_Romanov_Ammerer_MFPL_onbead_atg13_atg1kd_rapa_silac_tiO2.raw
AVkS#PLQPQESQEDLM*DFVkz3	YPR185W	1	S(4): 100.0; S(11): 0.0	S4	S454	K3(Label:13C(6)); S4(Phospho); M16(Oxidation); K20(Label:13C(6))	High	Heavy	Redundant	Not Used	1.44643	2.10179	0.475785	CID	4.13389	1	223471	3	799.72	2397.15	0.255954	8110	20130225_Velos2_RSLC-5_Romanov_Ammerer_MFPL_onbead_atg13_atg1kd_rapa_silac_tiO2.raw
AVKS#PLQPQESQEDLM*DFVKz3	YPR185W	1	S(4): 100.0; S(11): 0.0	S4	S454	S4(Phospho); M16(Oxidation)	High	Light	Redundant	Not Used	1.44643	2.10179	0.475785	CID	5.08285	1	161966	3	795.707	2385.11	0.47699	8111	20130225_Velos2_RSLC-5_Romanov_Ammerer_MFPL_onbead_atg13_atg1kd_rapa_silac_tiO2.raw
AVkS#PLQPQESQEDLM*DFVkz3	YPR185W	1	S(4): 100.0; S(11): 0.0	S4	S454	K3(Label:13C(6)); S4(Phospho); M16(Oxidation); K20(Label:13C(6))	High	Heavy	Redundant	Not Used	1.44643	2.10179	0.475785	CID	5.00555	1	173791	3	799.72	2397.15	0.332339	8113	20130225_Velos2_RSLC-5_Romanov_Ammerer_MFPL_onbead_atg13_atg1kd_rapa_silac_tiO2.raw
AVkS#PLQPQESQEDLM*DFVkz3	YPR185W	1	S(4): 100.0; S(11): 0.0	S4	S454	K3(Label:13C(6)); S4(Phospho); M16(Oxidation); K20(Label:13C(6))	High	Heavy	Redundant	Not Used	1.44643	2.10179	0.475785	CID	4.62437	1	173791	3	799.72	2397.15	0.332339	8114	20130225_Velos2_RSLC-5_Romanov_Ammerer_MFPL_onbead_atg13_atg1kd_rapa_silac_tiO2.raw
AVKS#PLQPQESQEDLM*DFVKz3	YPR185W	1	S(4): 100.0; S(11): 0.0	S4	S454	S4(Phospho); M16(Oxidation)	High	Light	Redundant	Not Used	1.44643	2.10179	0.475785	CID	4.76368	1	78020.6	3	795.707	2385.11	0.246679	8117	20130225_Velos2_RSLC-5_Romanov_Ammerer_MFPL_onbead_atg13_atg1kd_rapa_silac_tiO2.raw
SPLQPQES#QEDLM*DFVkz2	YPR185W	1	S(1): 0.0; S(8): 100.0	S8	S461	S8(Phospho); M13(Oxidation); K17(Label:13C(6))	High	Heavy	Redundant	Not Used	1.90598	2.76955	0.36107	CID	4.57927	0	29217.2	2	1046.97	2092.92	-0.110169	9365	20130225_Velos2_RSLC-5_Romanov_Ammerer_MFPL_onbead_atg13_atg1kd_rapa_silac_tiO2.raw
SPLQPQES#QEDLM*DFVkz2	YPR185W	1	S(1): 0.0; S(8): 100.0	S8	S461	S8(Phospho); M13(Oxidation); K17(Label:13C(6))	High	Heavy	Redundant	Not Used	1.90598	2.76955	0.36107	CID	4.51463	0	29217.2	2	1046.97	2092.92	-0.110169	9368	20130225_Velos2_RSLC-5_Romanov_Ammerer_MFPL_onbead_atg13_atg1kd_rapa_silac_tiO2.raw
SPLQPQES#QEDLM*DFVkz2	YPR185W	1	S(1): 0.0; S(8): 100.0	S8	S461	S8(Phospho); M13(Oxidation); K17(Label:13C(6))	High	Heavy	Redundant	Not Used	1.90598	2.76955	0.36107	CID	5.10333	0	87305.8	2	1046.97	2092.92	0.00648106	9373	20130225_Velos2_RSLC-5_Romanov_Ammerer_MFPL_onbead_atg13_atg1kd_rapa_silac_tiO2.raw
SPLQPQES#QEDLM*DFVkz2	YPR185W	1	S(1): 0.0; S(8): 100.0	S8	S461	S8(Phospho); M13(Oxidation); K17(Label:13C(6))	High	Heavy	Redundant	Not Used	1.90598	2.76955	0.36107	CID	4.4349	0	87305.8	2	1046.97	2092.92	0.00648106	9375	20130225_Velos2_RSLC-5_Romanov_Ammerer_MFPL_onbead_atg13_atg1kd_rapa_silac_tiO2.raw
SPLQPQES#QEDLM*DFVkz2	YPR185W	1	S(1): 0.0; S(8): 100.0	S8	S461	S8(Phospho); M13(Oxidation); K17(Label:13C(6))	High	Heavy	Redundant	Not Used	1.90598	2.76955	0.36107	CID	5.16721	0	139979	2	1046.97	2092.92	0.123132	9384	20130225_Velos2_RSLC-5_Romanov_Ammerer_MFPL_onbead_atg13_atg1kd_rapa_silac_tiO2.raw
SPLQPQES#QEDLM*DFVkz2	YPR185W	1	S(1): 0.0; S(8): 100.0	S8	S461	S8(Phospho); M13(Oxidation); K17(Label:13C(6))	High	Heavy	Redundant	Not Used	1.90598	2.76955	0.36107	CID	5.86149	0	139979	2	1046.97	2092.92	0.123132	9386	20130225_Velos2_RSLC-5_Romanov_Ammerer_MFPL_onbead_atg13_atg1kd_rapa_silac_tiO2.raw
SPLQPQES#QEDLM*DFVkz2	YPR185W	1	S(1): 0.0; S(8): 100.0	S8	S461	S8(Phospho); M13(Oxidation); K17(Label:13C(6))	High	Heavy	Redundant	Not Used	1.90598	2.76955	0.36107	CID	4.8113	0	139979	2	1046.97	2092.92	0.123132	9388	20130225_Velos2_RSLC-5_Romanov_Ammerer_MFPL_onbead_atg13_atg1kd_rapa_silac_tiO2.raw
SPLQPQES#QEDLM*DFVKz2	YPR185W	1	S(1): 0.0; S(8): 100.0	S8	S461	S8(Phospho); M13(Oxidation)	High	Light	Redundant	Not Used	1.90598	2.76955	0.36107	CID	5.21326	0	61216.6	2	1043.96	2086.9	0.409916	9390	20130225_Velos2_RSLC-5_Romanov_Ammerer_MFPL_onbead_atg13_atg1kd_rapa_silac_tiO2.raw
SPLQPQES#QEDLM*DFVKz2	YPR185W	1	S(1): 0.0; S(8): 100.0	S8	S461	S8(Phospho); M13(Oxidation)	High	Light	Redundant	Not Used	1.90598	2.76955	0.36107	CID	5.33308	0	61216.6	2	1043.96	2086.9	0.409916	9392	20130225_Velos2_RSLC-5_Romanov_Ammerer_MFPL_onbead_atg13_atg1kd_rapa_silac_tiO2.raw
SPLQPQES#QEDLM*DFVKz2	YPR185W	1	S(1): 0.0; S(8): 100.0	S8	S461	S8(Phospho); M13(Oxidation)	High	Light	Redundant	Not Used	1.90598	2.76955	0.36107	CID	5.37808	0	61216.6	2	1043.96	2086.9	0.409916	9394	20130225_Velos2_RSLC-5_Romanov_Ammerer_MFPL_onbead_atg13_atg1kd_rapa_silac_tiO2.raw
SPLQPQES#QEDLM*DFVkz2	YPR185W	1	S(1): 0.0; S(8): 100.0	S8	S461	S8(Phospho); M13(Oxidation); K17(Label:13C(6))	High	Heavy	Redundant	Not Used	1.90598	2.76955	0.36107	CID	5.77844	0	402914	2	1046.97	2092.92	0.239782	9397	20130225_Velos2_RSLC-5_Romanov_Ammerer_MFPL_onbead_atg13_atg1kd_rapa_silac_tiO2.raw
SPLQPQES#QEDLM*DFVkz2	YPR185W	1	S(1): 0.0; S(8): 100.0	S8	S461	S8(Phospho); M13(Oxidation); K17(Label:13C(6))	High	Heavy	Redundant	Not Used	1.90598	2.76955	0.36107	CID	5.65842	0	402914	2	1046.97	2092.92	0.239782	9399	20130225_Velos2_RSLC-5_Romanov_Ammerer_MFPL_onbead_atg13_atg1kd_rapa_silac_tiO2.raw
SPLQPQES#QEDLM*DFVKz2	YPR185W	1	S(1): 0.0; S(8): 100.0	S8	S461	S8(Phospho); M13(Oxidation)	High	Light	Redundant	Not Used	1.90598	2.76955	0.36107	CID	5.44102	0	227822	2	1043.96	2086.9	0.409916	9405	20130225_Velos2_RSLC-5_Romanov_Ammerer_MFPL_onbead_atg13_atg1kd_rapa_silac_tiO2.raw
SPLQPQES#QEDLM*DFVkz2	YPR185W	1	S(1): 0.0; S(8): 100.0	S8	S461	S8(Phospho); M13(Oxidation); K17(Label:13C(6))	High	Heavy	Redundant	Not Used	1.90598	2.76955	0.36107	CID	5.51306	0	402914	2	1046.97	2092.92	0.239782	9407	20130225_Velos2_RSLC-5_Romanov_Ammerer_MFPL_onbead_atg13_atg1kd_rapa_silac_tiO2.raw
SPLQPQES#QEDLM*DFVkz2	YPR185W	1	S(1): 0.0; S(8): 100.0	S8	S461	S8(Phospho); M13(Oxidation); K17(Label:13C(6))	High	Heavy	Redundant	Not Used	1.90598	2.76955	0.36107	CID	5.71653	0	506869	2	1046.97	2092.92	-0.110169	9410	20130225_Velos2_RSLC-5_Romanov_Ammerer_MFPL_onbead_atg13_atg1kd_rapa_silac_tiO2.raw
SPLQPQES#QEDLM*DFVkz2	YPR185W	1	S(1): 0.0; S(8): 100.0	S8	S461	S8(Phospho); M13(Oxidation); K17(Label:13C(6))	High	Heavy	Redundant	Not Used	1.90598	2.76955	0.36107	CID	5.07159	0	506869	2	1046.97	2092.92	-0.110169	9412	20130225_Velos2_RSLC-5_Romanov_Ammerer_MFPL_onbead_atg13_atg1kd_rapa_silac_tiO2.raw
SPLQPQES#QEDLM*DFVKz2	YPR185W	1	S(1): 0.0; S(8): 100.0	S8	S461	S8(Phospho); M13(Oxidation)	High	Light	Redundant	Not Used	1.90598	2.76955	0.36107	CID	4.78165	0	273325	2	1043.96	2086.9	0.175942	9417	20130225_Velos2_RSLC-5_Romanov_Ammerer_MFPL_onbead_atg13_atg1kd_rapa_silac_tiO2.raw
SPLQPQES#QEDLM*DFVkz2	YPR185W	1	S(1): 0.0; S(8): 100.0	S8	S461	S8(Phospho); M13(Oxidation); K17(Label:13C(6))	High	Heavy	Redundant	Not Used	1.90598	2.76955	0.36107	CID	5.18909	0	506869	2	1046.97	2092.92	-0.110169	9419	20130225_Velos2_RSLC-5_Romanov_Ammerer_MFPL_onbead_atg13_atg1kd_rapa_silac_tiO2.raw
SPLQPQES#QEDLM*DFVkz2	YPR185W	1	S(1): 0.0; S(8): 100.0	S8	S461	S8(Phospho); M13(Oxidation); K17(Label:13C(6))	High	Heavy	Redundant	Not Used	1.90598	2.76955	0.36107	CID	4.61739	0	581541	2	1046.97	2092.92	0.00648106	9424	20130225_Velos2_RSLC-5_Romanov_Ammerer_MFPL_onbead_atg13_atg1kd_rapa_silac_tiO2.raw
SPLQPQES#QEDLM*DFVkz2	YPR185W	1	S(1): 0.0; S(8): 100.0	S8	S461	S8(Phospho); M13(Oxidation); K17(Label:13C(6))	High	Heavy	Redundant	Not Used	1.90598	2.76955	0.36107	CID	5.34502	0	581541	2	1046.97	2092.92	0.00648106	9426	20130225_Velos2_RSLC-5_Romanov_Ammerer_MFPL_onbead_atg13_atg1kd_rapa_silac_tiO2.raw
SPLQPQES#QEDLM*DFVkz2	YPR185W	1	S(1): 0.0; S(8): 100.0	S8	S461	S8(Phospho); M13(Oxidation); K17(Label:13C(6))	High	Heavy	Redundant	Not Used	1.90598	2.76955	0.36107	CID	4.98671	0	605726	2	1046.97	2092.92	-0.110169	9434	20130225_Velos2_RSLC-5_Romanov_Ammerer_MFPL_onbead_atg13_atg1kd_rapa_silac_tiO2.raw
SPLQPQES#QEDLM*DFVkz2	YPR185W	1	S(1): 0.0; S(8): 100.0	S8	S461	S8(Phospho); M13(Oxidation); K17(Label:13C(6))	High	Heavy	Redundant	Not Used	1.90598	2.76955	0.36107	CID	4.74733	0	605726	2	1046.97	2092.92	-0.110169	9437	20130225_Velos2_RSLC-5_Romanov_Ammerer_MFPL_onbead_atg13_atg1kd_rapa_silac_tiO2.raw
SPLQPQES#QEDLM*DFVkz2	YPR185W	1	S(1): 0.0; S(8): 100.0	S8	S461	S8(Phospho); M13(Oxidation); K17(Label:13C(6))	High	Heavy	Redundant	Not Used	1.90598	2.76955	0.36107	CID	5.73336	0	556776	2	1046.97	2092.92	0.123132	9444	20130225_Velos2_RSLC-5_Romanov_Ammerer_MFPL_onbead_atg13_atg1kd_rapa_silac_tiO2.raw
SPLQPQES#QEDLM*DFVkz2	YPR185W	1	S(1): 0.0; S(8): 100.0	S8	S461	S8(Phospho); M13(Oxidation); K17(Label:13C(6))	High	Heavy	Redundant	Not Used	1.90598	2.76955	0.36107	CID	5.77477	0	556776	2	1046.97	2092.92	0.123132	9446	20130225_Velos2_RSLC-5_Romanov_Ammerer_MFPL_onbead_atg13_atg1kd_rapa_silac_tiO2.raw
SPLQPQES#QEDLM*DFVkz2	YPR185W	1	S(1): 0.0; S(8): 100.0	S8	S461	S8(Phospho); M13(Oxidation); K17(Label:13C(6))	High	Heavy	Redundant	Not Used	1.90598	2.76955	0.36107	CID	5.61764	0	479822	2	1046.97	2092.92	-0.110169	9454	20130225_Velos2_RSLC-5_Romanov_Ammerer_MFPL_onbead_atg13_atg1kd_rapa_silac_tiO2.raw
SPLQPQES#QEDLM*DFVkz2	YPR185W	1	S(1): 0.0; S(8): 100.0	S8	S461	S8(Phospho); M13(Oxidation); K17(Label:13C(6))	High	Heavy	Redundant	Not Used	1.90598	2.76955	0.36107	CID	5.04949	0	479822	2	1046.97	2092.92	-0.110169	9456	20130225_Velos2_RSLC-5_Romanov_Ammerer_MFPL_onbead_atg13_atg1kd_rapa_silac_tiO2.raw
SPLQPQES#QEDLM*DFVkz2	YPR185W	1	S(1): 0.0; S(8): 100.0	S8	S461	S8(Phospho); M13(Oxidation); K17(Label:13C(6))	High	Heavy	Redundant	Not Used	1.90598	2.76955	0.36107	CID	4.66068	0	479822	2	1046.97	2092.92	-0.110169	9462	20130225_Velos2_RSLC-5_Romanov_Ammerer_MFPL_onbead_atg13_atg1kd_rapa_silac_tiO2.raw
SPLQPQES#QEDLM*DFVKz2	YPR185W	1	S(1): 0.0; S(8): 100.0	S8	S461	S8(Phospho); M13(Oxidation)	High	Light	Redundant	Not Used	1.90598	2.76955	0.36107	CID	5.23038	0	248330	2	1043.96	2086.9	0.0589549	9464	20130225_Velos2_RSLC-5_Romanov_Ammerer_MFPL_onbead_atg13_atg1kd_rapa_silac_tiO2.raw
SPLQPQES#QEDLM*DFVkz2	YPR185W	1	S(1): 0.0; S(8): 100.0	S8	S461	S8(Phospho); M13(Oxidation); K17(Label:13C(6))	High	Heavy	Redundant	Not Used	1.90598	2.76955	0.36107	CID	5.61719	0	402060	2	1046.97	2092.92	-0.343471	9467	20130225_Velos2_RSLC-5_Romanov_Ammerer_MFPL_onbead_atg13_atg1kd_rapa_silac_tiO2.raw
SPLQPQES#QEDLM*DFVkz2	YPR185W	1	S(1): 0.0; S(8): 100.0	S8	S461	S8(Phospho); M13(Oxidation); K17(Label:13C(6))	High	Heavy	Redundant	Not Used	1.90598	2.76955	0.36107	CID	5.24587	0	402060	2	1046.97	2092.92	-0.343471	9469	20130225_Velos2_RSLC-5_Romanov_Ammerer_MFPL_onbead_atg13_atg1kd_rapa_silac_tiO2.raw
SPLQPQES#QEDLM*DFVkz2	YPR185W	1	S(1): 0.0; S(8): 100.0	S8	S461	S8(Phospho); M13(Oxidation); K17(Label:13C(6))	High	Heavy	Redundant	Not Used	1.90598	2.76955	0.36107	CID	5.08684	0	402060	2	1046.97	2092.92	-0.343471	9474	20130225_Velos2_RSLC-5_Romanov_Ammerer_MFPL_onbead_atg13_atg1kd_rapa_silac_tiO2.raw
SPLQPQES#QEDLM*DFVKz2	YPR185W	1	S(1): 0.0; S(8): 100.0	S8	S461	S8(Phospho); M13(Oxidation)	High	Light	Redundant	Not Used	1.90598	2.76955	0.36107	CID	5.19408	0	196424	2	1043.96	2086.9	-0.0580321	9476	20130225_Velos2_RSLC-5_Romanov_Ammerer_MFPL_onbead_atg13_atg1kd_rapa_silac_tiO2.raw
SPLQPQES#QEDLM*DFVkz2	YPR185W	1	S(1): 0.0; S(8): 100.0	S8	S461	S8(Phospho); M13(Oxidation); K17(Label:13C(6))	High	Heavy	Redundant	Not Used	1.90598	2.76955	0.36107	CID	5.41634	0	303286	2	1046.97	2092.92	0.239782	9479	20130225_Velos2_RSLC-5_Romanov_Ammerer_MFPL_onbead_atg13_atg1kd_rapa_silac_tiO2.raw
SPLQPQES#QEDLM*DFVkz2	YPR185W	1	S(1): 0.0; S(8): 100.0	S8	S461	S8(Phospho); M13(Oxidation); K17(Label:13C(6))	High	Heavy	Redundant	Not Used	1.90598	2.76955	0.36107	CID	5.56606	0	303286	2	1046.97	2092.92	0.239782	9481	20130225_Velos2_RSLC-5_Romanov_Ammerer_MFPL_onbead_atg13_atg1kd_rapa_silac_tiO2.raw
SPLQPQES#QEDLM*DFVkz2	YPR185W	1	S(1): 0.0; S(8): 100.0	S8	S461	S8(Phospho); M13(Oxidation); K17(Label:13C(6))	High	Heavy	Redundant	Not Used	1.90598	2.76955	0.36107	CID	4.97837	0	303286	2	1046.97	2092.92	0.239782	9485	20130225_Velos2_RSLC-5_Romanov_Ammerer_MFPL_onbead_atg13_atg1kd_rapa_silac_tiO2.raw
SPLQPQES#QEDLM*DFVKz2	YPR185W	1	S(1): 0.0; S(8): 100.0	S8	S461	S8(Phospho); M13(Oxidation)	High	Light	Redundant	Not Used	1.90598	2.76955	0.36107	CID	5.08568	0	153681	2	1043.96	2086.91	0.643889	9488	20130225_Velos2_RSLC-5_Romanov_Ammerer_MFPL_onbead_atg13_atg1kd_rapa_silac_tiO2.raw
SPLQPQES#QEDLM*DFVkz2	YPR185W	1	S(1): 0.0; S(8): 100.0	S8	S461	S8(Phospho); M13(Oxidation); K17(Label:13C(6))	High	Heavy	Unique	Used	1.90598	2.72103	0.367507	CID	5.91643	0	218247	2	1046.97	2092.92	0.123132	9491	20130225_Velos2_RSLC-5_Romanov_Ammerer_MFPL_onbead_atg13_atg1kd_rapa_silac_tiO2.raw
SPLQPQES#QEDLM*DFVkz2	YPR185W	1	S(1): 0.0; S(8): 100.0	S8	S461	S8(Phospho); M13(Oxidation); K17(Label:13C(6))	High	Heavy	Redundant	Not Used	1.90598	2.76955	0.36107	CID	5.11287	0	218247	2	1046.97	2092.92	0.123132	9493	20130225_Velos2_RSLC-5_Romanov_Ammerer_MFPL_onbead_atg13_atg1kd_rapa_silac_tiO2.raw
SPLQPQES#QEDLM*DFVKz2	YPR185W	1	S(1): 0.0; S(8): 100.0	S8	S461	S8(Phospho); M13(Oxidation)	High	Light	Redundant	Not Used	1.90598	2.76955	0.36107	CID	5.62178	0	110998	2	1043.96	2086.9	0.175942	9499	20130225_Velos2_RSLC-5_Romanov_Ammerer_MFPL_onbead_atg13_atg1kd_rapa_silac_tiO2.raw
SPLQPQES#QEDLM*DFVkz2	YPR185W	1	S(1): 0.0; S(8): 100.0	S8	S461	S8(Phospho); M13(Oxidation); K17(Label:13C(6))	High	Heavy	Redundant	Not Used	1.90598	2.76955	0.36107	CID	4.57681	0	218247	2	1046.97	2092.92	0.123132	9501	20130225_Velos2_RSLC-5_Romanov_Ammerer_MFPL_onbead_atg13_atg1kd_rapa_silac_tiO2.raw
SPLQPQES#QEDLM*DFVkz2	YPR185W	1	S(1): 0.0; S(8): 100.0	S8	S461	S8(Phospho); M13(Oxidation); K17(Label:13C(6))	High	Heavy	Redundant	Not Used	1.90598	2.76955	0.36107	CID	5.29618	0	149738	2	1046.96	2092.92	-0.810073	9504	20130225_Velos2_RSLC-5_Romanov_Ammerer_MFPL_onbead_atg13_atg1kd_rapa_silac_tiO2.raw
SPLQPQES#QEDLM*DFVkz2	YPR185W	1	S(1): 0.0; S(8): 100.0	S8	S461	S8(Phospho); M13(Oxidation); K17(Label:13C(6))	High	Heavy	Redundant	Not Used	1.90598	2.76955	0.36107	CID	4.64175	0	149738	2	1046.96	2092.92	-0.810073	9506	20130225_Velos2_RSLC-5_Romanov_Ammerer_MFPL_onbead_atg13_atg1kd_rapa_silac_tiO2.raw
SPLQPQES#QEDLM*DFVkz2	YPR185W	1	S(1): 0.0; S(8): 100.0	S8	S461	S8(Phospho); M13(Oxidation); K17(Label:13C(6))	High	Heavy	Redundant	Not Used	1.90598	2.76955	0.36107	CID	4.43378	0	149738	2	1046.96	2092.92	-0.810073	9510	20130225_Velos2_RSLC-5_Romanov_Ammerer_MFPL_onbead_atg13_atg1kd_rapa_silac_tiO2.raw
SPLQPQES#QEDLM*DFVKz2	YPR185W	1	S(1): 0.0; S(8): 100.0	S8	S461	S8(Phospho); M13(Oxidation)	High	Light	Redundant	Not Used	1.90598	2.76955	0.36107	CID	4.10443	0	88073.8	2	1043.96	2086.9	-0.408993	9514	20130225_Velos2_RSLC-5_Romanov_Ammerer_MFPL_onbead_atg13_atg1kd_rapa_silac_tiO2.raw
SPLQPQES#QEDLM*DFVkz2	YPR185W	1	S(1): 0.0; S(8): 100.0	S8	S461	S8(Phospho); M13(Oxidation); K17(Label:13C(6))	High	Heavy	Redundant	Not Used	1.90598	2.76955	0.36107	CID	4.6349	0	143682	2	1046.97	2092.92	-0.343471	9517	20130225_Velos2_RSLC-5_Romanov_Ammerer_MFPL_onbead_atg13_atg1kd_rapa_silac_tiO2.raw
SPLQPQES#QEDLM*DFVkz2	YPR185W	1	S(1): 0.0; S(8): 100.0	S8	S461	S8(Phospho); M13(Oxidation); K17(Label:13C(6))	High	Heavy	Redundant	Not Used	1.90598	2.76955	0.36107	CID	5.29986	0	143682	2	1046.97	2092.92	-0.343471	9521	20130225_Velos2_RSLC-5_Romanov_Ammerer_MFPL_onbead_atg13_atg1kd_rapa_silac_tiO2.raw
SPLQPQES#QEDLM*DFVkz2	YPR185W	1	S(1): 0.0; S(8): 100.0	S8	S461	S8(Phospho); M13(Oxidation); K17(Label:13C(6))	High	Heavy	Redundant	Not Used	1.90598	2.76955	0.36107	CID	4.99324	0	42911	2	1046.97	2092.92	0.00648106	9530	20130225_Velos2_RSLC-5_Romanov_Ammerer_MFPL_onbead_atg13_atg1kd_rapa_silac_tiO2.raw
SPLQPQES#QEDLM*DFVkz2	YPR185W	1	S(1): 0.0; S(8): 100.0	S8	S461	S8(Phospho); M13(Oxidation); K17(Label:13C(6))	High	Heavy	Redundant	Not Used	1.90598	2.76955	0.36107	CID	4.03575	0	42911	2	1046.97	2092.92	0.00648106	9532	20130225_Velos2_RSLC-5_Romanov_Ammerer_MFPL_onbead_atg13_atg1kd_rapa_silac_tiO2.raw
SPLQPQES#QEDLM*DFVkz2	YPR185W	1	S(1): 0.0; S(8): 100.0	S8	S461	S8(Phospho); M13(Oxidation); K17(Label:13C(6))	High	Heavy	Redundant	Not Used	1.90598	2.76955	0.36107	CID	4.92233	0	42911	2	1046.97	2092.92	0.00648106	9535	20130225_Velos2_RSLC-5_Romanov_Ammerer_MFPL_onbead_atg13_atg1kd_rapa_silac_tiO2.raw
SPLQPQES#QEDLM*DFVkz2	YPR185W	1	S(1): 0.0; S(8): 100.0	S8	S461	S8(Phospho); M13(Oxidation); K17(Label:13C(6))	High	Heavy	Redundant	Not Used	1.90598	2.76955	0.36107	CID	4.50538	0	55705.8	2	1046.97	2092.92	0.123132	9545	20130225_Velos2_RSLC-5_Romanov_Ammerer_MFPL_onbead_atg13_atg1kd_rapa_silac_tiO2.raw
SPLQPQES#QEDLM*DFVkz2	YPR185W	1	S(1): 0.0; S(8): 100.0	S8	S461	S8(Phospho); M13(Oxidation); K17(Label:13C(6))	High	Heavy	Redundant	Not Used	1.90598	2.76955	0.36107	CID	4.33808	0	55705.8	2	1046.97	2092.92	0.123132	9547	20130225_Velos2_RSLC-5_Romanov_Ammerer_MFPL_onbead_atg13_atg1kd_rapa_silac_tiO2.raw
SPLQPQES#QEDLM*DFVkz2	YPR185W	1	S(1): 0.0; S(8): 100.0	S8	S461	S8(Phospho); M13(Oxidation); K17(Label:13C(6))	High	Heavy	Redundant	Not Used	1.90598	2.76955	0.36107	CID	4.54381	0	51434	2	1046.97	2092.92	-0.110169	9556	20130225_Velos2_RSLC-5_Romanov_Ammerer_MFPL_onbead_atg13_atg1kd_rapa_silac_tiO2.raw
SPLQPQES#QEDLM*DFVkz2	YPR185W	1	S(1): 0.0; S(8): 100.0	S8	S461	S8(Phospho); M13(Oxidation); K17(Label:13C(6))	High	Heavy	Redundant	Not Used	1.90598	2.76955	0.36107	CID	4.58932	0	51434	2	1046.97	2092.92	-0.110169	9558	20130225_Velos2_RSLC-5_Romanov_Ammerer_MFPL_onbead_atg13_atg1kd_rapa_silac_tiO2.raw
SPLQPQES#QEDLM*DFVkz2	YPR185W	1	S(1): 0.0; S(8): 100.0	S8	S461	S8(Phospho); M13(Oxidation); K17(Label:13C(6))	High		No Quan Values	Not Used		0		CID	3.8396	0	15596.4	2	1046.97	2092.92	-0.343471	9818	20130225_Velos2_RSLC-5_Romanov_Ammerer_MFPL_onbead_atg13_atg1kd_rapa_silac_tiO2.raw
SPLQPQES#QEDLM*DFVkz3	YPR185W	1	S(1): 0.6; S(8): 99.4	S8	S461	S8(Phospho); M13(Oxidation); K17(Label:13C(6))	High	Heavy	Redundant	Not Used	1.89076	2.74744	0.363976	CID	3.65497	0	25352.5	3	698.313	2092.92	-0.466546	9371	20130225_Velos2_RSLC-5_Romanov_Ammerer_MFPL_onbead_atg13_atg1kd_rapa_silac_tiO2.raw
SPLQPQES#QEDLM*DFVkz3	YPR185W	1	S(1): 0.4; S(8): 99.6	S8	S461	S8(Phospho); M13(Oxidation); K17(Label:13C(6))	High	Heavy	Redundant	Not Used	1.89076	2.74744	0.363976	CID	3.406	0	250993	3	698.313	2092.92	0.0583816	9401	20130225_Velos2_RSLC-5_Romanov_Ammerer_MFPL_onbead_atg13_atg1kd_rapa_silac_tiO2.raw
SPLQPQES#QEDLM*DFVkz3	YPR185W	1	S(1): 0.0; S(8): 100.0	S8	S461	S8(Phospho); M13(Oxidation); K17(Label:13C(6))	High	Heavy	Redundant	Not Used	1.89076	2.74744	0.363976	CID	3.69908	0	250993	3	698.313	2092.92	0.0583816	9403	20130225_Velos2_RSLC-5_Romanov_Ammerer_MFPL_onbead_atg13_atg1kd_rapa_silac_tiO2.raw
SPLQPQES#QEDLM*DFVkz3	YPR185W	1	S(1): 0.0; S(8): 100.0	S8	S461	S8(Phospho); M13(Oxidation); K17(Label:13C(6))	High	Heavy	Redundant	Not Used	1.89076	2.74744	0.363976	CID	3.24992	0	323153	3	698.313	2092.92	-0.204082	9414	20130225_Velos2_RSLC-5_Romanov_Ammerer_MFPL_onbead_atg13_atg1kd_rapa_silac_tiO2.raw
SPLQPQES#QEDLM*DFVkz3	YPR185W	1	S(1): 0.0; S(8): 100.0	S8	S461	S8(Phospho); M13(Oxidation); K17(Label:13C(6))	High	Heavy	Redundant	Not Used	1.89076	2.74744	0.363976	CID	3.68475	0	323153	3	698.313	2092.92	-0.204082	9416	20130225_Velos2_RSLC-5_Romanov_Ammerer_MFPL_onbead_atg13_atg1kd_rapa_silac_tiO2.raw
SPLQPQES#QEDLM*DFVkz3	YPR185W	1	S(1): 0.0; S(8): 100.0	S8	S461	S8(Phospho); M13(Oxidation); K17(Label:13C(6))	High	Heavy	Redundant	Not Used	1.89076	2.69931	0.370465	CID	3.99299	0	377608	3	698.313	2092.92	-0.204082	9428	20130225_Velos2_RSLC-5_Romanov_Ammerer_MFPL_onbead_atg13_atg1kd_rapa_silac_tiO2.raw
SPLQPQES#QEDLM*DFVkz3	YPR185W	1	S(1): 0.0; S(8): 100.0	S8	S461	S8(Phospho); M13(Oxidation); K17(Label:13C(6))	High	Heavy	Redundant	Not Used	1.89076	2.74744	0.363976	CID	3.9844	0	377608	3	698.313	2092.92	-0.204082	9430	20130225_Velos2_RSLC-5_Romanov_Ammerer_MFPL_onbead_atg13_atg1kd_rapa_silac_tiO2.raw
SPLQPQES#QEDLM*DFVkz3	YPR185W	1	S(1): 0.2; S(8): 99.8	S8	S461	S8(Phospho); M13(Oxidation); K17(Label:13C(6))	High	Heavy	Redundant	Not Used	1.89076	2.74744	0.363976	CID	3.55231	0	412277	3	698.313	2092.92	-0.204082	9439	20130225_Velos2_RSLC-5_Romanov_Ammerer_MFPL_onbead_atg13_atg1kd_rapa_silac_tiO2.raw
SPLQPQES#QEDLM*DFVkz3	YPR185W	1	S(1): 0.1; S(8): 99.9	S8	S461	S8(Phospho); M13(Oxidation); K17(Label:13C(6))	High	Heavy	Redundant	Not Used	1.89076	2.74744	0.363976	CID	3.60821	0	412277	3	698.313	2092.92	-0.204082	9441	20130225_Velos2_RSLC-5_Romanov_Ammerer_MFPL_onbead_atg13_atg1kd_rapa_silac_tiO2.raw
SPLQPQES#QEDLM*DFVkz3	YPR185W	1	S(1): 0.0; S(8): 100.0	S8	S461	S8(Phospho); M13(Oxidation); K17(Label:13C(6))	High	Heavy	Redundant	Not Used	1.89076	2.74744	0.363976	CID	3.62861	0	345319	3	698.313	2092.92	-0.204082	9448	20130225_Velos2_RSLC-5_Romanov_Ammerer_MFPL_onbead_atg13_atg1kd_rapa_silac_tiO2.raw
SPLQPQES#QEDLM*DFVkz3	YPR185W	1	S(1): 0.1; S(8): 99.9	S8	S461	S8(Phospho); M13(Oxidation); K17(Label:13C(6))	High	Heavy	Redundant	Not Used	1.89076	2.74744	0.363976	CID	3.15487	0	345319	3	698.313	2092.92	-0.204082	9451	20130225_Velos2_RSLC-5_Romanov_Ammerer_MFPL_onbead_atg13_atg1kd_rapa_silac_tiO2.raw
SPLQPQES#QEDLM*DFVkz3	YPR185W	1	S(1): 0.1; S(8): 99.9	S8	S461	S8(Phospho); M13(Oxidation); K17(Label:13C(6))	High	Heavy	Redundant	Not Used	1.89076	2.74744	0.363976	CID	3.70248	0	330904	3	698.313	2092.92	-0.29157	9458	20130225_Velos2_RSLC-5_Romanov_Ammerer_MFPL_onbead_atg13_atg1kd_rapa_silac_tiO2.raw
SPLQPQES#QEDLM*DFVkz3	YPR185W	1	S(1): 0.2; S(8): 99.8	S8	S461	S8(Phospho); M13(Oxidation); K17(Label:13C(6))	High	Heavy	Redundant	Not Used	1.89076	2.74744	0.363976	CID	3.48075	0	289327	3	698.312	2092.92	-0.554034	9471	20130225_Velos2_RSLC-5_Romanov_Ammerer_MFPL_onbead_atg13_atg1kd_rapa_silac_tiO2.raw
SPLQPQES#QEDLM*DFVkz3	YPR185W	1	S(1): 0.0; S(8): 100.0	S8	S461	S8(Phospho); M13(Oxidation); K17(Label:13C(6))	High	Heavy	Redundant	Not Used	1.89076	2.74744	0.363976	CID	3.49246	0	289327	3	698.312	2092.92	-0.554034	9472	20130225_Velos2_RSLC-5_Romanov_Ammerer_MFPL_onbead_atg13_atg1kd_rapa_silac_tiO2.raw
SPLQPQES#QEDLM*DFVkz3	YPR185W	1	S(1): 0.1; S(8): 99.9	S8	S461	S8(Phospho); M13(Oxidation); K17(Label:13C(6))	High	Heavy	Redundant	Not Used	1.89076	2.74744	0.363976	CID	3.3034	0	216665	3	698.313	2092.92	-0.0291063	9483	20130225_Velos2_RSLC-5_Romanov_Ammerer_MFPL_onbead_atg13_atg1kd_rapa_silac_tiO2.raw
SPLQPQES#QEDLM*DFVkz3	YPR185W	1	S(1): 0.1; S(8): 99.9	S8	S461	S8(Phospho); M13(Oxidation); K17(Label:13C(6))	High	Heavy	Redundant	Not Used	1.89076	2.74744	0.363976	CID	3.6178	0	157591	3	698.313	2092.92	-0.0291063	9497	20130225_Velos2_RSLC-5_Romanov_Ammerer_MFPL_onbead_atg13_atg1kd_rapa_silac_tiO2.raw
SPLQPQES#QEDLM*DFVkz3	YPR185W	1	S(1): 0.0; S(8): 100.0	S8	S461	S8(Phospho); M13(Oxidation); K17(Label:13C(6))	High	Heavy	Redundant	Not Used	1.89076	2.74744	0.363976	CID	3.45335	0	108314	3	698.312	2092.92	-0.641522	9508	20130225_Velos2_RSLC-5_Romanov_Ammerer_MFPL_onbead_atg13_atg1kd_rapa_silac_tiO2.raw
SPLQPQES#QEDLM*DFVkz3	YPR185W	1	S(1): 0.2; S(8): 99.8	S8	S461	S8(Phospho); M13(Oxidation); K17(Label:13C(6))	High	Heavy	Redundant	Not Used	1.89076	2.74744	0.363976	CID	3.22423	0	108314	3	698.312	2092.92	-0.641522	9512	20130225_Velos2_RSLC-5_Romanov_Ammerer_MFPL_onbead_atg13_atg1kd_rapa_silac_tiO2.raw
SDSHS#PLPSISPSM*HYGSLNSRz3	YPR185W	1	S(1): 7.6; S(3): 7.6; S(5): 77.0; S(9): 7.6; S(11): 0.1; S(13): 0.0; Y(16): 0.0; S(18): 0.0; S(21): 0.0	S5	S535	S5(Phospho); M14(Oxidation)	High	Light	Redundant	Not Used	0.170764	0.284409	3.51606	CID	4.04844	0	58498.9	3	818.025	2452.06	0.229477	6137	20130225_Velos2_RSLC-5_Romanov_Ammerer_MFPL_onbead_atg13_atg1kd_rapa_silac_tiO2.raw
SDSHS#PLPSISPSM*HYGSLNSRz3	YPR185W	1	S(1): 4.5; S(3): 4.5; S(5): 89.4; S(9): 1.2; S(11): 0.3; S(13): 0.0; Y(16): 0.0; S(18): 0.0; S(21): 0.0	S5	S535	S5(Phospho); M14(Oxidation)	High	Light	Redundant	Not Used	0.170764	0.284409	3.51606	CID	4.5393	0	65143.6	3	818.025	2452.06	0.602848	6142	20130225_Velos2_RSLC-5_Romanov_Ammerer_MFPL_onbead_atg13_atg1kd_rapa_silac_tiO2.raw
SDSHS#PLPSISPSM*HYGSLNSRz3	YPR185W	1	S(1): 7.5; S(3): 7.5; S(5): 76.2; S(9): 7.5; S(11): 0.9; S(13): 0.1; Y(16): 0.1; S(18): 0.0; S(21): 0.0	S5	S535	S5(Phospho); M14(Oxidation)	High	Light	Redundant	Not Used	0.170764	0.284409	3.51606	CID	4.60171	0	65143.6	3	818.025	2452.06	0.602848	6144	20130225_Velos2_RSLC-5_Romanov_Ammerer_MFPL_onbead_atg13_atg1kd_rapa_silac_tiO2.raw
SDSHS#PLPSISPSM*HYGSLNSRz3	YPR185W	1	S(1): 7.3; S(3): 7.3; S(5): 77.9; S(9): 7.3; S(11): 0.1; S(13): 0.0; Y(16): 0.1; S(18): 0.0; S(21): 0.0	S5	S535	S5(Phospho); M14(Oxidation)	High	Light	Redundant	Not Used	0.170764	0.284409	3.51606	CID	4.87873	0	65143.6	3	818.025	2452.06	0.602848	6145	20130225_Velos2_RSLC-5_Romanov_Ammerer_MFPL_onbead_atg13_atg1kd_rapa_silac_tiO2.raw
SDSHS#PLPSISPSM*HYGSLNSRz3	YPR185W	1	S(1): 6.6; S(3): 6.6; S(5): 80.0; S(9): 6.6; S(11): 0.1; S(13): 0.0; Y(16): 0.1; S(18): 0.0; S(21): 0.0	S5	S535	S5(Phospho); M14(Oxidation)	High	Light	Redundant	Not Used	0.170764	0.284409	3.51606	CID	5.08189	0	79714.4	3	818.025	2452.06	0.602848	6153	20130225_Velos2_RSLC-5_Romanov_Ammerer_MFPL_onbead_atg13_atg1kd_rapa_silac_tiO2.raw
SDSHS#PLPSISPSM*HYGSLNSRz3	YPR185W	1	S(1): 11.2; S(3): 11.2; S(5): 75.7; S(9): 1.8; S(11): 0.0; S(13): 0.0; Y(16): 0.0; S(18): 0.0; S(21): 0.0	S5	S535	S5(Phospho); M14(Oxidation)	High	Light	Redundant	Not Used	0.170764	0.284409	3.51606	CID	4.70182	0	64129.3	3	818.025	2452.06	0.080129	6163	20130225_Velos2_RSLC-5_Romanov_Ammerer_MFPL_onbead_atg13_atg1kd_rapa_silac_tiO2.raw
SDSHS#PLPSISPSM*HYGSLNSRz3	YPR185W	1	S(1): 4.4; S(3): 4.4; S(5): 86.8; S(9): 4.4; S(11): 0.1; S(13): 0.0; Y(16): 0.0; S(18): 0.0; S(21): 0.0	S5	S535	S5(Phospho); M14(Oxidation)	High	Light	Redundant	Not Used	0.170764	0.284409	3.51606	CID	4.00983	0	48007.7	3	818.025	2452.06	0.229477	6176	20130225_Velos2_RSLC-5_Romanov_Ammerer_MFPL_onbead_atg13_atg1kd_rapa_silac_tiO2.raw
SDSHS#PLPSISPSM*HYGSLNSRz3	YPR185W	1	S(1): 0.6; S(3): 0.6; S(5): 2.8; S(9): 95.4; S(11): 0.6; S(13): 0.0; Y(16): 0.0; S(18): 0.0; S(21): 0.0	S9	S539	S5(Phospho); M14(Oxidation)	High	Light	Redundant	Not Used	0.170764	0.278101	3.59581	CID	4.68573	0	79714.4	3	818.025	2452.06	0.602848	6151	20130225_Velos2_RSLC-5_Romanov_Ammerer_MFPL_onbead_atg13_atg1kd_rapa_silac_tiO2.raw
M*S#QGANASHLIArz2	YPR185W	1	S(2): 100.0; S(8): 0.0	S2	S554	M1(Oxidation); S2(Phospho); R13(Label:13C(6))	High	Heavy	Redundant	Not Used	5.00814	5.53934	0.180527	CID	2.86885	0	75283.4	2	729.337	1457.67	0.0144508	4454	20130225_Velos2_RSLC-5_Romanov_Ammerer_MFPL_onbead_atg13_atg1kd_rapa_silac_tiO2.raw
M*S#QGANASHLIArz2	YPR185W	1	S(2): 100.0; S(8): 0.0	S2	S554	M1(Oxidation); S2(Phospho); R13(Label:13C(6))	High	Heavy	Redundant	Not Used	5.00814	5.53934	0.180527	CID	2.82287	0	97213.4	2	729.337	1457.67	0.181938	4466	20130225_Velos2_RSLC-5_Romanov_Ammerer_MFPL_onbead_atg13_atg1kd_rapa_silac_tiO2.raw
M*S#QGANASHLIArz2	YPR185W	1	S(2): 100.0; S(8): 0.0	S2	S554	M1(Oxidation); S2(Phospho); R13(Label:13C(6))	High	Heavy	Redundant	Not Used	5.00814	5.53934	0.180527	CID	2.88522	0	74344	2	729.337	1457.67	0.433169	4499	20130225_Velos2_RSLC-5_Romanov_Ammerer_MFPL_onbead_atg13_atg1kd_rapa_silac_tiO2.raw
M*S#QGANASHLIArz2	YPR185W	1	S(2): 100.0; S(8): 0.0	S2	S554	M1(Oxidation); S2(Phospho); R13(Label:13C(6))	High	Heavy	Redundant	Not Used	5.00814	5.49432	0.182006	CID	2.98932	0	56835.7	2	729.337	1457.67	0.265682	4514	20130225_Velos2_RSLC-5_Romanov_Ammerer_MFPL_onbead_atg13_atg1kd_rapa_silac_tiO2.raw
M*S#QGANASHLIArz2	YPR185W	1	S(2): 100.0; S(8): 0.0	S2	S554	M1(Oxidation); S2(Phospho); R13(Label:13C(6))	High	Heavy	Redundant	Not Used	5.00814	5.53934	0.180527	CID	2.9399	0	38773	2	729.337	1457.67	0.433169	4525	20130225_Velos2_RSLC-5_Romanov_Ammerer_MFPL_onbead_atg13_atg1kd_rapa_silac_tiO2.raw
M*S#QGANASHLIArz2	YPR185W	1	S(2): 100.0; S(8): 0.0	S2	S554	M1(Oxidation); S2(Phospho); R13(Label:13C(6))	High	Heavy	Unique	Used	4.9106	5.38731	0.185621	CID	2.30559	0	28488.8	2	729.337	1457.67	0.181938	4966	20130225_Velos2_RSLC-5_Romanov_Ammerer_MFPL_onbead_atg13_atg1kd_rapa_silac_5per.raw
GGGNSSTS#ALNSRz2	YPR185W	1	S(5): 0.0; S(6): 0.2; T(7): 4.0; S(8): 95.8; S(12): 0.0	S8	S573	S8(Phospho)	High	Light	Redundant	Not Used	0.987634	1.09239	0.915424	CID	3.24365	0	15656.1	2	644.27	1287.53	0.258023	3450	20130225_Velos2_RSLC-5_Romanov_Ammerer_MFPL_onbead_atg13_atg1kd_rapa_silac_tiO2.raw
GGGNSSTS#ALNSrz2	YPR185W	1	S(5): 0.0; S(6): 0.2; T(7): 4.0; S(8): 95.8; S(12): 0.0	S8	S573	S8(Phospho); R13(Label:13C(6))	High	Heavy	Redundant	Not Used	0.987634	1.09239	0.915424	CID	3.0434	0	14757.6	2	647.28	1293.55	0.266564	3451	20130225_Velos2_RSLC-5_Romanov_Ammerer_MFPL_onbead_atg13_atg1kd_rapa_silac_tiO2.raw
GGGNSSTS#ALNSRz2	YPR185W	1	S(5): 0.0; S(6): 0.1; T(7): 3.3; S(8): 96.5; S(12): 0.0	S8	S573	S8(Phospho)	High	Light	Redundant	Not Used	0.987634	1.09239	0.915424	CID	3.05902	0	43058.6	2	644.27	1287.53	0.258023	3455	20130225_Velos2_RSLC-5_Romanov_Ammerer_MFPL_onbead_atg13_atg1kd_rapa_silac_tiO2.raw
GGGNSSTS#ALNSrz2	YPR185W	1	S(5): 0.0; S(6): 0.2; T(7): 4.0; S(8): 95.8; S(12): 0.0	S8	S573	S8(Phospho); R13(Label:13C(6))	High	Heavy	Redundant	Not Used	0.987634	1.09239	0.915424	CID	3.1254	0	40295	2	647.28	1293.55	0.266564	3456	20130225_Velos2_RSLC-5_Romanov_Ammerer_MFPL_onbead_atg13_atg1kd_rapa_silac_tiO2.raw
GGGNSSTS#ALNSrz2	YPR185W	1	S(5): 0.0; S(6): 0.1; T(7): 3.3; S(8): 96.5; S(12): 0.0	S8	S573	S8(Phospho); R13(Label:13C(6))	High	Heavy	Redundant	Not Used	0.987634	1.09239	0.915424	CID	3.4529	0	40295	2	647.28	1293.55	0.266564	3458	20130225_Velos2_RSLC-5_Romanov_Ammerer_MFPL_onbead_atg13_atg1kd_rapa_silac_tiO2.raw
GGGNSSTS#ALNSRz2	YPR185W	1	S(5): 0.0; S(6): 0.1; T(7): 3.3; S(8): 96.5; S(12): 0.0	S8	S573	S8(Phospho)	High	Light	Redundant	Not Used	0.987634	1.09239	0.915424	CID	3.37361	0	43058.6	2	644.27	1287.53	0.258023	3460	20130225_Velos2_RSLC-5_Romanov_Ammerer_MFPL_onbead_atg13_atg1kd_rapa_silac_tiO2.raw
GGGNSSTS#ALNSRz2	YPR185W	1	S(5): 0.1; S(6): 3.2; T(7): 3.2; S(8): 93.4; S(12): 0.0	S8	S573	S8(Phospho)	High	Light	Redundant	Not Used	0.987634	1.09239	0.915424	CID	3.41466	0	49584.9	2	644.27	1287.53	0.542451	3463	20130225_Velos2_RSLC-5_Romanov_Ammerer_MFPL_onbead_atg13_atg1kd_rapa_silac_tiO2.raw
GGGNSSTS#ALNSrz2	YPR185W	1	S(5): 0.2; S(6): 3.8; T(7): 3.8; S(8): 92.1; S(12): 0.0	S8	S573	S8(Phospho); R13(Label:13C(6))	High	Heavy	Unique	Used	0.987634	1.09239	0.915424	CID	3.47308	0	43163.8	2	647.28	1293.55	0.266564	3465	20130225_Velos2_RSLC-5_Romanov_Ammerer_MFPL_onbead_atg13_atg1kd_rapa_silac_tiO2.raw
GGGNSSTS#ALNSrz2	YPR185W	1	S(5): 0.0; S(6): 0.0; T(7): 1.2; S(8): 98.8; S(12): 0.0	S8	S573	S8(Phospho); R13(Label:13C(6))	High	Heavy	Redundant	Not Used	0.987634	1.08351	0.922925	CID	3.34057	0	35117.9	2	647.28	1293.55	0.4553	3472	20130225_Velos2_RSLC-5_Romanov_Ammerer_MFPL_onbead_atg13_atg1kd_rapa_silac_tiO2.raw
GGGNSSTS#ALNSRz2	YPR185W	1	S(5): 0.3; S(6): 4.6; T(7): 4.6; S(8): 90.5; S(12): 0.0	S8	S573	S8(Phospho)	High	Light	Redundant	Not Used	0.987634	1.09239	0.915424	CID	3.19201	0	34588.7	2	644.27	1287.53	0.542451	3474	20130225_Velos2_RSLC-5_Romanov_Ammerer_MFPL_onbead_atg13_atg1kd_rapa_silac_tiO2.raw
GGGNSSTS#ALNSRz2	YPR185W	1	S(5): 0.2; S(6): 3.8; T(7): 3.8; S(8): 92.1; S(12): 0.0	S8	S573	S8(Phospho)	High	Light	Redundant	Not Used	0.987634	1.09239	0.915424	CID	3.02917	0	34588.7	2	644.27	1287.53	0.542451	3477	20130225_Velos2_RSLC-5_Romanov_Ammerer_MFPL_onbead_atg13_atg1kd_rapa_silac_tiO2.raw
GGGNSSTS#ALNSrz2	YPR185W	1	S(5): 0.3; S(6): 4.6; T(7): 4.6; S(8): 90.5; S(12): 0.0	S8	S573	S8(Phospho); R13(Label:13C(6))	High	Heavy	Redundant	Not Used	0.987634	1.09239	0.915424	CID	3.17493	0	16643.5	2	647.28	1293.55	-0.394014	3486	20130225_Velos2_RSLC-5_Romanov_Ammerer_MFPL_onbead_atg13_atg1kd_rapa_silac_tiO2.raw
GGGNSSTS#ALNSRz2	YPR185W	1	S(5): 0.2; S(6): 3.8; T(7): 3.8; S(8): 92.1; S(12): 0.0	S8	S573	S8(Phospho)	High	Light	Redundant	Not Used	0.987634	1.09239	0.915424	CID	2.74909	0	16497.8	2	644.27	1287.53	0.258023	3487	20130225_Velos2_RSLC-5_Romanov_Ammerer_MFPL_onbead_atg13_atg1kd_rapa_silac_tiO2.raw
GGGNSSTS#ALNSrz2	YPR185W	1	S(5): 0.2; S(6): 3.8; T(7): 3.8; S(8): 92.1; S(12): 0.0	S8	S573	S8(Phospho); R13(Label:13C(6))	High	Heavy	Redundant	Not Used	0.971776	1.07485	0.930363	CID	3.18111	0	70519.2	2	647.28	1293.55	-0.0165409	3726	20130225_Velos2_RSLC-5_Romanov_Ammerer_MFPL_onbead_atg13_atg1kd_rapa_silac_5per.raw
GGGNSSTS#ALNSRz2	YPR185W	1	S(5): 0.2; S(6): 3.8; T(7): 3.8; S(8): 92.1; S(12): 0.0	S8	S573	S8(Phospho)	High	Light	Redundant	Not Used	0.971776	1.07485	0.930363	CID	3.19968	0	69982.8	2	644.27	1287.53	0.163213	3728	20130225_Velos2_RSLC-5_Romanov_Ammerer_MFPL_onbead_atg13_atg1kd_rapa_silac_5per.raw
GGGNSSTS#ALNSrz2	YPR185W	1	S(5): 0.0; S(6): 0.1; T(7): 3.3; S(8): 96.5; S(12): 0.0	S8	S573	S8(Phospho); R13(Label:13C(6))	High	Heavy	Redundant	Not Used	0.971776	1.07485	0.930363	CID	3.30674	0	97767.7	2	647.28	1293.55	-0.110909	3737	20130225_Velos2_RSLC-5_Romanov_Ammerer_MFPL_onbead_atg13_atg1kd_rapa_silac_5per.raw
GGGNSSTS#ALNSRz2	YPR185W	1	S(5): 0.0; S(6): 0.1; T(7): 3.3; S(8): 96.5; S(12): 0.0	S8	S573	S8(Phospho)	High	Light	Redundant	Not Used	0.971776	1.07485	0.930363	CID	2.84945	0	95794.3	2	644.27	1287.53	0.163213	3738	20130225_Velos2_RSLC-5_Romanov_Ammerer_MFPL_onbead_atg13_atg1kd_rapa_silac_5per.raw
GGGNSSTS#ALNSrz2	YPR185W	1	S(5): 0.0; S(6): 0.1; T(7): 3.3; S(8): 96.5; S(12): 0.0	S8	S573	S8(Phospho); R13(Label:13C(6))	High	Heavy	Unique	Used	0.971776	1.06611	0.937986	CID	3.46661	0	56200.8	2	647.28	1293.55	0.0778273	3747	20130225_Velos2_RSLC-5_Romanov_Ammerer_MFPL_onbead_atg13_atg1kd_rapa_silac_5per.raw
GGGNSSTS#ALNSRz2	YPR185W	1	S(5): 0.0; S(6): 0.2; T(7): 4.0; S(8): 95.8; S(12): 0.0	S8	S573	S8(Phospho)	High	Light	Redundant	Not Used	0.971776	1.07485	0.930363	CID	2.88376	0	53620.2	2	644.27	1287.53	0.352832	3748	20130225_Velos2_RSLC-5_Romanov_Ammerer_MFPL_onbead_atg13_atg1kd_rapa_silac_5per.raw
GGGNSSTS#ALNSRz2	YPR185W	1	S(5): 0.2; S(6): 3.8; T(7): 3.8; S(8): 92.1; S(12): 0.0	S8	S573	S8(Phospho)	High	Light	Redundant	Not Used	0.971776	1.07485	0.930363	CID	2.9332	0	53620.2	2	644.27	1287.53	0.352832	3756	20130225_Velos2_RSLC-5_Romanov_Ammerer_MFPL_onbead_atg13_atg1kd_rapa_silac_5per.raw
YNQLGVEEDDDDENDrLLNQM*GNS#ATkz3	YPR185W	1	Y(1): 0.0; S(24): 83.5; T(26): 16.5	S24	S637	R16(Label:13C(6)); M21(Oxidation); S24(Phospho); K27(Label:13C(6))	High	Heavy	Redundant	Not Used	6.03854	6.67903	0.149722	CID	5.80517	1	33313.6	3	1064.46	3191.35	0.906112	7142	20130225_Velos2_RSLC-5_Romanov_Ammerer_MFPL_onbead_atg13_atg1kd_rapa_silac_tiO2.raw
YNQLGVEEDDDDENDrLLNQM*GNS#ATkz3	YPR185W	1	Y(1): 0.0; S(24): 91.7; T(26): 8.3	S24	S637	R16(Label:13C(6)); M21(Oxidation); S24(Phospho); K27(Label:13C(6))	High	Heavy	Redundant	Not Used	6.03854	6.67903	0.149722	CID	6.29016	1	61754.7	3	1064.46	3191.35	0.447108	7152	20130225_Velos2_RSLC-5_Romanov_Ammerer_MFPL_onbead_atg13_atg1kd_rapa_silac_tiO2.raw
YNQLGVEEDDDDENDrLLNQM*GNS#ATkz3	YPR185W	1	Y(1): 0.0; S(24): 84.2; T(26): 15.8	S24	S637	R16(Label:13C(6)); M21(Oxidation); S24(Phospho); K27(Label:13C(6))	High	Heavy	Redundant	Not Used	6.03854	6.67903	0.149722	CID	5.14771	1	83583.7	3	1064.46	3191.35	0.447108	7158	20130225_Velos2_RSLC-5_Romanov_Ammerer_MFPL_onbead_atg13_atg1kd_rapa_silac_tiO2.raw
YNQLGVEEDDDDENDrLLNQM*GNS#ATkz3	YPR185W	1	Y(1): 0.0; S(24): 79.4; T(26): 20.6	S24	S637	R16(Label:13C(6)); M21(Oxidation); S24(Phospho); K27(Label:13C(6))	High	Heavy	Unique	Used	6.03854	6.62475	0.150949	CID	6.59354	1	83583.7	3	1064.46	3191.35	0.447108	7160	20130225_Velos2_RSLC-5_Romanov_Ammerer_MFPL_onbead_atg13_atg1kd_rapa_silac_tiO2.raw
YNQLGVEEDDDDENDrLLNQM*GNS#ATkz3	YPR185W	1	Y(1): 0.0; S(24): 91.7; T(26): 8.3	S24	S637	R16(Label:13C(6)); M21(Oxidation); S24(Phospho); K27(Label:13C(6))	High	Heavy	Redundant	Not Used	6.03854	6.67903	0.149722	CID	5.75175	1	71209.5	3	1064.46	3191.35	0.67661	7167	20130225_Velos2_RSLC-5_Romanov_Ammerer_MFPL_onbead_atg13_atg1kd_rapa_silac_tiO2.raw
YNQLGVEEDDDDENDrLLNQM*GNS#ATkz3	YPR185W	1	Y(1): 0.0; S(24): 92.7; T(26): 7.3	S24	S637	R16(Label:13C(6)); M21(Oxidation); S24(Phospho); K27(Label:13C(6))	High	Heavy	Redundant	Not Used	6.03854	6.67903	0.149722	CID	6.05848	1	71209.5	3	1064.46	3191.35	0.67661	7169	20130225_Velos2_RSLC-5_Romanov_Ammerer_MFPL_onbead_atg13_atg1kd_rapa_silac_tiO2.raw
YNQLGVEEDDDDENDrLLNQM*GNS#ATkz3	YPR185W	1	Y(1): 0.1; S(24): 82.6; T(26): 17.3	S24	S637	R16(Label:13C(6)); M21(Oxidation); S24(Phospho); K27(Label:13C(6))	High	Heavy	Redundant	Not Used	6.03854	6.67903	0.149722	CID	5.00919	1	72767.6	3	1064.46	3191.35	0.217606	7177	20130225_Velos2_RSLC-5_Romanov_Ammerer_MFPL_onbead_atg13_atg1kd_rapa_silac_tiO2.raw
YNQLGVEEDDDDENDrLLNQM*GNS#ATkz3	YPR185W	1	Y(1): 0.0; S(24): 85.5; T(26): 14.5	S24	S637	R16(Label:13C(6)); M21(Oxidation); S24(Phospho); K27(Label:13C(6))	High	Heavy	Redundant	Not Used	6.03854	6.67903	0.149722	CID	6.05142	1	72767.6	3	1064.46	3191.35	0.217606	7179	20130225_Velos2_RSLC-5_Romanov_Ammerer_MFPL_onbead_atg13_atg1kd_rapa_silac_tiO2.raw
YNQLGVEEDDDDENDrLLNQM*GNS#ATkz3	YPR185W	1	Y(1): 0.0; S(24): 91.7; T(26): 8.3	S24	S637	R16(Label:13C(6)); M21(Oxidation); S24(Phospho); K27(Label:13C(6))	High	Heavy	Redundant	Not Used	6.03854	6.67903	0.149722	CID	5.55565	1	71963.8	3	1064.46	3191.35	-0.126647	7182	20130225_Velos2_RSLC-5_Romanov_Ammerer_MFPL_onbead_atg13_atg1kd_rapa_silac_tiO2.raw
YNQLGVEEDDDDENDrLLNQM*GNS#ATkz3	YPR185W	1	Y(1): 0.6; S(24): 79.7; T(26): 19.7	S24	S637	R16(Label:13C(6)); M21(Oxidation); S24(Phospho); K27(Label:13C(6))	High	Heavy	Redundant	Not Used	6.03854	6.67903	0.149722	CID	3.86411	1	69639.6	3	1064.46	3191.35	-0.0118959	7196	20130225_Velos2_RSLC-5_Romanov_Ammerer_MFPL_onbead_atg13_atg1kd_rapa_silac_tiO2.raw
YNQLGVEEDDDDENDrLLNQM*GNS#ATkz3	YPR185W	1	Y(1): 0.0; S(24): 84.3; T(26): 15.7	S24	S637	R16(Label:13C(6)); M21(Oxidation); S24(Phospho); K27(Label:13C(6))	High	Heavy	Redundant	Not Used	6.03854	6.67903	0.149722	CID	4.79456	1	57014.2	3	1064.46	3191.35	0.791361	7199	20130225_Velos2_RSLC-5_Romanov_Ammerer_MFPL_onbead_atg13_atg1kd_rapa_silac_tiO2.raw
YNQLGVEEDDDDENDrLLNQM*GNS#ATkz3	YPR185W	1	Y(1): 0.0; S(24): 80.7; T(26): 19.3	S24	S637	R16(Label:13C(6)); M21(Oxidation); S24(Phospho); K27(Label:13C(6))	High	Heavy	Redundant	Not Used	6.03854	6.67903	0.149722	CID	5.11157	1	60311.3	3	1064.46	3191.35	-0.126647	7213	20130225_Velos2_RSLC-5_Romanov_Ammerer_MFPL_onbead_atg13_atg1kd_rapa_silac_tiO2.raw
YNQLGVEEDDDDENDrLLNQM*GNSAT#kz3	YPR185W	1	Y(1): 0.2; S(24): 86.7; T(26): 13.1	S24	S637	R16(Label:13C(6)); M21(Oxidation); T26(Phospho); K27(Label:13C(6))	High	Heavy	Redundant	Not Used	6.03854	6.67903	0.149722	CID	3.57303	1	61754.7	3	1064.46	3191.35	0.447108	7153	20130225_Velos2_RSLC-5_Romanov_Ammerer_MFPL_onbead_atg13_atg1kd_rapa_silac_tiO2.raw
YNQLGVEEDDDDENDrLLNQM*GNSAT#kz3	YPR185W	1	Y(1): 0.0; S(24): 90.5; T(26): 9.5	S24	S637	R16(Label:13C(6)); M21(Oxidation); T26(Phospho); K27(Label:13C(6))	High	Heavy	Redundant	Not Used	6.03854	6.67903	0.149722	CID	3.23802	1	83583.7	3	1064.46	3191.35	0.447108	7161	20130225_Velos2_RSLC-5_Romanov_Ammerer_MFPL_onbead_atg13_atg1kd_rapa_silac_tiO2.raw
YNQLGVEEDDDDENDrLLNQM*GNSAT#kz3	YPR185W	1	Y(1): 0.0; S(24): 90.5; T(26): 9.5	S24	S637	R16(Label:13C(6)); M21(Oxidation); T26(Phospho); K27(Label:13C(6))	High	Heavy	Redundant	Not Used	6.03854	6.67903	0.149722	CID	4.5045	1	71209.5	3	1064.46	3191.35	0.67661	7166	20130225_Velos2_RSLC-5_Romanov_Ammerer_MFPL_onbead_atg13_atg1kd_rapa_silac_tiO2.raw
YNQLGVEEDDDDENDrLLNQM*GNSAT#kz3	YPR185W	1	Y(1): 0.0; S(24): 84.6; T(26): 15.3	S24	S637	R16(Label:13C(6)); M21(Oxidation); T26(Phospho); K27(Label:13C(6))	High	Heavy	Redundant	Not Used	6.03854	6.67903	0.149722	CID	5.36335	1	72767.6	3	1064.46	3191.35	0.217606	7174	20130225_Velos2_RSLC-5_Romanov_Ammerer_MFPL_onbead_atg13_atg1kd_rapa_silac_tiO2.raw
YNQLGVEEDDDDENDrLLNQM*GNSAT#kz3	YPR185W	1	Y(1): 0.0; S(24): 88.9; T(26): 11.1	S24	S637	R16(Label:13C(6)); M21(Oxidation); T26(Phospho); K27(Label:13C(6))	High	Heavy	Redundant	Not Used	6.03854	6.67903	0.149722	CID	4.79841	1	69639.6	3	1064.46	3191.35	-0.0118959	7190	20130225_Velos2_RSLC-5_Romanov_Ammerer_MFPL_onbead_atg13_atg1kd_rapa_silac_tiO2.raw
YNQLGVEEDDDDENDrLLNQM*GNSAT#kz3	YPR185W	1	Y(1): 0.0; S(24): 80.7; T(26): 19.3	S24	S637	R16(Label:13C(6)); M21(Oxidation); T26(Phospho); K27(Label:13C(6))	High	Heavy	Redundant	Not Used	6.03854	6.67903	0.149722	CID	5.38427	1	69639.6	3	1064.46	3191.35	-0.0118959	7194	20130225_Velos2_RSLC-5_Romanov_Ammerer_MFPL_onbead_atg13_atg1kd_rapa_silac_tiO2.raw
YNQLGVEEDDDDENDrLLNQM*GNSAT#kz3	YPR185W	1	Y(1): 0.0; S(24): 92.7; T(26): 7.3	S24	S637	R16(Label:13C(6)); M21(Oxidation); T26(Phospho); K27(Label:13C(6))	High	Heavy	Redundant	Not Used	6.03854	6.67903	0.149722	CID	5.79946	1	57014.2	3	1064.46	3191.35	0.791361	7203	20130225_Velos2_RSLC-5_Romanov_Ammerer_MFPL_onbead_atg13_atg1kd_rapa_silac_tiO2.raw
YNQLGVEEDDDDENDrLLNQM*GNSAT#kz3	YPR185W	1	Y(1): 0.0; S(24): 91.7; T(26): 8.3	S24	S637	R16(Label:13C(6)); M21(Oxidation); T26(Phospho); K27(Label:13C(6))	High	Heavy	Redundant	Not Used	6.03854	6.67903	0.149722	CID	4.03713	1	57014.2	3	1064.46	3191.35	0.791361	7204	20130225_Velos2_RSLC-5_Romanov_Ammerer_MFPL_onbead_atg13_atg1kd_rapa_silac_tiO2.raw
YNQLGVEEDDDDENDrLLNQM*GNSAT#kz3	YPR185W	1	Y(1): 0.0; S(24): 83.0; T(26): 17.0	S24	S637	R16(Label:13C(6)); M21(Oxidation); T26(Phospho); K27(Label:13C(6))	High	Heavy	Redundant	Not Used	6.03854	6.67903	0.149722	CID	4.16839	1	60311.3	3	1064.46	3191.35	-0.126647	7211	20130225_Velos2_RSLC-5_Romanov_Ammerer_MFPL_onbead_atg13_atg1kd_rapa_silac_tiO2.raw
FkSSIS#Prz2	YPR185W	1	S(3): 0.0; S(4): 0.0; S(6): 100.0	S6	S646	K2(Label:13C(6)); S6(Phospho); R8(Label:13C(6))	High	Heavy	Unique	Used	2.15131	2.69234	0.371425	CID	2.68536	1	127336	2	507.265	1013.52	0.328617	3811	20130225_Velos2_RSLC-5_Romanov_Ammerer_MFPL_onbead_atg13_atg1kd_rapa_silac_tiO2.raw
FkSSIS#Prz2	YPR185W	1	S(3): 0.0; S(4): 0.0; S(6): 99.9	S6	S646	K2(Label:13C(6)); S6(Phospho); R8(Label:13C(6))	High	Heavy	Redundant	Not Used	2.15131	2.72734	0.366658	CID	2.63054	1	103119	2	507.265	1013.52	0.0877335	3826	20130225_Velos2_RSLC-5_Romanov_Ammerer_MFPL_onbead_atg13_atg1kd_rapa_silac_tiO2.raw
FkSSIS#Prz2	YPR185W	1	S(3): 0.2; S(4): 0.2; S(6): 99.6	S6	S646	K2(Label:13C(6)); S6(Phospho); R8(Label:13C(6))	High	Heavy	Unique	Used	1.87508	2.34665	0.42614	CID	2.3498	1	53307	2	507.264	1013.52	-0.15315	4140	20130225_Velos2_RSLC-5_Romanov_Ammerer_MFPL_onbead_atg13_atg1kd_rapa_silac_5per.raw
S#IDSISSSFIkz2	YPR185W	1	S(1): 100.0; S(4): 0.0; S(6): 0.0; S(7): 0.0; S(8): 0.0	S1	S649	S1(Phospho); K11(Label:13C(6))	High	Heavy	Redundant	Not Used	6.26819	6.93304	0.144237	CID	2.38056	0	493.59	2	635.308	1269.61	1.81097	9383	20130225_Velos2_RSLC-5_Romanov_Ammerer_MFPL_onbead_atg13_atg1kd_rapa_silac_5per.raw
S#IDSISSSFIkz2	YPR185W	1	S(1): 97.5; S(4): 1.3; S(6): 0.4; S(7): 0.4; S(8): 0.4	S1	S649	S1(Phospho); K11(Label:13C(6))	High	Heavy	Redundant	Not Used	6.26819	6.93304	0.144237	CID	2.31086	0	493.59	2	635.308	1269.61	1.81097	9384	20130225_Velos2_RSLC-5_Romanov_Ammerer_MFPL_onbead_atg13_atg1kd_rapa_silac_5per.raw
S#IDSISSSFIkz2	YPR185W	1	S(1): 100.0; S(4): 0.0; S(6): 0.0; S(7): 0.0; S(8): 0.0	S1	S649	S1(Phospho); K11(Label:13C(6))	High	Heavy	Redundant	Not Used	6.26819	6.93304	0.144237	CID	2.29113	0	2769.56	2	635.307	1269.61	0.561051	9386	20130225_Velos2_RSLC-5_Romanov_Ammerer_MFPL_onbead_atg13_atg1kd_rapa_silac_5per.raw
S#IDSISSSFIkz2	YPR185W	1	S(1): 100.0; S(4): 0.0; S(6): 0.0; S(7): 0.0; S(8): 0.0	S1	S649	S1(Phospho); K11(Label:13C(6))	High	Heavy	Unique	Used	6.26819	6.87669	0.145419	CID	3.61776	0	2660.72	2	635.307	1269.61	0.0803105	9389	20130225_Velos2_RSLC-5_Romanov_Ammerer_MFPL_onbead_atg13_atg1kd_rapa_silac_5per.raw
S#IDSISSSFIkz2	YPR185W	1	S(1): 100.0; S(4): 0.0; S(6): 0.0; S(7): 0.0; S(8): 0.0	S1	S649	S1(Phospho); K11(Label:13C(6))	High	Heavy	Redundant	Not Used	6.26819	6.93304	0.144237	CID	3.41478	0	2660.72	2	635.307	1269.61	0.0803105	9390	20130225_Velos2_RSLC-5_Romanov_Ammerer_MFPL_onbead_atg13_atg1kd_rapa_silac_5per.raw
S#IDSISSSFIkz2	YPR185W	1	S(1): 96.0; S(4): 2.4; S(6): 0.6; S(7): 0.5; S(8): 0.4	S1	S649	S1(Phospho); K11(Label:13C(6))	High	Heavy	Redundant	Not Used	6.26819	6.93304	0.144237	CID	2.38081	0	2660.72	2	635.307	1269.61	0.0803105	9391	20130225_Velos2_RSLC-5_Romanov_Ammerer_MFPL_onbead_atg13_atg1kd_rapa_silac_5per.raw
S#IDSISSSFIkz2	YPR185W	1	S(1): 100.0; S(4): 0.0; S(6): 0.0; S(7): 0.0; S(8): 0.0	S1	S649	S1(Phospho); K11(Label:13C(6))	High	Heavy	Redundant	Not Used	6.26819	6.93304	0.144237	CID	2.86677	0	9721.99	2	635.307	1269.61	-0.496578	9393	20130225_Velos2_RSLC-5_Romanov_Ammerer_MFPL_onbead_atg13_atg1kd_rapa_silac_5per.raw
S#IDSISSSFIkz2	YPR185W	1	S(1): 100.0; S(4): 0.0; S(6): 0.0; S(7): 0.0; S(8): 0.0	S1	S649	S1(Phospho); K11(Label:13C(6))	High	Heavy	Redundant	Not Used	6.26819	6.93304	0.144237	CID	2.85573	0	9721.99	2	635.307	1269.61	-0.496578	9394	20130225_Velos2_RSLC-5_Romanov_Ammerer_MFPL_onbead_atg13_atg1kd_rapa_silac_5per.raw
S#IDSISSSFIkz2	YPR185W	1	S(1): 100.0; S(4): 0.0; S(6): 0.0; S(7): 0.0; S(8): 0.0	S1	S649	S1(Phospho); K11(Label:13C(6))	High	Heavy	Redundant	Not Used	6.26819	6.93304	0.144237	CID	3.27552	0	6147.38	2	635.307	1269.61	0.0803105	9399	20130225_Velos2_RSLC-5_Romanov_Ammerer_MFPL_onbead_atg13_atg1kd_rapa_silac_5per.raw
S#IDSISSSFIkz2	YPR185W	1	S(1): 99.8; S(4): 0.2; S(6): 0.0; S(7): 0.0; S(8): 0.0	S1	S649	S1(Phospho); K11(Label:13C(6))	High	Heavy	Redundant	Not Used	6.26819	6.93304	0.144237	CID	2.65133	0	6147.38	2	635.307	1269.61	0.0803105	9401	20130225_Velos2_RSLC-5_Romanov_Ammerer_MFPL_onbead_atg13_atg1kd_rapa_silac_5per.raw
S#IDSISSSFIkz2	YPR185W	1	S(1): 100.0; S(4): 0.0; S(6): 0.0; S(7): 0.0; S(8): 0.0	S1	S649	S1(Phospho); K11(Label:13C(6))	High	Heavy	Unique	Used	5.13037	5.62841	0.17767	CID	4.16281	0	141729	2	635.307	1269.61	-0.304282	9519	20130225_Velos2_RSLC-5_Romanov_Ammerer_MFPL_onbead_atg13_atg1kd_rapa_silac_tiO2.raw
S#IDSISSSFIkz2	YPR185W	1	S(1): 100.0; S(4): 0.0; S(6): 0.0; S(7): 0.0; S(8): 0.0	S1	S649	S1(Phospho); K11(Label:13C(6))	High	Heavy	Redundant	Not Used				CID	3.44022	0	56468.2	2	635.307	1269.61	-0.111986	9528	20130225_Velos2_RSLC-5_Romanov_Ammerer_MFPL_onbead_atg13_atg1kd_rapa_silac_tiO2.raw
S#IDSISSSFIkz2	YPR185W	1	S(1): 100.0; S(4): 0.0; S(6): 0.0; S(7): 0.0; S(8): 0.0	S1	S649	S1(Phospho); K11(Label:13C(6))	High	Heavy	Redundant	Not Used	5.13037	5.67453	0.176226	CID	3.75815	0	56468.2	2	635.307	1269.61	-0.111986	9533	20130225_Velos2_RSLC-5_Romanov_Ammerer_MFPL_onbead_atg13_atg1kd_rapa_silac_tiO2.raw
S#IDSISSSFIkz2	YPR185W	1	S(1): 99.9; S(4): 0.1; S(6): 0.0; S(7): 0.0; S(8): 0.0	S1	S649	S1(Phospho); K11(Label:13C(6))	High	Heavy	Redundant	Not Used				CID	3.53921	0	164561	2	635.307	1269.61	-0.208134	9539	20130225_Velos2_RSLC-5_Romanov_Ammerer_MFPL_onbead_atg13_atg1kd_rapa_silac_tiO2.raw
S#IDSISSSFIkz2	YPR185W	1	S(1): 100.0; S(4): 0.0; S(6): 0.0; S(7): 0.0; S(8): 0.0	S1	S649	S1(Phospho); K11(Label:13C(6))	High	Heavy	Redundant	Not Used	4.27668	4.73029	0.211404	CID	3.52565	0	164561	2	635.307	1269.61	-0.208134	9541	20130225_Velos2_RSLC-5_Romanov_Ammerer_MFPL_onbead_atg13_atg1kd_rapa_silac_tiO2.raw
S#IDSISSSFIkz2	YPR185W	1	S(1): 100.0; S(4): 0.0; S(6): 0.0; S(7): 0.0; S(8): 0.0	S1	S649	S1(Phospho); K11(Label:13C(6))	High	Heavy	Redundant	Not Used	5.13037	5.67453	0.176226	CID	3.75448	0	184091	2	635.307	1269.61	-0.111986	9550	20130225_Velos2_RSLC-5_Romanov_Ammerer_MFPL_onbead_atg13_atg1kd_rapa_silac_tiO2.raw
S#IDSISSSFIkz2	YPR185W	1	S(1): 100.0; S(4): 0.0; S(6): 0.0; S(7): 0.0; S(8): 0.0	S1	S649	S1(Phospho); K11(Label:13C(6))	High	Heavy	Redundant	Not Used	5.13037	5.67453	0.176226	CID	3.97231	0	184091	2	635.307	1269.61	-0.111986	9552	20130225_Velos2_RSLC-5_Romanov_Ammerer_MFPL_onbead_atg13_atg1kd_rapa_silac_tiO2.raw
S#IDSISSSFIkz2	YPR185W	1	S(1): 99.9; S(4): 0.1; S(6): 0.0; S(7): 0.0; S(8): 0.0	S1	S649	S1(Phospho); K11(Label:13C(6))	High	Heavy	Redundant	Not Used	4.27668	4.73029	0.211404	CID	3.39441	0	243732	2	635.307	1269.61	-0.208134	9561	20130225_Velos2_RSLC-5_Romanov_Ammerer_MFPL_onbead_atg13_atg1kd_rapa_silac_tiO2.raw
S#IDSISSSFIkz2	YPR185W	1	S(1): 100.0; S(4): 0.0; S(6): 0.0; S(7): 0.0; S(8): 0.0	S1	S649	S1(Phospho); K11(Label:13C(6))	High	Heavy	Redundant	Not Used	5.13037	5.67453	0.176226	CID	3.9968	0	243732	2	635.307	1269.61	-0.208134	9563	20130225_Velos2_RSLC-5_Romanov_Ammerer_MFPL_onbead_atg13_atg1kd_rapa_silac_tiO2.raw
S#IDSISSSFIkz2	YPR185W	1	S(1): 100.0; S(4): 0.0; S(6): 0.0; S(7): 0.0; S(8): 0.0	S1	S649	S1(Phospho); K11(Label:13C(6))	High	Heavy	Redundant	Not Used	5.13037	5.67453	0.176226	CID	3.79952	0	258877	2	635.307	1269.61	-0.208134	9570	20130225_Velos2_RSLC-5_Romanov_Ammerer_MFPL_onbead_atg13_atg1kd_rapa_silac_tiO2.raw
S#IDSISSSFIkz2	YPR185W	1	S(1): 100.0; S(4): 0.0; S(6): 0.0; S(7): 0.0; S(8): 0.0	S1	S649	S1(Phospho); K11(Label:13C(6))	High	Heavy	Redundant	Not Used	5.13037	5.67453	0.176226	CID	3.89724	0	258877	2	635.307	1269.61	-0.208134	9572	20130225_Velos2_RSLC-5_Romanov_Ammerer_MFPL_onbead_atg13_atg1kd_rapa_silac_tiO2.raw
S#IDSISSSFIKz2	YPR185W	1	S(1): 99.7; S(4): 0.3; S(6): 0.0; S(7): 0.0; S(8): 0.0	S1	S649	S1(Phospho)	High	Light	Redundant	Not Used	5.13037	5.67453	0.176226	CID	3.37753	0	60321.2	2	632.297	1263.59	-0.315705	9577	20130225_Velos2_RSLC-5_Romanov_Ammerer_MFPL_onbead_atg13_atg1kd_rapa_silac_tiO2.raw
S#IDSISSSFIkz2	YPR185W	1	S(1): 100.0; S(4): 0.0; S(6): 0.0; S(7): 0.0; S(8): 0.0	S1	S649	S1(Phospho); K11(Label:13C(6))	High	Heavy	Redundant	Not Used	4.27668	4.73029	0.211404	CID	3.41521	0	292997	2	635.307	1269.61	-0.208134	9580	20130225_Velos2_RSLC-5_Romanov_Ammerer_MFPL_onbead_atg13_atg1kd_rapa_silac_tiO2.raw
S#IDSISSSFIkz2	YPR185W	1	S(1): 100.0; S(4): 0.0; S(6): 0.0; S(7): 0.0; S(8): 0.0	S1	S649	S1(Phospho); K11(Label:13C(6))	High	Heavy	Redundant	Not Used	5.13037	5.67453	0.176226	CID	3.51724	0	292997	2	635.307	1269.61	-0.208134	9582	20130225_Velos2_RSLC-5_Romanov_Ammerer_MFPL_onbead_atg13_atg1kd_rapa_silac_tiO2.raw
S#IDSISSSFIkz2	YPR185W	1	S(1): 100.0; S(4): 0.0; S(6): 0.0; S(7): 0.0; S(8): 0.0	S1	S649	S1(Phospho); K11(Label:13C(6))	High	Heavy	Redundant	Not Used	5.13037	5.67453	0.176226	CID	3.70639	0	267860	2	635.307	1269.61	-0.0158376	9589	20130225_Velos2_RSLC-5_Romanov_Ammerer_MFPL_onbead_atg13_atg1kd_rapa_silac_tiO2.raw
S#IDSISSSFIkz2	YPR185W	1	S(1): 100.0; S(4): 0.0; S(6): 0.0; S(7): 0.0; S(8): 0.0	S1	S649	S1(Phospho); K11(Label:13C(6))	High	Heavy	Redundant	Not Used	5.13037	5.67453	0.176226	CID	3.33046	0	267860	2	635.307	1269.61	-0.0158376	9591	20130225_Velos2_RSLC-5_Romanov_Ammerer_MFPL_onbead_atg13_atg1kd_rapa_silac_tiO2.raw
S#IDSISSSFIKz2	YPR185W	1	S(1): 99.6; S(4): 0.3; S(6): 0.0; S(7): 0.0; S(8): 0.0	S1	S649	S1(Phospho)	High	Light	Redundant	Not Used	1.97041	2.17941	0.45884	CID	3.11364	0	57314.8	2	632.297	1263.59	-0.0258859	9594	20130225_Velos2_RSLC-5_Romanov_Ammerer_MFPL_onbead_atg13_atg1kd_rapa_silac_tiO2.raw
S#IDSISSSFIkz2	YPR185W	1	S(1): 100.0; S(4): 0.0; S(6): 0.0; S(7): 0.0; S(8): 0.0	S1	S649	S1(Phospho); K11(Label:13C(6))	High	Heavy	Redundant	Not Used	5.13037	5.67453	0.176226	CID	3.19719	0	267860	2	635.307	1269.61	-0.0158376	9596	20130225_Velos2_RSLC-5_Romanov_Ammerer_MFPL_onbead_atg13_atg1kd_rapa_silac_tiO2.raw
S#IDSISSSFIkz2	YPR185W	1	S(1): 100.0; S(4): 0.0; S(6): 0.0; S(7): 0.0; S(8): 0.0	S1	S649	S1(Phospho); K11(Label:13C(6))	High	Heavy	Redundant	Not Used	5.13037	5.67453	0.176226	CID	3.47532	0	262747	2	635.307	1269.61	-0.111986	9600	20130225_Velos2_RSLC-5_Romanov_Ammerer_MFPL_onbead_atg13_atg1kd_rapa_silac_tiO2.raw
S#IDSISSSFIkz2	YPR185W	1	S(1): 100.0; S(4): 0.0; S(6): 0.0; S(7): 0.0; S(8): 0.0	S1	S649	S1(Phospho); K11(Label:13C(6))	High	Heavy	Redundant	Not Used	4.27668	4.73029	0.211404	CID	3.69408	0	262747	2	635.307	1269.61	-0.111986	9602	20130225_Velos2_RSLC-5_Romanov_Ammerer_MFPL_onbead_atg13_atg1kd_rapa_silac_tiO2.raw
S#IDSISSSFIKz2	YPR185W	1	S(1): 99.5; S(4): 0.5; S(6): 0.0; S(7): 0.0; S(8): 0.0	S1	S649	S1(Phospho)	High	Light	Redundant	Not Used	5.13037	5.67453	0.176226	CID	2.83602	0	67807.3	2	632.297	1263.59	-0.122492	9605	20130225_Velos2_RSLC-5_Romanov_Ammerer_MFPL_onbead_atg13_atg1kd_rapa_silac_tiO2.raw
S#IDSISSSFIkz2	YPR185W	1	S(1): 100.0; S(4): 0.0; S(6): 0.0; S(7): 0.0; S(8): 0.0	S1	S649	S1(Phospho); K11(Label:13C(6))	High	Heavy	Redundant	Not Used	5.13037	5.67453	0.176226	CID	3.20235	0	258976	2	635.307	1269.61	0.0803105	9610	20130225_Velos2_RSLC-5_Romanov_Ammerer_MFPL_onbead_atg13_atg1kd_rapa_silac_tiO2.raw
S#IDSISSSFIkz2	YPR185W	1	S(1): 100.0; S(4): 0.0; S(6): 0.0; S(7): 0.0; S(8): 0.0	S1	S649	S1(Phospho); K11(Label:13C(6))	High	Heavy	Redundant	Not Used	4.27668	4.73029	0.211404	CID	3.84505	0	258976	2	635.307	1269.61	0.0803105	9612	20130225_Velos2_RSLC-5_Romanov_Ammerer_MFPL_onbead_atg13_atg1kd_rapa_silac_tiO2.raw
S#IDSISSSFIkz2	YPR185W	1	S(1): 100.0; S(4): 0.0; S(6): 0.0; S(7): 0.0; S(8): 0.0	S1	S649	S1(Phospho); K11(Label:13C(6))	High	Heavy	Redundant	Not Used	5.13037	5.67453	0.176226	CID	3.53882	0	240762	2	635.307	1269.61	-0.111986	9619	20130225_Velos2_RSLC-5_Romanov_Ammerer_MFPL_onbead_atg13_atg1kd_rapa_silac_tiO2.raw
S#IDSISSSFIkz2	YPR185W	1	S(1): 100.0; S(4): 0.0; S(6): 0.0; S(7): 0.0; S(8): 0.0	S1	S649	S1(Phospho); K11(Label:13C(6))	High	Heavy	Redundant	Not Used	4.27668	4.73029	0.211404	CID	3.64158	0	240762	2	635.307	1269.61	-0.111986	9621	20130225_Velos2_RSLC-5_Romanov_Ammerer_MFPL_onbead_atg13_atg1kd_rapa_silac_tiO2.raw
S#IDSISSSFIkz2	YPR185W	1	S(1): 100.0; S(4): 0.0; S(6): 0.0; S(7): 0.0; S(8): 0.0	S1	S649	S1(Phospho); K11(Label:13C(6))	High	Heavy	Redundant	Not Used	4.27668	4.73029	0.211404	CID	3.70863	0	226267	2	635.307	1269.61	-0.111986	9628	20130225_Velos2_RSLC-5_Romanov_Ammerer_MFPL_onbead_atg13_atg1kd_rapa_silac_tiO2.raw
S#IDSISSSFIkz2	YPR185W	1	S(1): 100.0; S(4): 0.0; S(6): 0.0; S(7): 0.0; S(8): 0.0	S1	S649	S1(Phospho); K11(Label:13C(6))	High	Heavy	Redundant	Not Used	4.27668	4.73029	0.211404	CID	3.66546	0	226267	2	635.307	1269.61	-0.111986	9630	20130225_Velos2_RSLC-5_Romanov_Ammerer_MFPL_onbead_atg13_atg1kd_rapa_silac_tiO2.raw
S#IDSISSSFIKz2	YPR185W	1	S(1): 99.9; S(4): 0.1; S(6): 0.0; S(7): 0.0; S(8): 0.0	S1	S649	S1(Phospho)	High	Light	Redundant	Not Used	4.27668	4.73029	0.211404	CID	2.73568	0	63761.1	2	632.297	1263.59	-0.122492	9633	20130225_Velos2_RSLC-5_Romanov_Ammerer_MFPL_onbead_atg13_atg1kd_rapa_silac_tiO2.raw
S#IDSISSSFIkz2	YPR185W	1	S(1): 100.0; S(4): 0.0; S(6): 0.0; S(7): 0.0; S(8): 0.0	S1	S649	S1(Phospho); K11(Label:13C(6))	High	Heavy	Unique	Used	4.27668	4.73029	0.211404	CID	3.84861	0	192448	2	635.307	1269.61	-0.304282	9638	20130225_Velos2_RSLC-5_Romanov_Ammerer_MFPL_onbead_atg13_atg1kd_rapa_silac_tiO2.raw
S#IDSISSSFIkz2	YPR185W	1	S(1): 100.0; S(4): 0.0; S(6): 0.0; S(7): 0.0; S(8): 0.0	S1	S649	S1(Phospho); K11(Label:13C(6))	High	Heavy	Redundant	Not Used	4.27668	4.73029	0.211404	CID	3.81374	0	192448	2	635.307	1269.61	-0.304282	9640	20130225_Velos2_RSLC-5_Romanov_Ammerer_MFPL_onbead_atg13_atg1kd_rapa_silac_tiO2.raw
S#IDSISSSFIKz2	YPR185W	1	S(1): 99.6; S(4): 0.3; S(6): 0.0; S(7): 0.0; S(8): 0.0	S1	S649	S1(Phospho)	High	Light	Redundant	Not Used	4.27668	4.73029	0.211404	CID	2.69145	0	47710.7	2	632.297	1263.59	-0.0258859	9645	20130225_Velos2_RSLC-5_Romanov_Ammerer_MFPL_onbead_atg13_atg1kd_rapa_silac_tiO2.raw
S#IDSISSSFIkz2	YPR185W	1	S(1): 100.0; S(4): 0.0; S(6): 0.0; S(7): 0.0; S(8): 0.0	S1	S649	S1(Phospho); K11(Label:13C(6))	High	Heavy	Redundant	Not Used	1.97041	2.17941	0.45884	CID	3.34492	0	181492	2	635.307	1269.61	-0.40043	9648	20130225_Velos2_RSLC-5_Romanov_Ammerer_MFPL_onbead_atg13_atg1kd_rapa_silac_tiO2.raw
S#IDSISSSFIkz2	YPR185W	1	S(1): 100.0; S(4): 0.0; S(6): 0.0; S(7): 0.0; S(8): 0.0	S1	S649	S1(Phospho); K11(Label:13C(6))	High	Heavy	Redundant	Not Used	5.13037	5.67453	0.176226	CID	3.43126	0	181492	2	635.307	1269.61	-0.40043	9655	20130225_Velos2_RSLC-5_Romanov_Ammerer_MFPL_onbead_atg13_atg1kd_rapa_silac_tiO2.raw
S#IDSISSSFIkz2	YPR185W	1	S(1): 100.0; S(4): 0.0; S(6): 0.0; S(7): 0.0; S(8): 0.0	S1	S649	S1(Phospho); K11(Label:13C(6))	High		No Quan Values	Not Used	4.27668	4.73029	0.211404	CID	3.47509	0	69018.5	2	635.307	1269.61	-0.496578	9721	20130225_Velos2_RSLC-5_Romanov_Ammerer_MFPL_onbead_atg13_atg1kd_rapa_silac_tiO2.raw
S#IDSISSSFIkz2	YPR185W	1	S(1): 100.0; S(4): 0.0; S(6): 0.0; S(7): 0.0; S(8): 0.0	S1	S649	S1(Phospho); K11(Label:13C(6))	High		No Quan Values	Not Used				CID	3.57188	0	64428.5	2	635.307	1269.61	-0.496578	9728	20130225_Velos2_RSLC-5_Romanov_Ammerer_MFPL_onbead_atg13_atg1kd_rapa_silac_tiO2.raw
S#IDSISSSFIkz2	YPR185W	1	S(1): 100.0; S(4): 0.0; S(6): 0.0; S(7): 0.0; S(8): 0.0	S1	S649	S1(Phospho); K11(Label:13C(6))	High		No Quan Values	Not Used				CID	3.71757	0	65236.1	2	635.307	1269.61	0.0803105	9734	20130225_Velos2_RSLC-5_Romanov_Ammerer_MFPL_onbead_atg13_atg1kd_rapa_silac_tiO2.raw
S#IDSISSSFIkz2	YPR185W	1	S(1): 100.0; S(4): 0.0; S(6): 0.0; S(7): 0.0; S(8): 0.0	S1	S649	S1(Phospho); K11(Label:13C(6))	High		No Quan Values	Not Used				CID	3.85857	0	65236.1	2	635.307	1269.61	0.0803105	9742	20130225_Velos2_RSLC-5_Romanov_Ammerer_MFPL_onbead_atg13_atg1kd_rapa_silac_tiO2.raw
S#IDSISSSFIkz2	YPR185W	1	S(1): 100.0; S(4): 0.0; S(6): 0.0; S(7): 0.0; S(8): 0.0	S1	S649	S1(Phospho); K11(Label:13C(6))	High		No Quan Values	Not Used	4.27668	4.73029	0.211404	CID	2.80502	0	54329.5	2	635.307	1269.61	-0.304282	9745	20130225_Velos2_RSLC-5_Romanov_Ammerer_MFPL_onbead_atg13_atg1kd_rapa_silac_tiO2.raw
S#IDSISSSFIkz2	YPR185W	1	S(1): 99.7; S(4): 0.3; S(6): 0.0; S(7): 0.0; S(8): 0.0	S1	S649	S1(Phospho); K11(Label:13C(6))	High	Heavy	Redundant	Not Used	4.27668	4.73029	0.211404	CID	3.42199	0	17661.4	2	635.307	1269.61	-0.208134	9760	20130225_Velos2_RSLC-5_Romanov_Ammerer_MFPL_onbead_atg13_atg1kd_rapa_silac_tiO2.raw
S#IDSISSSFIkz2	YPR185W	1	S(1): 99.7; S(4): 0.3; S(6): 0.0; S(7): 0.0; S(8): 0.0	S1	S649	S1(Phospho); K11(Label:13C(6))	High	Heavy	Redundant	Not Used	4.27668	4.73029	0.211404	CID	2.96113	0	68172.4	2	635.307	1269.61	-0.208134	9765	20130225_Velos2_RSLC-5_Romanov_Ammerer_MFPL_onbead_atg13_atg1kd_rapa_silac_tiO2.raw
S#IDSISSSFIkz2	YPR185W	1	S(1): 99.7; S(4): 0.3; S(6): 0.0; S(7): 0.0; S(8): 0.0	S1	S649	S1(Phospho); K11(Label:13C(6))	High	Heavy	Redundant	Not Used	1.97041	2.17941	0.45884	CID	3.24008	0	63540.4	2	635.307	1269.61	-0.208134	9831	20130225_Velos2_RSLC-5_Romanov_Ammerer_MFPL_onbead_atg13_atg1kd_rapa_silac_tiO2.raw
SIDS#ISSSFIkz2	YPR185W	1	S(1): 96.2; S(4): 3.8; S(6): 0.0; S(7): 0.0; S(8): 0.0	S1	S649	S4(Phospho); K11(Label:13C(6))	High	Heavy	Redundant	Not Used	1.97041	2.17941	0.45884	CID	3.56855	0	59840.5	2	635.307	1269.61	-0.40043	9779	20130225_Velos2_RSLC-5_Romanov_Ammerer_MFPL_onbead_atg13_atg1kd_rapa_silac_tiO2.raw
SIDS#ISSSFIkz2	YPR185W	1	S(1): 95.2; S(4): 4.8; S(6): 0.0; S(7): 0.0; S(8): 0.0	S1	S649	S4(Phospho); K11(Label:13C(6))	High	Heavy	Redundant	Not Used	1.97041	2.17941	0.45884	CID	3.24261	0	72597	2	635.307	1269.61	-0.40043	9791	20130225_Velos2_RSLC-5_Romanov_Ammerer_MFPL_onbead_atg13_atg1kd_rapa_silac_tiO2.raw
SIDS#ISSSFIkz2	YPR185W	1	S(1): 93.9; S(4): 5.6; S(6): 0.4; S(7): 0.0; S(8): 0.0	S1	S649	S4(Phospho); K11(Label:13C(6))	High	Heavy	Redundant	Not Used	1.97041	2.17941	0.45884	CID	3.55064	0	79618.7	2	635.307	1269.61	-0.496578	9806	20130225_Velos2_RSLC-5_Romanov_Ammerer_MFPL_onbead_atg13_atg1kd_rapa_silac_tiO2.raw
SIDS#ISSSFIkz2	YPR185W	1	S(1): 96.1; S(4): 3.7; S(6): 0.2; S(7): 0.0; S(8): 0.0	S1	S649	S4(Phospho); K11(Label:13C(6))	High	Heavy	Redundant	Not Used	1.97041	2.17941	0.45884	CID	3.30486	0	70039	2	635.307	1269.61	-0.304282	9815	20130225_Velos2_RSLC-5_Romanov_Ammerer_MFPL_onbead_atg13_atg1kd_rapa_silac_tiO2.raw
SIDS#ISSSFIkz2	YPR185W	1	S(1): 96.0; S(4): 3.8; S(6): 0.2; S(7): 0.0; S(8): 0.0	S1	S649	S4(Phospho); K11(Label:13C(6))	High	Heavy	Redundant	Not Used	1.97041	2.17941	0.45884	CID	3.35355	0	72427.8	2	635.307	1269.61	-0.496578	9821	20130225_Velos2_RSLC-5_Romanov_Ammerer_MFPL_onbead_atg13_atg1kd_rapa_silac_tiO2.raw
SIDS#ISSSFIkz2	YPR185W	1	S(1): 94.9; S(4): 5.0; S(6): 0.0; S(7): 0.0; S(8): 0.0	S1	S649	S4(Phospho); K11(Label:13C(6))	High	Heavy	Redundant	Not Used	1.97041	2.17941	0.45884	CID	3.35451	0	55281	2	635.307	1269.61	-0.688875	9842	20130225_Velos2_RSLC-5_Romanov_Ammerer_MFPL_onbead_atg13_atg1kd_rapa_silac_tiO2.raw
SIDS#ISSSFIkz2	YPR185W	1	S(1): 4.8; S(4): 94.2; S(6): 0.3; S(7): 0.3; S(8): 0.3	S4	S652	S4(Phospho); K11(Label:13C(6))	High	Heavy	Redundant	Not Used	1.97041	2.17941	0.45884	CID	3.53798	0	79618.7	2	635.307	1269.61	-0.496578	9801	20130225_Velos2_RSLC-5_Romanov_Ammerer_MFPL_onbead_atg13_atg1kd_rapa_silac_tiO2.raw
SIDS#ISSSFIkz2	YPR185W	1	S(1): 0.2; S(4): 99.2; S(6): 0.2; S(7): 0.2; S(8): 0.2	S4	S652	S4(Phospho); K11(Label:13C(6))	High	Heavy	Redundant	Not Used	1.97041	2.16169	0.4626	CID	3.59025	0	70039	2	635.307	1269.61	-0.304282	9811	20130225_Velos2_RSLC-5_Romanov_Ammerer_MFPL_onbead_atg13_atg1kd_rapa_silac_tiO2.raw
SIDSISS#SFIkz2	YPR185W	1	S(1): 0.0; S(4): 0.0; S(6): 6.8; S(7): 86.4; S(8): 6.8	S7	S655	S7(Phospho); K11(Label:13C(6))	High	Heavy	Redundant	Not Used	0.578479	0.639836	1.5629	CID	2.57433	0	6449.85	2	635.307	1269.61	-0.111986	9060	20130225_Velos2_RSLC-5_Romanov_Ammerer_MFPL_onbead_atg13_atg1kd_rapa_silac_5per.raw
SIDSISSS#FIkz2	YPR185W	1	S(1): 0.0; S(4): 0.0; S(6): 0.1; S(7): 96.8; S(8): 3.1	S7	S655	S8(Phospho); K11(Label:13C(6))	High	Heavy	Redundant	Not Used	0.554856	0.613708	1.62944	CID	3.25755	0	172030	2	635.307	1269.61	-0.0158376	9053	20130225_Velos2_RSLC-5_Romanov_Ammerer_MFPL_onbead_atg13_atg1kd_rapa_silac_tiO2.raw
SIDSISSS#FIkz2	YPR185W	1	S(1): 0.0; S(4): 0.0; S(6): 6.4; S(7): 87.2; S(8): 6.4	S7	S655	S8(Phospho); K11(Label:13C(6))	High	Heavy	Redundant	Not Used	0.554856	0.613708	1.62944	CID	2.6533	0	211724	2	635.307	1269.61	0.368755	9076	20130225_Velos2_RSLC-5_Romanov_Ammerer_MFPL_onbead_atg13_atg1kd_rapa_silac_tiO2.raw
SIDSISS#SFIKz2	YPR185W	1	S(1): 0.0; S(4): 0.0; S(6): 0.1; S(7): 2.8; S(8): 97.1	S8	S656	S7(Phospho)	High	Light	Redundant	Not Used	0.554856	0.613708	1.62944	CID	3.00209	0	92260	2	632.297	1263.59	-0.122492	9008	20130225_Velos2_RSLC-5_Romanov_Ammerer_MFPL_onbead_atg13_atg1kd_rapa_silac_tiO2.raw
SIDSISS#SFIKz2	YPR185W	1	S(1): 0.0; S(4): 0.0; S(6): 0.0; S(7): 0.2; S(8): 99.8	S8	S656	S7(Phospho)	High	Light	Redundant	Not Used	0.554856	0.613708	1.62944	CID	3.05903	0	92260	2	632.297	1263.59	-0.122492	9009	20130225_Velos2_RSLC-5_Romanov_Ammerer_MFPL_onbead_atg13_atg1kd_rapa_silac_tiO2.raw
SIDSISS#SFIKz2	YPR185W	1	S(1): 0.0; S(4): 0.0; S(6): 0.0; S(7): 0.1; S(8): 99.9	S8	S656	S7(Phospho)	High	Light	Redundant	Not Used	0.554856	0.60872	1.64279	CID	3.17605	0	171879	2	632.297	1263.59	0.0707203	9016	20130225_Velos2_RSLC-5_Romanov_Ammerer_MFPL_onbead_atg13_atg1kd_rapa_silac_tiO2.raw
SIDSISS#SFIKz2	YPR185W	1	S(1): 0.0; S(4): 0.0; S(6): 0.0; S(7): 4.4; S(8): 95.5	S8	S656	S7(Phospho)	High	Light	Redundant	Not Used	0.554856	0.613708	1.62944	CID	2.80937	0	311557	2	632.297	1263.59	-0.122492	9047	20130225_Velos2_RSLC-5_Romanov_Ammerer_MFPL_onbead_atg13_atg1kd_rapa_silac_tiO2.raw
SIDSISS#SFIKz2	YPR185W	1	S(1): 0.0; S(4): 0.0; S(6): 0.0; S(7): 0.2; S(8): 99.8	S8	S656	S7(Phospho)	High	Light	Redundant	Not Used	0.554856	0.613708	1.62944	CID	3.41879	0	317473	2	632.297	1263.59	0.167326	9064	20130225_Velos2_RSLC-5_Romanov_Ammerer_MFPL_onbead_atg13_atg1kd_rapa_silac_tiO2.raw
SIDSISS#SFIKz2	YPR185W	1	S(1): 0.0; S(4): 0.0; S(6): 1.3; S(7): 9.7; S(8): 89.0	S8	S656	S7(Phospho)	High	Light	Redundant	Not Used	0.578479	0.634636	1.57571	CID	2.71942	0	2656.48	2	632.297	1263.59	-0.798736	9071	20130225_Velos2_RSLC-5_Romanov_Ammerer_MFPL_onbead_atg13_atg1kd_rapa_silac_5per.raw
SIDSISS#SFIkz2	YPR185W	1	S(1): 0.0; S(4): 0.0; S(6): 0.0; S(7): 0.3; S(8): 99.7	S8	S656	S7(Phospho); K11(Label:13C(6))	High	Heavy	Redundant	Not Used	0.554856	0.613708	1.62944	CID	3.33398	0	185702	2	635.307	1269.61	-0.208134	9081	20130225_Velos2_RSLC-5_Romanov_Ammerer_MFPL_onbead_atg13_atg1kd_rapa_silac_tiO2.raw
SIDSISS#SFIkz2	YPR185W	1	S(1): 0.0; S(4): 0.0; S(6): 0.0; S(7): 0.2; S(8): 99.8	S8	S656	S7(Phospho); K11(Label:13C(6))	High	Heavy	Unique	Used	0.554856	0.613708	1.62944	CID	3.86647	0	184717	2	635.307	1269.61	0.0803105	9088	20130225_Velos2_RSLC-5_Romanov_Ammerer_MFPL_onbead_atg13_atg1kd_rapa_silac_tiO2.raw
SIDSISS#SFIKz2	YPR185W	1	S(1): 0.0; S(4): 0.0; S(6): 0.0; S(7): 0.1; S(8): 99.9	S8	S656	S7(Phospho)	High	Light	Redundant	Not Used	0.554856	0.613708	1.62944	CID	2.96872	0	190017	2	632.297	1263.59	0.167326	9113	20130225_Velos2_RSLC-5_Romanov_Ammerer_MFPL_onbead_atg13_atg1kd_rapa_silac_tiO2.raw
SIDSISS#SFIKz2	YPR185W	1	S(1): 0.0; S(4): 0.0; S(6): 3.0; S(7): 3.0; S(8): 93.9	S8	S656	S7(Phospho)	High	Light	Redundant	Not Used	0.554856	0.613708	1.62944	CID	3.14487	0	190017	2	632.297	1263.59	0.167326	9114	20130225_Velos2_RSLC-5_Romanov_Ammerer_MFPL_onbead_atg13_atg1kd_rapa_silac_tiO2.raw
SIDSISS#SFIKz2	YPR185W	1	S(1): 0.0; S(4): 0.0; S(6): 0.1; S(7): 2.4; S(8): 97.5	S8	S656	S7(Phospho)	High	Light	Redundant	Not Used	0.554856	0.613708	1.62944	CID	3.23709	0	169663	2	632.297	1263.59	0.0707203	9123	20130225_Velos2_RSLC-5_Romanov_Ammerer_MFPL_onbead_atg13_atg1kd_rapa_silac_tiO2.raw
SIDSISS#SFIKz2	YPR185W	1	S(1): 0.0; S(4): 0.0; S(6): 0.1; S(7): 2.8; S(8): 97.1	S8	S656	S7(Phospho)	High	Light	Redundant	Not Used	0.554856	0.613708	1.62944	CID	3.08765	0	123661	2	632.297	1263.59	-0.0258859	9131	20130225_Velos2_RSLC-5_Romanov_Ammerer_MFPL_onbead_atg13_atg1kd_rapa_silac_tiO2.raw
SIDSISSS#FIKz2	YPR185W	1	S(1): 0.0; S(4): 0.0; S(6): 0.1; S(7): 3.4; S(8): 96.4	S8	S656	S8(Phospho)	High	Light	Redundant	Not Used	0.554856	0.613708	1.62944	CID	2.88925	0	2612.43	2	632.297	1263.59	0.263933	9004	20130225_Velos2_RSLC-5_Romanov_Ammerer_MFPL_onbead_atg13_atg1kd_rapa_silac_tiO2.raw
SIDSISSS#FIkz2	YPR185W	1	S(1): 0.0; S(4): 0.0; S(6): 0.0; S(7): 0.3; S(8): 99.7	S8	S656	S8(Phospho); K11(Label:13C(6))	High	Heavy	Redundant	Not Used	0.554856	0.613708	1.62944	CID	2.89936	0	60003.9	2	635.307	1269.61	-0.496578	9010	20130225_Velos2_RSLC-5_Romanov_Ammerer_MFPL_onbead_atg13_atg1kd_rapa_silac_tiO2.raw
SIDSISSS#FIkz2	YPR185W	1	S(1): 0.0; S(4): 0.0; S(6): 0.0; S(7): 0.2; S(8): 99.8	S8	S656	S8(Phospho); K11(Label:13C(6))	High	Heavy	Redundant	Not Used	0.554856	0.613708	1.62944	CID	2.87424	0	60003.9	2	635.307	1269.61	-0.496578	9012	20130225_Velos2_RSLC-5_Romanov_Ammerer_MFPL_onbead_atg13_atg1kd_rapa_silac_tiO2.raw
SIDSISSS#FIKz2	YPR185W	1	S(1): 0.0; S(4): 0.0; S(6): 0.1; S(7): 3.0; S(8): 96.9	S8	S656	S8(Phospho)	High	Light	Redundant	Not Used	0.554856	0.613708	1.62944	CID	3.12501	0	171879	2	632.297	1263.59	0.0707203	9015	20130225_Velos2_RSLC-5_Romanov_Ammerer_MFPL_onbead_atg13_atg1kd_rapa_silac_tiO2.raw
SIDSISSS#FIkz2	YPR185W	1	S(1): 0.0; S(4): 0.0; S(6): 0.0; S(7): 0.2; S(8): 99.8	S8	S656	S8(Phospho); K11(Label:13C(6))	High	Heavy	Redundant	Not Used	0.554856	0.613708	1.62944	CID	2.87096	0	113999	2	635.307	1269.61	0.176459	9018	20130225_Velos2_RSLC-5_Romanov_Ammerer_MFPL_onbead_atg13_atg1kd_rapa_silac_tiO2.raw
SIDSISSS#FIKz2	YPR185W	1	S(1): 0.0; S(4): 0.0; S(6): 0.0; S(7): 0.2; S(8): 99.8	S8	S656	S8(Phospho)	High	Light	Redundant	Not Used	0.554856	0.613708	1.62944	CID	3.05815	0	244375	2	632.297	1263.59	0.0707203	9022	20130225_Velos2_RSLC-5_Romanov_Ammerer_MFPL_onbead_atg13_atg1kd_rapa_silac_tiO2.raw
SIDSISSS#FIKz2	YPR185W	1	S(1): 0.0; S(4): 0.0; S(6): 2.8; S(7): 2.8; S(8): 94.4	S8	S656	S8(Phospho)	High	Light	Redundant	Not Used	0.554856	0.613708	1.62944	CID	3.64356	0	244375	2	632.297	1263.59	0.0707203	9023	20130225_Velos2_RSLC-5_Romanov_Ammerer_MFPL_onbead_atg13_atg1kd_rapa_silac_tiO2.raw
SIDSISSS#FIkz2	YPR185W	1	S(1): 0.0; S(4): 0.0; S(6): 0.0; S(7): 4.3; S(8): 95.6	S8	S656	S8(Phospho); K11(Label:13C(6))	High	Heavy	Redundant	Not Used	0.554856	0.613708	1.62944	CID	3.24668	0	139886	2	635.307	1269.61	-0.111986	9024	20130225_Velos2_RSLC-5_Romanov_Ammerer_MFPL_onbead_atg13_atg1kd_rapa_silac_tiO2.raw
SIDSISSS#FIkz2	YPR185W	1	S(1): 0.0; S(4): 0.0; S(6): 0.0; S(7): 0.1; S(8): 99.9	S8	S656	S8(Phospho); K11(Label:13C(6))	High	Heavy	Redundant	Not Used	0.554856	0.613708	1.62944	CID	3.30059	0	139886	2	635.307	1269.61	-0.111986	9025	20130225_Velos2_RSLC-5_Romanov_Ammerer_MFPL_onbead_atg13_atg1kd_rapa_silac_tiO2.raw
SIDSISSS#FIKz2	YPR185W	1	S(1): 0.0; S(4): 0.0; S(6): 0.0; S(7): 4.3; S(8): 95.6	S8	S656	S8(Phospho)	High	Light	Redundant	Not Used	0.554856	0.613708	1.62944	CID	2.78614	0	244375	2	632.297	1263.59	0.0707203	9026	20130225_Velos2_RSLC-5_Romanov_Ammerer_MFPL_onbead_atg13_atg1kd_rapa_silac_tiO2.raw
SIDSISSS#FIKz2	YPR185W	1	S(1): 0.0; S(4): 0.0; S(6): 0.0; S(7): 0.2; S(8): 99.8	S8	S656	S8(Phospho)	High	Light	Redundant	Not Used	0.554856	0.613708	1.62944	CID	3.17638	0	293385	2	632.297	1263.59	-0.0258859	9029	20130225_Velos2_RSLC-5_Romanov_Ammerer_MFPL_onbead_atg13_atg1kd_rapa_silac_tiO2.raw
SIDSISSS#FIKz2	YPR185W	1	S(1): 0.0; S(4): 0.0; S(6): 0.0; S(7): 2.0; S(8): 98.0	S8	S656	S8(Phospho)	High	Light	Redundant	Not Used	0.554856	0.613708	1.62944	CID	3.36788	0	293385	2	632.297	1263.59	-0.0258859	9030	20130225_Velos2_RSLC-5_Romanov_Ammerer_MFPL_onbead_atg13_atg1kd_rapa_silac_tiO2.raw
SIDSISSS#FIkz2	YPR185W	1	S(1): 0.0; S(4): 0.0; S(6): 0.0; S(7): 0.2; S(8): 99.8	S8	S656	S8(Phospho); K11(Label:13C(6))	High	Heavy	Redundant	Not Used	0.554856	0.613708	1.62944	CID	2.77504	0	153949	2	635.307	1269.61	0.0803105	9031	20130225_Velos2_RSLC-5_Romanov_Ammerer_MFPL_onbead_atg13_atg1kd_rapa_silac_tiO2.raw
SIDSISSS#FIkz2	YPR185W	1	S(1): 0.0; S(4): 0.0; S(6): 0.0; S(7): 0.1; S(8): 99.9	S8	S656	S8(Phospho); K11(Label:13C(6))	High	Heavy	Redundant	Not Used	0.554856	0.613708	1.62944	CID	3.15987	0	153949	2	635.307	1269.61	0.0803105	9032	20130225_Velos2_RSLC-5_Romanov_Ammerer_MFPL_onbead_atg13_atg1kd_rapa_silac_tiO2.raw
SIDSISSS#FIKz2	YPR185W	1	S(1): 0.0; S(4): 0.0; S(6): 3.9; S(7): 3.9; S(8): 92.3	S8	S656	S8(Phospho)	High	Light	Redundant	Not Used	0.554856	0.613708	1.62944	CID	3.22809	0	293385	2	632.297	1263.59	-0.0258859	9033	20130225_Velos2_RSLC-5_Romanov_Ammerer_MFPL_onbead_atg13_atg1kd_rapa_silac_tiO2.raw
SIDSISSS#FIKz2	YPR185W	1	S(1): 0.0; S(4): 0.0; S(6): 0.0; S(7): 0.4; S(8): 99.6	S8	S656	S8(Phospho)	High	Light	Redundant	Not Used	0.554856	0.613708	1.62944	CID	3.41612	0	256797	2	632.297	1263.59	0.263933	9036	20130225_Velos2_RSLC-5_Romanov_Ammerer_MFPL_onbead_atg13_atg1kd_rapa_silac_tiO2.raw
SIDSISSS#FIKz2	YPR185W	1	S(1): 0.0; S(4): 0.0; S(6): 0.1; S(7): 3.0; S(8): 96.9	S8	S656	S8(Phospho)	High	Light	Redundant	Not Used	0.554856	0.613708	1.62944	CID	3.24373	0	256797	2	632.297	1263.59	0.263933	9037	20130225_Velos2_RSLC-5_Romanov_Ammerer_MFPL_onbead_atg13_atg1kd_rapa_silac_tiO2.raw
SIDSISSS#FIkz2	YPR185W	1	S(1): 0.0; S(4): 0.0; S(6): 0.0; S(7): 0.2; S(8): 99.8	S8	S656	S8(Phospho); K11(Label:13C(6))	High	Heavy	Redundant	Not Used	0.554856	0.613708	1.62944	CID	3.00266	0	157541	2	635.307	1269.61	0.0803105	9038	20130225_Velos2_RSLC-5_Romanov_Ammerer_MFPL_onbead_atg13_atg1kd_rapa_silac_tiO2.raw
SIDSISSS#FIkz2	YPR185W	1	S(1): 0.0; S(4): 0.0; S(6): 0.0; S(7): 0.2; S(8): 99.8	S8	S656	S8(Phospho); K11(Label:13C(6))	High	Heavy	Redundant	Not Used	0.554856	0.613708	1.62944	CID	3.17421	0	2947.6	2	635.307	1269.61	0.0803105	9039	20130225_Velos2_RSLC-5_Romanov_Ammerer_MFPL_onbead_atg13_atg1kd_rapa_silac_tiO2.raw
SIDSISSS#FIKz2	YPR185W	1	S(1): 0.0; S(4): 0.0; S(6): 0.2; S(7): 3.6; S(8): 96.2	S8	S656	S8(Phospho)	High	Light	Redundant	Not Used	0.578479	0.639836	1.5629	CID	2.93891	0	157541	2	632.297	1263.59	0.263933	9039	20130225_Velos2_RSLC-5_Romanov_Ammerer_MFPL_onbead_atg13_atg1kd_rapa_silac_5per.raw
SIDSISSS#FIKz2	YPR185W	1	S(1): 0.0; S(4): 0.0; S(6): 0.0; S(7): 0.3; S(8): 99.7	S8	S656	S8(Phospho)	High	Light	Redundant	Not Used	0.554856	0.613708	1.62944	CID	2.77248	0	256797	2	632.297	1263.59	0.263933	9040	20130225_Velos2_RSLC-5_Romanov_Ammerer_MFPL_onbead_atg13_atg1kd_rapa_silac_tiO2.raw
SIDSISSS#FIKz2	YPR185W	1	S(1): 0.0; S(4): 0.0; S(6): 0.0; S(7): 0.1; S(8): 99.9	S8	S656	S8(Phospho)	High	Light	Redundant	Not Used	0.578479	0.639836	1.5629	CID	3.0544	0	2947.6	2	632.297	1263.59	0.263933	9042	20130225_Velos2_RSLC-5_Romanov_Ammerer_MFPL_onbead_atg13_atg1kd_rapa_silac_5per.raw
SIDSISSS#FIKz2	YPR185W	1	S(1): 0.0; S(4): 0.0; S(6): 0.1; S(7): 2.4; S(8): 97.5	S8	S656	S8(Phospho)	High	Light	Redundant	Not Used	0.554856	0.613708	1.62944	CID	3.53764	0	311557	2	632.297	1263.59	-0.122492	9043	20130225_Velos2_RSLC-5_Romanov_Ammerer_MFPL_onbead_atg13_atg1kd_rapa_silac_tiO2.raw
SIDSISSS#FIkz2	YPR185W	1	S(1): 0.0; S(4): 0.0; S(6): 0.3; S(7): 5.0; S(8): 94.7	S8	S656	S8(Phospho); K11(Label:13C(6))	High	Heavy	Redundant	Not Used	0.554856	0.613708	1.62944	CID	3.31148	0	190327	2	635.307	1269.61	-0.208134	9044	20130225_Velos2_RSLC-5_Romanov_Ammerer_MFPL_onbead_atg13_atg1kd_rapa_silac_tiO2.raw
SIDSISSS#FIKz2	YPR185W	1	S(1): 0.0; S(4): 0.0; S(6): 0.0; S(7): 0.1; S(8): 99.9	S8	S656	S8(Phospho)	High	Light	Redundant	Not Used	0.554856	0.613708	1.62944	CID	3.07005	0	311557	2	632.297	1263.59	-0.122492	9045	20130225_Velos2_RSLC-5_Romanov_Ammerer_MFPL_onbead_atg13_atg1kd_rapa_silac_tiO2.raw
SIDSISSS#FIkz2	YPR185W	1	S(1): 0.0; S(4): 0.0; S(6): 0.0; S(7): 0.2; S(8): 99.8	S8	S656	S8(Phospho); K11(Label:13C(6))	High	Heavy	Redundant	Not Used	0.554856	0.613708	1.62944	CID	3.42528	0	12926.8	2	635.307	1269.61	-0.208134	9046	20130225_Velos2_RSLC-5_Romanov_Ammerer_MFPL_onbead_atg13_atg1kd_rapa_silac_tiO2.raw
SIDSISSS#FIKz2	YPR185W	1	S(1): 0.0; S(4): 0.0; S(6): 0.0; S(7): 0.1; S(8): 99.9	S8	S656	S8(Phospho)	High	Light	Redundant	Not Used	0.578479	0.639836	1.5629	CID	3.04097	0	190327	2	632.297	1263.59	-0.122492	9046	20130225_Velos2_RSLC-5_Romanov_Ammerer_MFPL_onbead_atg13_atg1kd_rapa_silac_5per.raw
SIDSISSS#FIKz2	YPR185W	1	S(1): 0.0; S(4): 0.0; S(6): 2.8; S(7): 2.8; S(8): 94.4	S8	S656	S8(Phospho)	High	Light	Redundant	Not Used	0.578479	0.639836	1.5629	CID	2.96033	0	12926.8	2	632.297	1263.59	-0.122492	9047	20130225_Velos2_RSLC-5_Romanov_Ammerer_MFPL_onbead_atg13_atg1kd_rapa_silac_5per.raw
SIDSISSS#FIkz2	YPR185W	1	S(1): 0.0; S(4): 0.0; S(6): 0.1; S(7): 7.1; S(8): 92.8	S8	S656	S8(Phospho); K11(Label:13C(6))	High	Heavy	Redundant	Not Used	0.578479	0.639836	1.5629	CID	2.43038	0	6406.28	2	635.307	1269.61	-0.785023	9048	20130225_Velos2_RSLC-5_Romanov_Ammerer_MFPL_onbead_atg13_atg1kd_rapa_silac_5per.raw
SIDSISSS#FIKz2	YPR185W	1	S(1): 0.0; S(4): 0.0; S(6): 0.0; S(7): 0.2; S(8): 99.8	S8	S656	S8(Phospho)	High	Light	Redundant	Not Used	0.554856	0.613708	1.62944	CID	3.25647	0	282675	2	632.297	1263.59	0.0707203	9050	20130225_Velos2_RSLC-5_Romanov_Ammerer_MFPL_onbead_atg13_atg1kd_rapa_silac_tiO2.raw
SIDSISSS#FIKz2	YPR185W	1	S(1): 0.0; S(4): 0.0; S(6): 0.1; S(7): 3.0; S(8): 96.9	S8	S656	S8(Phospho)	High	Light	Redundant	Not Used	0.554856	0.613708	1.62944	CID	3.33437	0	282675	2	632.297	1263.59	0.0707203	9051	20130225_Velos2_RSLC-5_Romanov_Ammerer_MFPL_onbead_atg13_atg1kd_rapa_silac_tiO2.raw
SIDSISSS#FIkz2	YPR185W	1	S(1): 0.0; S(4): 0.0; S(6): 0.0; S(7): 0.2; S(8): 99.8	S8	S656	S8(Phospho); K11(Label:13C(6))	High	Heavy	Redundant	Not Used	0.554856	0.613708	1.62944	CID	3.3428	0	172030	2	635.307	1269.61	-0.0158376	9052	20130225_Velos2_RSLC-5_Romanov_Ammerer_MFPL_onbead_atg13_atg1kd_rapa_silac_tiO2.raw
SIDSISSS#FIKz2	YPR185W	1	S(1): 0.0; S(4): 0.0; S(6): 0.0; S(7): 5.1; S(8): 94.8	S8	S656	S8(Phospho)	High	Light	Redundant	Not Used	0.554856	0.613708	1.62944	CID	2.85245	0	282675	2	632.297	1263.59	0.0707203	9054	20130225_Velos2_RSLC-5_Romanov_Ammerer_MFPL_onbead_atg13_atg1kd_rapa_silac_tiO2.raw
SIDSISSS#FIKz2	YPR185W	1	S(1): 0.0; S(4): 0.0; S(6): 0.2; S(7): 4.3; S(8): 95.4	S8	S656	S8(Phospho)	High	Light	Redundant	Not Used	0.578479	0.639836	1.5629	CID	3.12947	0	10167.9	2	632.297	1263.59	0.553751	9055	20130225_Velos2_RSLC-5_Romanov_Ammerer_MFPL_onbead_atg13_atg1kd_rapa_silac_5per.raw
SIDSISSS#FIKz2	YPR185W	1	S(1): 0.0; S(4): 0.0; S(6): 0.0; S(7): 0.2; S(8): 99.8	S8	S656	S8(Phospho)	High	Light	Redundant	Not Used	0.554856	0.613708	1.62944	CID	3.1911	0	10167.9	2	632.297	1263.59	0.263933	9057	20130225_Velos2_RSLC-5_Romanov_Ammerer_MFPL_onbead_atg13_atg1kd_rapa_silac_tiO2.raw
SIDSISSS#FIKz2	YPR185W	1	S(1): 0.0; S(4): 0.0; S(6): 0.3; S(7): 4.5; S(8): 95.3	S8	S656	S8(Phospho)	High	Light	Unique	Used	0.578479	0.634636	1.57571	CID	3.16686	0	328109	2	632.297	1263.59	0.553751	9057	20130225_Velos2_RSLC-5_Romanov_Ammerer_MFPL_onbead_atg13_atg1kd_rapa_silac_5per.raw
SIDSISSS#FIkz2	YPR185W	1	S(1): 0.0; S(4): 0.0; S(6): 0.0; S(7): 0.2; S(8): 99.8	S8	S656	S8(Phospho); K11(Label:13C(6))	High	Heavy	Redundant	Not Used	0.554856	0.613708	1.62944	CID	2.99916	0	196265	2	635.307	1269.61	0.176459	9058	20130225_Velos2_RSLC-5_Romanov_Ammerer_MFPL_onbead_atg13_atg1kd_rapa_silac_tiO2.raw
SIDSISSS#FIKz2	YPR185W	1	S(1): 0.0; S(4): 0.0; S(6): 0.0; S(7): 0.2; S(8): 99.8	S8	S656	S8(Phospho)	High	Light	Redundant	Not Used	0.554856	0.613708	1.62944	CID	3.16791	0	328109	2	632.297	1263.59	0.263933	9059	20130225_Velos2_RSLC-5_Romanov_Ammerer_MFPL_onbead_atg13_atg1kd_rapa_silac_tiO2.raw
SIDSISSS#FIkz2	YPR185W	1	S(1): 0.0; S(4): 0.0; S(6): 0.0; S(7): 3.5; S(8): 96.5	S8	S656	S8(Phospho); K11(Label:13C(6))	High	Heavy	Redundant	Not Used	0.554856	0.613708	1.62944	CID	2.89114	0	196265	2	635.307	1269.61	0.176459	9060	20130225_Velos2_RSLC-5_Romanov_Ammerer_MFPL_onbead_atg13_atg1kd_rapa_silac_tiO2.raw
SIDSISSS#FIkz2	YPR185W	1	S(1): 0.0; S(4): 0.0; S(6): 0.0; S(7): 0.1; S(8): 99.9	S8	S656	S8(Phospho); K11(Label:13C(6))	High	Heavy	Redundant	Not Used	0.554856	0.613708	1.62944	CID	2.99734	0	196265	2	635.307	1269.61	0.176459	9062	20130225_Velos2_RSLC-5_Romanov_Ammerer_MFPL_onbead_atg13_atg1kd_rapa_silac_tiO2.raw
SIDSISSS#FIKz2	YPR185W	1	S(1): 0.0; S(4): 0.0; S(6): 0.1; S(7): 2.8; S(8): 97.1	S8	S656	S8(Phospho)	High	Light	Redundant	Not Used	0.554856	0.613708	1.62944	CID	3.13962	0	317473	2	632.297	1263.59	0.167326	9065	20130225_Velos2_RSLC-5_Romanov_Ammerer_MFPL_onbead_atg13_atg1kd_rapa_silac_tiO2.raw
SIDSISSS#FIkz2	YPR185W	1	S(1): 0.0; S(4): 0.0; S(6): 0.0; S(7): 0.2; S(8): 99.8	S8	S656	S8(Phospho); K11(Label:13C(6))	High	Heavy	Redundant	Not Used	0.554856	0.613708	1.62944	CID	3.33913	0	190322	2	635.307	1269.61	-0.111986	9066	20130225_Velos2_RSLC-5_Romanov_Ammerer_MFPL_onbead_atg13_atg1kd_rapa_silac_tiO2.raw
SIDSISSS#FIkz2	YPR185W	1	S(1): 0.0; S(4): 0.0; S(6): 0.0; S(7): 0.2; S(8): 99.8	S8	S656	S8(Phospho); K11(Label:13C(6))	High	Heavy	Redundant	Not Used	0.554856	0.613708	1.62944	CID	2.97178	0	190322	2	635.307	1269.61	-0.111986	9067	20130225_Velos2_RSLC-5_Romanov_Ammerer_MFPL_onbead_atg13_atg1kd_rapa_silac_tiO2.raw
SIDSISSS#FIKz2	YPR185W	1	S(1): 0.0; S(4): 0.0; S(6): 0.3; S(7): 4.5; S(8): 95.2	S8	S656	S8(Phospho)	High	Light	Redundant	Not Used	0.554856	0.613708	1.62944	CID	2.93346	0	317473	2	632.297	1263.59	0.167326	9068	20130225_Velos2_RSLC-5_Romanov_Ammerer_MFPL_onbead_atg13_atg1kd_rapa_silac_tiO2.raw
SIDSISSS#FIkz2	YPR185W	1	S(1): 0.0; S(4): 0.0; S(6): 0.4; S(7): 5.7; S(8): 93.9	S8	S656	S8(Phospho); K11(Label:13C(6))	High	Heavy	Redundant	Not Used	0.554856	0.613708	1.62944	CID	3.15683	0	190322	2	635.307	1269.61	-0.111986	9069	20130225_Velos2_RSLC-5_Romanov_Ammerer_MFPL_onbead_atg13_atg1kd_rapa_silac_tiO2.raw
SIDSISSS#FIKz2	YPR185W	1	S(1): 0.0; S(4): 0.0; S(6): 3.0; S(7): 3.0; S(8): 93.9	S8	S656	S8(Phospho)	High	Light	Redundant	Not Used	0.554856	0.613708	1.62944	CID	3.11286	0	357750	2	632.297	1263.59	0.553751	9071	20130225_Velos2_RSLC-5_Romanov_Ammerer_MFPL_onbead_atg13_atg1kd_rapa_silac_tiO2.raw
SIDSISSS#FIKz2	YPR185W	1	S(1): 0.0; S(4): 0.0; S(6): 0.0; S(7): 0.2; S(8): 99.8	S8	S656	S8(Phospho)	High	Light	Redundant	Not Used	0.554856	0.613708	1.62944	CID	3.17895	0	357750	2	632.297	1263.59	0.553751	9072	20130225_Velos2_RSLC-5_Romanov_Ammerer_MFPL_onbead_atg13_atg1kd_rapa_silac_tiO2.raw
SIDSISSS#FIkz2	YPR185W	1	S(1): 0.0; S(4): 0.0; S(6): 1.6; S(7): 49.2; S(8): 49.2	S8	S656	S8(Phospho); K11(Label:13C(6))	High	Heavy	Redundant	Not Used	0.554856	0.613708	1.62944	CID	2.7713	0	211724	2	635.307	1269.61	0.368755	9073	20130225_Velos2_RSLC-5_Romanov_Ammerer_MFPL_onbead_atg13_atg1kd_rapa_silac_tiO2.raw
SIDSISSS#FIkz2	YPR185W	1	S(1): 0.0; S(4): 0.0; S(6): 0.0; S(7): 0.2; S(8): 99.8	S8	S656	S8(Phospho); K11(Label:13C(6))	High	Heavy	Redundant	Not Used	0.554856	0.613708	1.62944	CID	3.02426	0	211724	2	635.307	1269.61	0.368755	9074	20130225_Velos2_RSLC-5_Romanov_Ammerer_MFPL_onbead_atg13_atg1kd_rapa_silac_tiO2.raw
SIDSISSS#FIKz2	YPR185W	1	S(1): 0.0; S(4): 0.0; S(6): 0.2; S(7): 4.3; S(8): 95.4	S8	S656	S8(Phospho)	High	Light	Redundant	Not Used	0.554856	0.613708	1.62944	CID	3.04987	0	2656.48	2	632.297	1263.59	0.553751	9075	20130225_Velos2_RSLC-5_Romanov_Ammerer_MFPL_onbead_atg13_atg1kd_rapa_silac_tiO2.raw
SIDSISSS#FIKz2	YPR185W	1	S(1): 0.0; S(4): 0.0; S(6): 1.1; S(7): 9.2; S(8): 89.6	S8	S656	S8(Phospho)	High	Light	Redundant	Not Used	0.578479	0.639836	1.5629	CID	2.74793	0	357750	2	632.297	1263.59	-0.798736	9075	20130225_Velos2_RSLC-5_Romanov_Ammerer_MFPL_onbead_atg13_atg1kd_rapa_silac_5per.raw
SIDSISSS#FIKz2	YPR185W	1	S(1): 0.0; S(4): 0.0; S(6): 0.0; S(7): 0.1; S(8): 99.9	S8	S656	S8(Phospho)	High	Light	Redundant	Not Used	0.554856	0.613708	1.62944	CID	3.28399	0	296084	2	632.297	1263.59	-0.0258859	9078	20130225_Velos2_RSLC-5_Romanov_Ammerer_MFPL_onbead_atg13_atg1kd_rapa_silac_tiO2.raw
SIDSISSS#FIKz2	YPR185W	1	S(1): 0.0; S(4): 0.0; S(6): 0.0; S(7): 0.2; S(8): 99.7	S8	S656	S8(Phospho)	High	Light	Redundant	Not Used	0.554856	0.613708	1.62944	CID	3.16046	0	296084	2	632.297	1263.59	-0.0258859	9079	20130225_Velos2_RSLC-5_Romanov_Ammerer_MFPL_onbead_atg13_atg1kd_rapa_silac_tiO2.raw
SIDSISSS#FIkz2	YPR185W	1	S(1): 0.0; S(4): 0.0; S(6): 0.0; S(7): 3.7; S(8): 96.2	S8	S656	S8(Phospho); K11(Label:13C(6))	High	Heavy	Redundant	Not Used	0.554856	0.613708	1.62944	CID	3.2292	0	185702	2	635.307	1269.61	-0.208134	9080	20130225_Velos2_RSLC-5_Romanov_Ammerer_MFPL_onbead_atg13_atg1kd_rapa_silac_tiO2.raw
SIDSISSS#FIKz2	YPR185W	1	S(1): 0.0; S(4): 0.0; S(6): 0.3; S(7): 4.8; S(8): 94.9	S8	S656	S8(Phospho)	High	Light	Redundant	Not Used	0.554856	0.613708	1.62944	CID	2.89963	0	296084	2	632.297	1263.59	-0.0258859	9082	20130225_Velos2_RSLC-5_Romanov_Ammerer_MFPL_onbead_atg13_atg1kd_rapa_silac_tiO2.raw
SIDSISSS#FIkz2	YPR185W	1	S(1): 0.0; S(4): 0.0; S(6): 0.0; S(7): 0.2; S(8): 99.8	S8	S656	S8(Phospho); K11(Label:13C(6))	High	Heavy	Redundant	Not Used	0.554856	0.613708	1.62944	CID	2.91584	0	185702	2	635.307	1269.61	-0.208134	9083	20130225_Velos2_RSLC-5_Romanov_Ammerer_MFPL_onbead_atg13_atg1kd_rapa_silac_tiO2.raw
SIDSISSS#FIKz2	YPR185W	1	S(1): 0.0; S(4): 0.0; S(6): 2.4; S(7): 2.4; S(8): 95.3	S8	S656	S8(Phospho)	High	Light	Redundant	Not Used	0.554856	0.613708	1.62944	CID	3.34148	0	275930	2	632.297	1263.59	-0.0258859	9085	20130225_Velos2_RSLC-5_Romanov_Ammerer_MFPL_onbead_atg13_atg1kd_rapa_silac_tiO2.raw
SIDSISSS#FIkz2	YPR185W	1	S(1): 0.0; S(4): 0.0; S(6): 0.0; S(7): 0.2; S(8): 99.8	S8	S656	S8(Phospho); K11(Label:13C(6))	High	Heavy	Redundant	Not Used	0.554856	0.613708	1.62944	CID	2.91167	0	184717	2	635.307	1269.61	0.0803105	9086	20130225_Velos2_RSLC-5_Romanov_Ammerer_MFPL_onbead_atg13_atg1kd_rapa_silac_tiO2.raw
SIDSISSS#FIKz2	YPR185W	1	S(1): 0.0; S(4): 0.0; S(6): 2.8; S(7): 2.8; S(8): 94.4	S8	S656	S8(Phospho)	High	Light	Redundant	Not Used	0.554856	0.613708	1.62944	CID	3.62629	0	275930	2	632.297	1263.59	-0.0258859	9087	20130225_Velos2_RSLC-5_Romanov_Ammerer_MFPL_onbead_atg13_atg1kd_rapa_silac_tiO2.raw
SIDSISSS#FIKz2	YPR185W	1	S(1): 0.0; S(4): 0.0; S(6): 0.2; S(7): 4.3; S(8): 95.4	S8	S656	S8(Phospho)	High	Light	Redundant	Not Used	0.554856	0.613708	1.62944	CID	2.6465	0	275930	2	632.297	1263.59	-0.0258859	9089	20130225_Velos2_RSLC-5_Romanov_Ammerer_MFPL_onbead_atg13_atg1kd_rapa_silac_tiO2.raw
SIDSISSS#FIKz2	YPR185W	1	S(1): 0.0; S(4): 0.0; S(6): 0.0; S(7): 0.2; S(8): 99.8	S8	S656	S8(Phospho)	High	Light	Redundant	Not Used	0.554856	0.613708	1.62944	CID	3.53806	0	238028	2	632.297	1263.59	0.360539	9092	20130225_Velos2_RSLC-5_Romanov_Ammerer_MFPL_onbead_atg13_atg1kd_rapa_silac_tiO2.raw
SIDSISSS#FIKz2	YPR185W	1	S(1): 0.0; S(4): 0.0; S(6): 0.1; S(7): 3.0; S(8): 96.9	S8	S656	S8(Phospho)	High	Light	Redundant	Not Used	0.554856	0.613708	1.62944	CID	3.62799	0	238028	2	632.297	1263.59	0.360539	9093	20130225_Velos2_RSLC-5_Romanov_Ammerer_MFPL_onbead_atg13_atg1kd_rapa_silac_tiO2.raw
SIDSISSS#FIkz2	YPR185W	1	S(1): 0.0; S(4): 0.0; S(6): 0.0; S(7): 0.1; S(8): 99.9	S8	S656	S8(Phospho); K11(Label:13C(6))	High	Heavy	Redundant	Not Used	0.554856	0.613708	1.62944	CID	3.29363	0	150824	2	635.307	1269.61	0.0803105	9094	20130225_Velos2_RSLC-5_Romanov_Ammerer_MFPL_onbead_atg13_atg1kd_rapa_silac_tiO2.raw
SIDSISSS#FIkz2	YPR185W	1	S(1): 0.0; S(4): 0.0; S(6): 0.0; S(7): 0.2; S(8): 99.8	S8	S656	S8(Phospho); K11(Label:13C(6))	High	Heavy	Redundant	Not Used	0.554856	0.613708	1.62944	CID	2.9566	0	150824	2	635.307	1269.61	0.0803105	9095	20130225_Velos2_RSLC-5_Romanov_Ammerer_MFPL_onbead_atg13_atg1kd_rapa_silac_tiO2.raw
SIDSISSS#FIKz2	YPR185W	1	S(1): 0.0; S(4): 0.0; S(6): 0.0; S(7): 4.3; S(8): 95.6	S8	S656	S8(Phospho)	High	Light	Redundant	Not Used	0.554856	0.613708	1.62944	CID	2.77359	0	238028	2	632.297	1263.59	0.360539	9096	20130225_Velos2_RSLC-5_Romanov_Ammerer_MFPL_onbead_atg13_atg1kd_rapa_silac_tiO2.raw
SIDSISSS#FIKz2	YPR185W	1	S(1): 0.0; S(4): 0.0; S(6): 0.1; S(7): 2.9; S(8): 97.0	S8	S656	S8(Phospho)	High	Light	Redundant	Not Used	0.554856	0.613708	1.62944	CID	3.16679	0	247052	2	632.297	1263.59	0.263933	9099	20130225_Velos2_RSLC-5_Romanov_Ammerer_MFPL_onbead_atg13_atg1kd_rapa_silac_tiO2.raw
SIDSISSS#FIKz2	YPR185W	1	S(1): 0.0; S(4): 0.0; S(6): 0.0; S(7): 0.2; S(8): 99.8	S8	S656	S8(Phospho)	High	Light	Redundant	Not Used	0.554856	0.613708	1.62944	CID	3.17362	0	247052	2	632.297	1263.59	0.263933	9100	20130225_Velos2_RSLC-5_Romanov_Ammerer_MFPL_onbead_atg13_atg1kd_rapa_silac_tiO2.raw
SIDSISSS#FIkz2	YPR185W	1	S(1): 0.0; S(4): 0.0; S(6): 0.0; S(7): 3.8; S(8): 96.2	S8	S656	S8(Phospho); K11(Label:13C(6))	High	Heavy	Redundant	Not Used	0.554856	0.613708	1.62944	CID	2.84047	0	137885	2	635.307	1269.61	0.176459	9101	20130225_Velos2_RSLC-5_Romanov_Ammerer_MFPL_onbead_atg13_atg1kd_rapa_silac_tiO2.raw
SIDSISSS#FIkz2	YPR185W	1	S(1): 0.0; S(4): 0.0; S(6): 0.0; S(7): 0.1; S(8): 99.9	S8	S656	S8(Phospho); K11(Label:13C(6))	High	Heavy	Redundant	Not Used	0.554856	0.60872	1.64279	CID	3.76897	0	137885	2	635.307	1269.61	0.176459	9102	20130225_Velos2_RSLC-5_Romanov_Ammerer_MFPL_onbead_atg13_atg1kd_rapa_silac_tiO2.raw
SIDSISSS#FIKz2	YPR185W	1	S(1): 0.0; S(4): 0.0; S(6): 0.1; S(7): 3.0; S(8): 96.9	S8	S656	S8(Phospho)	High	Light	Redundant	Not Used	0.554856	0.613708	1.62944	CID	3.47922	0	239591	2	632.297	1263.59	0.0707203	9106	20130225_Velos2_RSLC-5_Romanov_Ammerer_MFPL_onbead_atg13_atg1kd_rapa_silac_tiO2.raw
SIDSISSS#FIkz2	YPR185W	1	S(1): 0.0; S(4): 0.0; S(6): 0.0; S(7): 0.2; S(8): 99.8	S8	S656	S8(Phospho); K11(Label:13C(6))	High	Heavy	Redundant	Not Used	0.554856	0.613708	1.62944	CID	3.01297	0	152051	2	635.307	1269.61	-0.111986	9107	20130225_Velos2_RSLC-5_Romanov_Ammerer_MFPL_onbead_atg13_atg1kd_rapa_silac_tiO2.raw
SIDSISSS#FIKz2	YPR185W	1	S(1): 0.0; S(4): 0.0; S(6): 0.0; S(7): 0.1; S(8): 99.9	S8	S656	S8(Phospho)	High	Light	Redundant	Not Used	0.554856	0.613708	1.62944	CID	3.11362	0	239591	2	632.297	1263.59	0.0707203	9108	20130225_Velos2_RSLC-5_Romanov_Ammerer_MFPL_onbead_atg13_atg1kd_rapa_silac_tiO2.raw
SIDSISSS#FIkz2	YPR185W	1	S(1): 0.0; S(4): 0.0; S(6): 0.0; S(7): 3.5; S(8): 96.5	S8	S656	S8(Phospho); K11(Label:13C(6))	High	Heavy	Redundant	Not Used	0.554856	0.613708	1.62944	CID	3.37059	0	152051	2	635.307	1269.61	-0.111986	9111	20130225_Velos2_RSLC-5_Romanov_Ammerer_MFPL_onbead_atg13_atg1kd_rapa_silac_tiO2.raw
SIDSISSS#FIkz2	YPR185W	1	S(1): 0.0; S(4): 0.0; S(6): 0.0; S(7): 0.3; S(8): 99.7	S8	S656	S8(Phospho); K11(Label:13C(6))	High	Heavy	Redundant	Not Used	0.554856	0.613708	1.62944	CID	2.82375	0	102538	2	635.307	1269.61	-0.0158376	9117	20130225_Velos2_RSLC-5_Romanov_Ammerer_MFPL_onbead_atg13_atg1kd_rapa_silac_tiO2.raw
SIDSISSS#FIKz2	YPR185W	1	S(1): 0.0; S(4): 0.0; S(6): 3.0; S(7): 3.0; S(8): 93.9	S8	S656	S8(Phospho)	High	Light	Redundant	Not Used	0.554856	0.613708	1.62944	CID	3.39703	0	169663	2	632.297	1263.59	0.0707203	9125	20130225_Velos2_RSLC-5_Romanov_Ammerer_MFPL_onbead_atg13_atg1kd_rapa_silac_tiO2.raw
YNQLGVEEDDDDENDrLLNQM*GNSAT#kz3	YPR185W	1	Y(1): 0.0; S(24): 20.6; T(26): 79.4	T26	T639	R16(Label:13C(6)); M21(Oxidation); T26(Phospho); K27(Label:13C(6))	High	Heavy	Redundant	Not Used	6.03854	6.62475	0.150949	CID	5.48719	1	83583.7	3	1064.46	3191.35	0.447108	7157	20130225_Velos2_RSLC-5_Romanov_Ammerer_MFPL_onbead_atg13_atg1kd_rapa_silac_tiO2.raw
YNQLGVEEDDDDENDrLLNQM*GNSAT#kz3	YPR185W	1	Y(1): 0.1; S(24): 11.1; T(26): 88.8	T26	T639	R16(Label:13C(6)); M21(Oxidation); T26(Phospho); K27(Label:13C(6))	High	Heavy	Redundant	Not Used	6.03854	6.67903	0.149722	CID	4.37071	1	71963.8	3	1064.46	3191.35	-0.126647	7184	20130225_Velos2_RSLC-5_Romanov_Ammerer_MFPL_onbead_atg13_atg1kd_rapa_silac_tiO2.raw
YNQLGVEEDDDDENDrLLNQM*GNSAT#kz3	YPR185W	1	Y(1): 0.0; S(24): 9.5; T(26): 90.5	T26	T639	R16(Label:13C(6)); M21(Oxidation); T26(Phospho); K27(Label:13C(6))	High	Heavy	Redundant	Not Used	6.03854	6.67903	0.149722	CID	5.30477	1	60311.3	3	1064.46	3191.35	-0.126647	7209	20130225_Velos2_RSLC-5_Romanov_Ammerer_MFPL_onbead_atg13_atg1kd_rapa_silac_tiO2.raw
HAS#VSHNSQGPQNQPEQEGQSDQDIGkrz3	YPR185W	1	S(3): 25.0; S(5): 25.0; S(8): 25.0; S(21): 25.0			S3(Phospho); K27(Label:13C(6)); R28(Label:13C(6))	High	Heavy	Redundant	Not Used	0.746131	1.08419	0.922346	CID	5.07136	1	5396.3	3	1050.81	3150.4	0.690674	3064	20130225_Velos2_RSLC-5_Romanov_Ammerer_MFPL_onbead_atg13_atg1kd_rapa_silac_tiO2.raw
HAS#VSHNSQGPQNQPEQEGQSDQDIGKRz3	YPR185W	1	S(3): 31.7; S(5): 31.7; S(8): 31.7; S(21): 5.0			S3(Phospho)	High	Light	Redundant	Not Used	0.746131	1.08419	0.922346	CID	6.05304	1	47177.5	3	1046.79	3138.36	0.451916	3090	20130225_Velos2_RSLC-5_Romanov_Ammerer_MFPL_onbead_atg13_atg1kd_rapa_silac_tiO2.raw
HAS#VSHNSQGPQNQPEQEGQSDQDIGKRz4	YPR185W	1	S(3): 27.9; S(5): 27.9; S(8): 27.9; S(21): 16.2			S3(Phospho)	High	Light	Redundant	Not Used	0.726827	1.05614	0.946843	CID	6.61056	1	0	4	785.347	3138.37	1.16721	3063	20130225_Velos2_RSLC-5_Romanov_Ammerer_MFPL_onbead_atg13_atg1kd_rapa_silac_tiO2.raw
HAS#VSHNSQGPQNQPEQEGQSDQDIGKRz4	YPR185W	1	S(3): 31.1; S(5): 31.1; S(8): 31.1; S(21): 6.7			S3(Phospho)	High	Light	Redundant	Not Used	0.726827	1.05614	0.946843	CID	6.67137	1	23810.2	4	785.346	3138.36	0.46708	3068	20130225_Velos2_RSLC-5_Romanov_Ammerer_MFPL_onbead_atg13_atg1kd_rapa_silac_tiO2.raw
HAS#VSHNSQGPQNQPEQEGQSDQDIGKRz4	YPR185W	1	S(3): 29.7; S(5): 29.7; S(8): 29.7; S(21): 10.9			S3(Phospho)	High	Light	Redundant	Not Used	0.726827	1.05614	0.946843	CID	6.35184	1	23810.2	4	785.346	3138.36	0.46708	3070	20130225_Velos2_RSLC-5_Romanov_Ammerer_MFPL_onbead_atg13_atg1kd_rapa_silac_tiO2.raw
HAS#VSHNSQGPQNQPEQEGQSDQDIGkrz4	YPR185W	1	S(3): 17.5; S(5): 17.5; S(8): 17.5; S(21): 47.5			S3(Phospho); K27(Label:13C(6)); R28(Label:13C(6))	High	Heavy	Redundant	Not Used	0.726827	1.05614	0.946843	CID	5.36984	1	26492.1	4	788.356	3150.4	0.24081	3071	20130225_Velos2_RSLC-5_Romanov_Ammerer_MFPL_onbead_atg13_atg1kd_rapa_silac_tiO2.raw
HAS#VSHNSQGPQNQPEQEGQSDQDIGkrz4	YPR185W	1	S(3): 32.3; S(5): 32.3; S(8): 32.3; S(21): 3.1			S3(Phospho); K27(Label:13C(6)); R28(Label:13C(6))	High	Heavy	Redundant	Not Used	0.726827	1.05614	0.946843	CID	6.31083	1	26492.1	4	788.356	3150.4	0.24081	3072	20130225_Velos2_RSLC-5_Romanov_Ammerer_MFPL_onbead_atg13_atg1kd_rapa_silac_tiO2.raw
HAS#VSHNSQGPQNQPEQEGQSDQDIGKRz4	YPR185W	1	S(3): 31.1; S(5): 31.1; S(8): 31.1; S(21): 6.7			S3(Phospho)	High	Light	Redundant	Not Used	0.726827	1.05614	0.946843	CID	7.49019	1	67997	4	785.347	3138.36	0.778249	3075	20130225_Velos2_RSLC-5_Romanov_Ammerer_MFPL_onbead_atg13_atg1kd_rapa_silac_tiO2.raw
HAS#VSHNSQGPQNQPEQEGQSDQDIGKRz4	YPR185W	1	S(3): 31.1; S(5): 31.1; S(8): 31.1; S(21): 6.7			S3(Phospho)	High	Light	Redundant	Not Used	0.726827	1.05614	0.946843	CID	6.83887	1	67997	4	785.347	3138.36	0.778249	3076	20130225_Velos2_RSLC-5_Romanov_Ammerer_MFPL_onbead_atg13_atg1kd_rapa_silac_tiO2.raw
HAS#VSHNSQGPQNQPEQEGQSDQDIGKRz4	YPR185W	1	S(3): 29.7; S(5): 29.7; S(8): 29.7; S(21): 10.9			S3(Phospho)	High	Light	Redundant	Not Used	0.726827	1.05614	0.946843	CID	6.61885	1	67997	4	785.347	3138.36	0.778249	3078	20130225_Velos2_RSLC-5_Romanov_Ammerer_MFPL_onbead_atg13_atg1kd_rapa_silac_tiO2.raw
HAS#VSHNSQGPQNQPEQEGQSDQDIGKRz4	YPR185W	1	S(3): 27.9; S(5): 27.9; S(8): 27.9; S(21): 16.2			S3(Phospho)	High	Light	Redundant	Not Used	0.726827	1.05614	0.946843	CID	7.07178	1	89358.8	4	785.346	3138.36	0.544872	3084	20130225_Velos2_RSLC-5_Romanov_Ammerer_MFPL_onbead_atg13_atg1kd_rapa_silac_tiO2.raw
HAS#VSHNSQGPQNQPEQEGQSDQDIGKRz4	YPR185W	1	S(3): 31.1; S(5): 31.1; S(8): 31.1; S(21): 6.7			S3(Phospho)	High	Light	Redundant	Not Used	0.726827	1.05614	0.946843	CID	7.01625	1	89358.8	4	785.346	3138.36	0.544872	3085	20130225_Velos2_RSLC-5_Romanov_Ammerer_MFPL_onbead_atg13_atg1kd_rapa_silac_tiO2.raw
HAS#VSHNSQGPQNQPEQEGQSDQDIGKRz4	YPR185W	1	S(3): 27.9; S(5): 27.9; S(8): 27.9; S(21): 16.2			S3(Phospho)	High	Light	Redundant	Not Used	0.726827	1.05614	0.946843	CID	6.9164	1	89358.8	4	785.346	3138.36	0.544872	3086	20130225_Velos2_RSLC-5_Romanov_Ammerer_MFPL_onbead_atg13_atg1kd_rapa_silac_tiO2.raw
HAS#VSHNSQGPQNQPEQEGQSDQDIGKRz4	YPR185W	1	S(3): 32.7; S(5): 32.7; S(8): 32.7; S(21): 1.8			S3(Phospho)	High	Light	Redundant	Not Used	0.726827	1.05614	0.946843	CID	6.4975	1	89358.8	4	785.346	3138.36	0.544872	3087	20130225_Velos2_RSLC-5_Romanov_Ammerer_MFPL_onbead_atg13_atg1kd_rapa_silac_tiO2.raw
HAS#VSHNSQGPQNQPEQEGQSDQDIGKRz4	YPR185W	1	S(3): 32.7; S(5): 32.7; S(8): 32.7; S(21): 1.8			S3(Phospho)	High	Light	Redundant	Not Used	0.726827	1.05614	0.946843	CID	6.48638	1	114418	4	785.347	3138.37	0.933834	3093	20130225_Velos2_RSLC-5_Romanov_Ammerer_MFPL_onbead_atg13_atg1kd_rapa_silac_tiO2.raw
HAS#VSHNSQGPQNQPEQEGQSDQDIGKRz4	YPR185W	1	S(3): 32.7; S(5): 32.7; S(8): 32.7; S(21): 1.8			S3(Phospho)	High	Light	Redundant	Not Used	0.726827	1.05614	0.946843	CID	6.39501	1	114418	4	785.347	3138.37	0.933834	3094	20130225_Velos2_RSLC-5_Romanov_Ammerer_MFPL_onbead_atg13_atg1kd_rapa_silac_tiO2.raw
HAS#VSHNSQGPQNQPEQEGQSDQDIGKRz4	YPR185W	1	S(3): 32.7; S(5): 32.7; S(8): 32.7; S(21): 1.8			S3(Phospho)	High	Light	Redundant	Not Used	0.726827	1.05614	0.946843	CID	5.93043	1	114418	4	785.347	3138.37	0.933834	3095	20130225_Velos2_RSLC-5_Romanov_Ammerer_MFPL_onbead_atg13_atg1kd_rapa_silac_tiO2.raw
HAS#VSHNSQGPQNQPEQEGQSDQDIGKRz4	YPR185W	1	S(3): 30.7; S(5): 30.7; S(8): 30.7; S(21): 8.0			S3(Phospho)	High	Light	Redundant	Not Used	0.726827	1.05614	0.946843	CID	6.84546	1	114418	4	785.347	3138.37	0.933834	3097	20130225_Velos2_RSLC-5_Romanov_Ammerer_MFPL_onbead_atg13_atg1kd_rapa_silac_tiO2.raw
HAS#VSHNSQGPQNQPEQEGQSDQDIGKRz4	YPR185W	1	S(3): 32.3; S(5): 32.3; S(8): 32.3; S(21): 3.1			S3(Phospho)	High	Light	Redundant	Not Used	0.726827	1.05614	0.946843	CID	7.04132	1	81987.9	4	785.346	3138.36	0.622665	3100	20130225_Velos2_RSLC-5_Romanov_Ammerer_MFPL_onbead_atg13_atg1kd_rapa_silac_tiO2.raw
HAS#VSHNSQGPQNQPEQEGQSDQDIGKRz4	YPR185W	1	S(3): 25.0; S(5): 25.0; S(8): 25.0; S(21): 25.0			S3(Phospho)	High	Light	Unique	Used	0.726827	1.05614	0.946843	CID	7.92759	1	81987.9	4	785.346	3138.36	0.622665	3101	20130225_Velos2_RSLC-5_Romanov_Ammerer_MFPL_onbead_atg13_atg1kd_rapa_silac_tiO2.raw
HAS#VSHNSQGPQNQPEQEGQSDQDIGkrz4	YPR185W	1	S(3): 27.9; S(5): 27.9; S(8): 27.9; S(21): 16.2			S3(Phospho); K27(Label:13C(6)); R28(Label:13C(6))	High	Heavy	Redundant	Not Used	0.726827	1.05614	0.946843	CID	5.84673	1	70760.2	4	788.356	3150.4	0.24081	3103	20130225_Velos2_RSLC-5_Romanov_Ammerer_MFPL_onbead_atg13_atg1kd_rapa_silac_tiO2.raw
HAS#VSHNSQGPQNQPEQEGQSDQDIGKRz4	YPR185W	1	S(3): 33.1; S(5): 33.1; S(8): 33.1; S(21): 0.6			S3(Phospho)	High	Light	Redundant	Not Used	0.726827	1.05614	0.946843	CID	6.97437	1	81987.9	4	785.346	3138.36	0.622665	3104	20130225_Velos2_RSLC-5_Romanov_Ammerer_MFPL_onbead_atg13_atg1kd_rapa_silac_tiO2.raw
HAS#VSHNSQGPQNQPEQEGQSDQDIGKRz4	YPR185W	1	S(3): 32.7; S(5): 32.7; S(8): 32.7; S(21): 1.8			S3(Phospho)	High	Light	Redundant	Not Used	0.726827	1.05614	0.946843	CID	7.36242	1	58441	4	785.346	3138.36	0.544872	3110	20130225_Velos2_RSLC-5_Romanov_Ammerer_MFPL_onbead_atg13_atg1kd_rapa_silac_tiO2.raw
HAS#VSHNSQGPQNQPEQEGQSDQDIGKRz4	YPR185W	1	S(3): 31.1; S(5): 31.1; S(8): 31.1; S(21): 6.7			S3(Phospho)	High	Light	Redundant	Not Used	0.726827	1.05614	0.946843	CID	7.68161	1	58441	4	785.346	3138.36	0.544872	3111	20130225_Velos2_RSLC-5_Romanov_Ammerer_MFPL_onbead_atg13_atg1kd_rapa_silac_tiO2.raw
HAS#VSHNSQGPQNQPEQEGQSDQDIGKRz4	YPR185W	1	S(3): 51.9; S(5): 23.6; S(8): 23.6; S(21): 1.0			S3(Phospho)	High	Light	Redundant	Not Used	0.726827	1.05614	0.946843	CID	6.72003	1	41111.4	4	785.347	3138.37	0.933834	3118	20130225_Velos2_RSLC-5_Romanov_Ammerer_MFPL_onbead_atg13_atg1kd_rapa_silac_tiO2.raw
HAS#VSHNSQGPQNQPEQEGQSDQDIGKRz4	YPR185W	1	S(3): 31.1; S(5): 31.1; S(8): 31.1; S(21): 6.7			S3(Phospho)	High	Light	Redundant	Not Used	0.726827	1.05614	0.946843	CID	7.02681	1	41111.4	4	785.347	3138.37	0.933834	3119	20130225_Velos2_RSLC-5_Romanov_Ammerer_MFPL_onbead_atg13_atg1kd_rapa_silac_tiO2.raw
HAS#VSHNSQGPQNQPEQEGQSDQDIGKRz4	YPR185W	1	S(3): 29.7; S(5): 29.7; S(8): 29.7; S(21): 10.9			S3(Phospho)	High	Light	Redundant	Not Used	0.726827	1.05614	0.946843	CID	6.02802	1	14003.4	4	785.346	3138.36	0.155911	3140	20130225_Velos2_RSLC-5_Romanov_Ammerer_MFPL_onbead_atg13_atg1kd_rapa_silac_tiO2.raw
HAS#VSHNSQGPQNQPEQEGQSDQDIGKRz4	YPR185W	1	S(3): 52.4; S(5): 23.4; S(8): 23.4; S(21): 0.9			S3(Phospho)	High	Light	Redundant	Not Used	0.726827	1.05614	0.946843	CID	6.83722	1	16641.8	4	785.346	3138.36	0.0781184	3146	20130225_Velos2_RSLC-5_Romanov_Ammerer_MFPL_onbead_atg13_atg1kd_rapa_silac_tiO2.raw
HAS#VSHNSQGPQNQPEQEGQSDQDIGKRz4	YPR185W	1	S(3): 25.0; S(5): 25.0; S(8): 25.0; S(21): 25.0			S3(Phospho)	High	Light	Redundant	Not Used	0.726827	1.05614	0.946843	CID	5.57896	1	16641.8	4	785.346	3138.36	0.0781184	3147	20130225_Velos2_RSLC-5_Romanov_Ammerer_MFPL_onbead_atg13_atg1kd_rapa_silac_tiO2.raw
HAS#VSHNSQGPQNQPEQEGQSDQDIGkrz4	YPR185W	1	S(3): 25.0; S(5): 25.0; S(8): 25.0; S(21): 25.0			S3(Phospho); K27(Label:13C(6)); R28(Label:13C(6))	High	Heavy	Redundant	Not Used	0.726827	1.05614	0.946843	CID	5.0141	1	3404.82	4	788.357	3150.41	1.09325	3208	20130225_Velos2_RSLC-5_Romanov_Ammerer_MFPL_onbead_atg13_atg1kd_rapa_silac_tiO2.raw
HAS#VSHNSQGPQNQPEQEGQSDQDIGkrz4	YPR185W	1	S(3): 29.7; S(5): 29.7; S(8): 29.7; S(21): 10.9			S3(Phospho); K27(Label:13C(6)); R28(Label:13C(6))	High	Heavy	Redundant	Not Used	0.726827	1.05614	0.946843	CID	5.03125	1	3404.82	4	788.357	3150.41	1.09325	3209	20130225_Velos2_RSLC-5_Romanov_Ammerer_MFPL_onbead_atg13_atg1kd_rapa_silac_tiO2.raw
HAS#VSHNSQGPQNQPEQEGQSDQDIGkrz4	YPR185W	1	S(3): 14.0; S(5): 14.0; S(8): 14.0; S(21): 58.0			S3(Phospho); K27(Label:13C(6)); R28(Label:13C(6))	High	Heavy	Redundant	Not Used	0.726827	1.03764	0.963724	CID	5.2799	1	3404.82	4	788.357	3150.41	1.09325	3210	20130225_Velos2_RSLC-5_Romanov_Ammerer_MFPL_onbead_atg13_atg1kd_rapa_silac_tiO2.raw
HASVS#HNSQGPQNQPEQEGQSDQDIGKRz4	YPR185W	1	S(3): 59.1; S(5): 26.7; S(8): 13.2; S(21): 1.0			S5(Phospho)	High	Light	Redundant	Not Used	0.726827	1.03764	0.963724	CID	6.55288	1	0	4	785.347	3138.37	1.16721	3060	20130225_Velos2_RSLC-5_Romanov_Ammerer_MFPL_onbead_atg13_atg1kd_rapa_silac_tiO2.raw
QGM*SGLPPIFGGESTSY#HHDNkz3	YPR185W	1	S(4): 11.0; S(14): 22.3; T(15): 22.3; S(16): 22.3; Y(17): 22.3			M3(Oxidation); Y17(Phospho); K22(Label:13C(6))	High	Heavy	Unique	Used	3.37084	4.89811	0.20416	CID	3.48591	0	80354.5	3	821.025	2461.06	0.17019	7293	20130225_Velos2_RSLC-5_Romanov_Ammerer_MFPL_onbead_atg13_atg1kd_rapa_silac_tiO2.raw
QGM*SGLPPIFGGESTSY#HHDNkz3	YPR185W	1	S(4): 0.0; S(14): 15.2; T(15): 54.4; S(16): 15.2; Y(17): 15.2			M3(Oxidation); Y17(Phospho); K22(Label:13C(6))	High	Heavy	Redundant	Not Used	3.37084	4.81232	0.2078	CID	3.19279	0	102327	3	821.024	2461.06	0.0213882	7298	20130225_Velos2_RSLC-5_Romanov_Ammerer_MFPL_onbead_atg13_atg1kd_rapa_silac_tiO2.raw
QGM*SGLPPIFGGESTSY#HHDNkz3	YPR185W	1	S(4): 6.9; S(14): 23.3; T(15): 23.3; S(16): 23.3; Y(17): 23.3			M3(Oxidation); Y17(Phospho); K22(Label:13C(6))	High	Heavy	Redundant	Not Used	3.37084	4.89811	0.20416	CID	3.25764	0	46035.3	3	821.024	2461.06	-0.201815	7329	20130225_Velos2_RSLC-5_Romanov_Ammerer_MFPL_onbead_atg13_atg1kd_rapa_silac_tiO2.raw
SDSHS#PLPSISPSM*HYGSLNSRz3	YPR185W	1	S(1): 10.4; S(3): 10.4; S(5): 68.3; S(9): 10.4; S(11): 0.4; S(13): 0.0; Y(16): 0.0; S(18): 0.0; S(21): 0.0			S5(Phospho); M14(Oxidation)	High	Light	Redundant	Not Used	0.170764	0.284409	3.51606	CID	4.15031	0	79714.4	3	818.025	2452.06	0.602848	6155	20130225_Velos2_RSLC-5_Romanov_Ammerer_MFPL_onbead_atg13_atg1kd_rapa_silac_tiO2.raw
SDSHS#PLPSISPSM*HYGSLNSRz3	YPR185W	1	S(1): 9.0; S(3): 9.0; S(5): 73.0; S(9): 9.0; S(11): 0.0; S(13): 0.0; Y(16): 0.0; S(18): 0.0; S(21): 0.0			S5(Phospho); M14(Oxidation)	High	Light	Unique	Used	0.170764	0.284409	3.51606	CID	5.17598	0	64129.3	3	818.025	2452.06	0.080129	6166	20130225_Velos2_RSLC-5_Romanov_Ammerer_MFPL_onbead_atg13_atg1kd_rapa_silac_tiO2.raw
SDSHS#PLPSISPSM*HYGSLNSRz3	YPR185W	1	S(1): 10.4; S(3): 10.4; S(5): 68.5; S(9): 10.4; S(11): 0.4; S(13): 0.0; Y(16): 0.0; S(18): 0.0; S(21): 0.0			S5(Phospho); M14(Oxidation)	High	Light	Redundant	Not Used	0.170764	0.284409	3.51606	CID	4.88633	0	64129.3	3	818.025	2452.06	0.080129	6168	20130225_Velos2_RSLC-5_Romanov_Ammerer_MFPL_onbead_atg13_atg1kd_rapa_silac_tiO2.raw
SDSHS#PLPSISPSM*HYGSLNSRz3	YPR185W	1	S(1): 9.5; S(3): 9.5; S(5): 71.3; S(9): 9.5; S(11): 0.2; S(13): 0.0; Y(16): 0.0; S(18): 0.0; S(21): 0.0			S5(Phospho); M14(Oxidation)	High	Light	Redundant	Not Used	0.170764	0.284409	3.51606	CID	4.49461	0	48007.7	3	818.025	2452.06	0.229477	6174	20130225_Velos2_RSLC-5_Romanov_Ammerer_MFPL_onbead_atg13_atg1kd_rapa_silac_tiO2.raw
SDSHS#PLPSISPSM*HYGSLNSRz3	YPR185W	1	S(1): 9.7; S(3): 9.7; S(5): 63.7; S(9): 9.7; S(11): 2.0; S(13): 2.0; Y(16): 2.0; S(18): 0.6; S(21): 0.6			S5(Phospho); M14(Oxidation)	High	Light	Redundant	Not Used	0.170764	0.284409	3.51606	CID	3.73608	0	48007.7	3	818.025	2452.06	0.229477	6177	20130225_Velos2_RSLC-5_Romanov_Ammerer_MFPL_onbead_atg13_atg1kd_rapa_silac_tiO2.raw
SDSHS#PLPSISPSM*HYGSLNSRz3	YPR185W	1	S(1): 10.9; S(3): 10.9; S(5): 66.2; S(9): 10.9; S(11): 0.5; S(13): 0.2; Y(16): 0.2; S(18): 0.1; S(21): 0.1			S5(Phospho); M14(Oxidation)	High	Light	Redundant	Not Used	0.170764	0.284409	3.51606	CID	3.91404	0	21244.1	3	818.025	2452.06	0.00545492	6183	20130225_Velos2_RSLC-5_Romanov_Ammerer_MFPL_onbead_atg13_atg1kd_rapa_silac_tiO2.raw
SIDS#ISSSFIkz2	YPR185W	1	S(1): 49.7; S(4): 49.7; S(6): 0.2; S(7): 0.2; S(8): 0.2			S4(Phospho); K11(Label:13C(6))	High	Heavy	Unique	Used	1.97041	2.17941	0.45884	CID	3.63497	0	75982.4	2	635.307	1269.61	-0.496578	9786	20130225_Velos2_RSLC-5_Romanov_Ammerer_MFPL_onbead_atg13_atg1kd_rapa_silac_tiO2.raw
SIDSISSS#FIkz2	YPR185W	1	S(1): 0.0; S(4): 0.0; S(6): 1.6; S(7): 49.2; S(8): 49.2			S8(Phospho); K11(Label:13C(6))	High	Heavy	Redundant	Not Used	0.578479	0.639836	1.5629	CID	2.59776	0	6449.85	2	635.307	1269.61	-0.111986	9056	20130225_Velos2_RSLC-5_Romanov_Ammerer_MFPL_onbead_atg13_atg1kd_rapa_silac_5per.raw
YNQLGVEEDDDDENDrLLNQM*GNS#ATkz3	YPR185W	1	Y(1): 0.1; S(24): 50.0; T(26): 50.0			R16(Label:13C(6)); M21(Oxidation); S24(Phospho); K27(Label:13C(6))	High	Heavy	Redundant	Not Used	6.03854	6.67903	0.149722	CID	5.05842	1	33313.6	3	1064.46	3191.35	0.906112	7147	20130225_Velos2_RSLC-5_Romanov_Ammerer_MFPL_onbead_atg13_atg1kd_rapa_silac_tiO2.raw
YNQLGVEEDDDDENDrLLNQM*GNSAT#kz3	YPR185W	1	Y(1): 0.0; S(24): 50.0; T(26): 50.0			R16(Label:13C(6)); M21(Oxidation); T26(Phospho); K27(Label:13C(6))	High	Heavy	Redundant	Not Used	6.03854	6.67903	0.149722	CID	4.38857	1	33313.6	3	1064.46	3191.35	0.906112	7145	20130225_Velos2_RSLC-5_Romanov_Ammerer_MFPL_onbead_atg13_atg1kd_rapa_silac_tiO2.raw
YNQLGVEEDDDDENDrLLNQM*GNSAT#kz3	YPR185W	1	Y(1): 0.1; S(24): 25.2; T(26): 74.7			R16(Label:13C(6)); M21(Oxidation); T26(Phospho); K27(Label:13C(6))	High	Heavy	Redundant	Not Used	6.03854	6.67903	0.149722	CID	5.50066	1	61754.7	3	1064.46	3191.35	0.447108	7150	20130225_Velos2_RSLC-5_Romanov_Ammerer_MFPL_onbead_atg13_atg1kd_rapa_silac_tiO2.raw
YNQLGVEEDDDDENDrLLNQM*GNSAT#kz3	YPR185W	1	Y(1): 0.1; S(24): 50.0; T(26): 50.0			R16(Label:13C(6)); M21(Oxidation); T26(Phospho); K27(Label:13C(6))	High	Heavy	Redundant	Not Used	6.03854	6.67903	0.149722	CID	5.3411	1	61754.7	3	1064.46	3191.35	0.447108	7151	20130225_Velos2_RSLC-5_Romanov_Ammerer_MFPL_onbead_atg13_atg1kd_rapa_silac_tiO2.raw
YNQLGVEEDDDDENDrLLNQM*GNSAT#kz3	YPR185W	1	Y(1): 0.0; S(24): 50.0; T(26): 50.0			R16(Label:13C(6)); M21(Oxidation); T26(Phospho); K27(Label:13C(6))	High	Heavy	Redundant	Not Used	6.03854	6.67903	0.149722	CID	6.01995	1	71963.8	3	1064.46	3191.35	-0.126647	7186	20130225_Velos2_RSLC-5_Romanov_Ammerer_MFPL_onbead_atg13_atg1kd_rapa_silac_tiO2.raw
YNQLGVEEDDDDENDrLLNQM*GNSAT#kz3	YPR185W	1	Y(1): 0.5; S(24): 49.8; T(26): 49.8			R16(Label:13C(6)); M21(Oxidation); T26(Phospho); K27(Label:13C(6))	High	Heavy	Redundant	Not Used	6.03854	6.67903	0.149722	CID	3.85464	1	69639.6	3	1064.46	3191.35	-0.0118959	7192	20130225_Velos2_RSLC-5_Romanov_Ammerer_MFPL_onbead_atg13_atg1kd_rapa_silac_tiO2.raw
YNQLGVEEDDDDENDrLLNQM*GNSAT#kz3	YPR185W	1	Y(1): 0.1; S(24): 50.0; T(26): 50.0			R16(Label:13C(6)); M21(Oxidation); T26(Phospho); K27(Label:13C(6))	High	Heavy	Redundant	Not Used	6.03854	6.67903	0.149722	CID	5.69421	1	57014.2	3	1064.46	3191.35	0.791361	7201	20130225_Velos2_RSLC-5_Romanov_Ammerer_MFPL_onbead_atg13_atg1kd_rapa_silac_tiO2.raw
YNQLGVEEDDDDENDrLLNQM*GNSAT#kz3	YPR185W	1	Y(1): 4.3; S(24): 47.9; T(26): 47.9			R16(Label:13C(6)); M21(Oxidation); T26(Phospho); K27(Label:13C(6))	High	Heavy	Redundant	Not Used	6.03854	6.67903	0.149722	CID	3.94787	1	60311.3	3	1064.46	3191.35	-0.126647	7215	20130225_Velos2_RSLC-5_Romanov_Ammerer_MFPL_onbead_atg13_atg1kd_rapa_silac_tiO2.raw

## Sheet: atg1kd+-rapa_phosphosites < 75%
VELOS Orbitrap											BACK TO FIRST PAGE
Sequence	Protein Group Accessions	# Phospho Sites	pRS Site Probabilities	Peptide Site	Protein Site	Modification Sequest	Confidence	Quan Channel	Quan Info	Quan Usage	H/L Ratio	H/L normalized	L/H normalized	Activation Type	Xcorr	# Missed Cleavages	Intensity	Charge	m/z [Da]	MH+ [Da]	∆M [ppm]	Scan	Spectrum File
HAS#VSHNSQGPQNQPEQEGQSDQDIGkrz3	YPR185W	1	S(3): 25.0; S(5): 25.0; S(8): 25.0; S(21): 25.0			S3(Phospho); K27(Label:13C(6)); R28(Label:13C(6))	High	Heavy	Redundant	Not Used	0.746131	1.08419	0.922346	CID	5.07136	1	5396.3	3	1050.81	3150.4	0.690674	3064	20130225_Velos2_RSLC-5_Romanov_Ammerer_MFPL_onbead_atg13_atg1kd_rapa_silac_tiO2.raw
HAS#VSHNSQGPQNQPEQEGQSDQDIGKRz3	YPR185W	1	S(3): 31.7; S(5): 31.7; S(8): 31.7; S(21): 5.0			S3(Phospho)	High	Light	Redundant	Not Used	0.746131	1.08419	0.922346	CID	6.05304	1	47177.5	3	1046.79	3138.36	0.451916	3090	20130225_Velos2_RSLC-5_Romanov_Ammerer_MFPL_onbead_atg13_atg1kd_rapa_silac_tiO2.raw
HAS#VSHNSQGPQNQPEQEGQSDQDIGKRz4	YPR185W	1	S(3): 27.9; S(5): 27.9; S(8): 27.9; S(21): 16.2			S3(Phospho)	High	Light	Redundant	Not Used	0.726827	1.05614	0.946843	CID	6.61056	1	0	4	785.347	3138.37	1.16721	3063	20130225_Velos2_RSLC-5_Romanov_Ammerer_MFPL_onbead_atg13_atg1kd_rapa_silac_tiO2.raw
HAS#VSHNSQGPQNQPEQEGQSDQDIGKRz4	YPR185W	1	S(3): 31.1; S(5): 31.1; S(8): 31.1; S(21): 6.7			S3(Phospho)	High	Light	Redundant	Not Used	0.726827	1.05614	0.946843	CID	6.67137	1	23810.2	4	785.346	3138.36	0.46708	3068	20130225_Velos2_RSLC-5_Romanov_Ammerer_MFPL_onbead_atg13_atg1kd_rapa_silac_tiO2.raw
HAS#VSHNSQGPQNQPEQEGQSDQDIGKRz4	YPR185W	1	S(3): 29.7; S(5): 29.7; S(8): 29.7; S(21): 10.9			S3(Phospho)	High	Light	Redundant	Not Used	0.726827	1.05614	0.946843	CID	6.35184	1	23810.2	4	785.346	3138.36	0.46708	3070	20130225_Velos2_RSLC-5_Romanov_Ammerer_MFPL_onbead_atg13_atg1kd_rapa_silac_tiO2.raw
HAS#VSHNSQGPQNQPEQEGQSDQDIGkrz4	YPR185W	1	S(3): 17.5; S(5): 17.5; S(8): 17.5; S(21): 47.5			S3(Phospho); K27(Label:13C(6)); R28(Label:13C(6))	High	Heavy	Redundant	Not Used	0.726827	1.05614	0.946843	CID	5.36984	1	26492.1	4	788.356	3150.4	0.24081	3071	20130225_Velos2_RSLC-5_Romanov_Ammerer_MFPL_onbead_atg13_atg1kd_rapa_silac_tiO2.raw
HAS#VSHNSQGPQNQPEQEGQSDQDIGkrz4	YPR185W	1	S(3): 32.3; S(5): 32.3; S(8): 32.3; S(21): 3.1			S3(Phospho); K27(Label:13C(6)); R28(Label:13C(6))	High	Heavy	Redundant	Not Used	0.726827	1.05614	0.946843	CID	6.31083	1	26492.1	4	788.356	3150.4	0.24081	3072	20130225_Velos2_RSLC-5_Romanov_Ammerer_MFPL_onbead_atg13_atg1kd_rapa_silac_tiO2.raw
HAS#VSHNSQGPQNQPEQEGQSDQDIGKRz4	YPR185W	1	S(3): 31.1; S(5): 31.1; S(8): 31.1; S(21): 6.7			S3(Phospho)	High	Light	Redundant	Not Used	0.726827	1.05614	0.946843	CID	7.49019	1	67997	4	785.347	3138.36	0.778249	3075	20130225_Velos2_RSLC-5_Romanov_Ammerer_MFPL_onbead_atg13_atg1kd_rapa_silac_tiO2.raw
HAS#VSHNSQGPQNQPEQEGQSDQDIGKRz4	YPR185W	1	S(3): 31.1; S(5): 31.1; S(8): 31.1; S(21): 6.7			S3(Phospho)	High	Light	Redundant	Not Used	0.726827	1.05614	0.946843	CID	6.83887	1	67997	4	785.347	3138.36	0.778249	3076	20130225_Velos2_RSLC-5_Romanov_Ammerer_MFPL_onbead_atg13_atg1kd_rapa_silac_tiO2.raw
HAS#VSHNSQGPQNQPEQEGQSDQDIGKRz4	YPR185W	1	S(3): 29.7; S(5): 29.7; S(8): 29.7; S(21): 10.9			S3(Phospho)	High	Light	Redundant	Not Used	0.726827	1.05614	0.946843	CID	6.61885	1	67997	4	785.347	3138.36	0.778249	3078	20130225_Velos2_RSLC-5_Romanov_Ammerer_MFPL_onbead_atg13_atg1kd_rapa_silac_tiO2.raw
HAS#VSHNSQGPQNQPEQEGQSDQDIGKRz4	YPR185W	1	S(3): 27.9; S(5): 27.9; S(8): 27.9; S(21): 16.2			S3(Phospho)	High	Light	Redundant	Not Used	0.726827	1.05614	0.946843	CID	7.07178	1	89358.8	4	785.346	3138.36	0.544872	3084	20130225_Velos2_RSLC-5_Romanov_Ammerer_MFPL_onbead_atg13_atg1kd_rapa_silac_tiO2.raw
HAS#VSHNSQGPQNQPEQEGQSDQDIGKRz4	YPR185W	1	S(3): 31.1; S(5): 31.1; S(8): 31.1; S(21): 6.7			S3(Phospho)	High	Light	Redundant	Not Used	0.726827	1.05614	0.946843	CID	7.01625	1	89358.8	4	785.346	3138.36	0.544872	3085	20130225_Velos2_RSLC-5_Romanov_Ammerer_MFPL_onbead_atg13_atg1kd_rapa_silac_tiO2.raw
HAS#VSHNSQGPQNQPEQEGQSDQDIGKRz4	YPR185W	1	S(3): 27.9; S(5): 27.9; S(8): 27.9; S(21): 16.2			S3(Phospho)	High	Light	Redundant	Not Used	0.726827	1.05614	0.946843	CID	6.9164	1	89358.8	4	785.346	3138.36	0.544872	3086	20130225_Velos2_RSLC-5_Romanov_Ammerer_MFPL_onbead_atg13_atg1kd_rapa_silac_tiO2.raw
HAS#VSHNSQGPQNQPEQEGQSDQDIGKRz4	YPR185W	1	S(3): 32.7; S(5): 32.7; S(8): 32.7; S(21): 1.8			S3(Phospho)	High	Light	Redundant	Not Used	0.726827	1.05614	0.946843	CID	6.4975	1	89358.8	4	785.346	3138.36	0.544872	3087	20130225_Velos2_RSLC-5_Romanov_Ammerer_MFPL_onbead_atg13_atg1kd_rapa_silac_tiO2.raw
HAS#VSHNSQGPQNQPEQEGQSDQDIGKRz4	YPR185W	1	S(3): 32.7; S(5): 32.7; S(8): 32.7; S(21): 1.8			S3(Phospho)	High	Light	Redundant	Not Used	0.726827	1.05614	0.946843	CID	6.48638	1	114418	4	785.347	3138.37	0.933834	3093	20130225_Velos2_RSLC-5_Romanov_Ammerer_MFPL_onbead_atg13_atg1kd_rapa_silac_tiO2.raw
HAS#VSHNSQGPQNQPEQEGQSDQDIGKRz4	YPR185W	1	S(3): 32.7; S(5): 32.7; S(8): 32.7; S(21): 1.8			S3(Phospho)	High	Light	Redundant	Not Used	0.726827	1.05614	0.946843	CID	6.39501	1	114418	4	785.347	3138.37	0.933834	3094	20130225_Velos2_RSLC-5_Romanov_Ammerer_MFPL_onbead_atg13_atg1kd_rapa_silac_tiO2.raw
HAS#VSHNSQGPQNQPEQEGQSDQDIGKRz4	YPR185W	1	S(3): 32.7; S(5): 32.7; S(8): 32.7; S(21): 1.8			S3(Phospho)	High	Light	Redundant	Not Used	0.726827	1.05614	0.946843	CID	5.93043	1	114418	4	785.347	3138.37	0.933834	3095	20130225_Velos2_RSLC-5_Romanov_Ammerer_MFPL_onbead_atg13_atg1kd_rapa_silac_tiO2.raw
HAS#VSHNSQGPQNQPEQEGQSDQDIGKRz4	YPR185W	1	S(3): 30.7; S(5): 30.7; S(8): 30.7; S(21): 8.0			S3(Phospho)	High	Light	Redundant	Not Used	0.726827	1.05614	0.946843	CID	6.84546	1	114418	4	785.347	3138.37	0.933834	3097	20130225_Velos2_RSLC-5_Romanov_Ammerer_MFPL_onbead_atg13_atg1kd_rapa_silac_tiO2.raw
HAS#VSHNSQGPQNQPEQEGQSDQDIGKRz4	YPR185W	1	S(3): 32.3; S(5): 32.3; S(8): 32.3; S(21): 3.1			S3(Phospho)	High	Light	Redundant	Not Used	0.726827	1.05614	0.946843	CID	7.04132	1	81987.9	4	785.346	3138.36	0.622665	3100	20130225_Velos2_RSLC-5_Romanov_Ammerer_MFPL_onbead_atg13_atg1kd_rapa_silac_tiO2.raw
HAS#VSHNSQGPQNQPEQEGQSDQDIGKRz4	YPR185W	1	S(3): 25.0; S(5): 25.0; S(8): 25.0; S(21): 25.0			S3(Phospho)	High	Light	Unique	Used	0.726827	1.05614	0.946843	CID	7.92759	1	81987.9	4	785.346	3138.36	0.622665	3101	20130225_Velos2_RSLC-5_Romanov_Ammerer_MFPL_onbead_atg13_atg1kd_rapa_silac_tiO2.raw
HAS#VSHNSQGPQNQPEQEGQSDQDIGkrz4	YPR185W	1	S(3): 27.9; S(5): 27.9; S(8): 27.9; S(21): 16.2			S3(Phospho); K27(Label:13C(6)); R28(Label:13C(6))	High	Heavy	Redundant	Not Used	0.726827	1.05614	0.946843	CID	5.84673	1	70760.2	4	788.356	3150.4	0.24081	3103	20130225_Velos2_RSLC-5_Romanov_Ammerer_MFPL_onbead_atg13_atg1kd_rapa_silac_tiO2.raw
HAS#VSHNSQGPQNQPEQEGQSDQDIGKRz4	YPR185W	1	S(3): 33.1; S(5): 33.1; S(8): 33.1; S(21): 0.6			S3(Phospho)	High	Light	Redundant	Not Used	0.726827	1.05614	0.946843	CID	6.97437	1	81987.9	4	785.346	3138.36	0.622665	3104	20130225_Velos2_RSLC-5_Romanov_Ammerer_MFPL_onbead_atg13_atg1kd_rapa_silac_tiO2.raw
HAS#VSHNSQGPQNQPEQEGQSDQDIGKRz4	YPR185W	1	S(3): 32.7; S(5): 32.7; S(8): 32.7; S(21): 1.8			S3(Phospho)	High	Light	Redundant	Not Used	0.726827	1.05614	0.946843	CID	7.36242	1	58441	4	785.346	3138.36	0.544872	3110	20130225_Velos2_RSLC-5_Romanov_Ammerer_MFPL_onbead_atg13_atg1kd_rapa_silac_tiO2.raw
HAS#VSHNSQGPQNQPEQEGQSDQDIGKRz4	YPR185W	1	S(3): 31.1; S(5): 31.1; S(8): 31.1; S(21): 6.7			S3(Phospho)	High	Light	Redundant	Not Used	0.726827	1.05614	0.946843	CID	7.68161	1	58441	4	785.346	3138.36	0.544872	3111	20130225_Velos2_RSLC-5_Romanov_Ammerer_MFPL_onbead_atg13_atg1kd_rapa_silac_tiO2.raw
HAS#VSHNSQGPQNQPEQEGQSDQDIGKRz4	YPR185W	1	S(3): 51.9; S(5): 23.6; S(8): 23.6; S(21): 1.0			S3(Phospho)	High	Light	Redundant	Not Used	0.726827	1.05614	0.946843	CID	6.72003	1	41111.4	4	785.347	3138.37	0.933834	3118	20130225_Velos2_RSLC-5_Romanov_Ammerer_MFPL_onbead_atg13_atg1kd_rapa_silac_tiO2.raw
HAS#VSHNSQGPQNQPEQEGQSDQDIGKRz4	YPR185W	1	S(3): 31.1; S(5): 31.1; S(8): 31.1; S(21): 6.7			S3(Phospho)	High	Light	Redundant	Not Used	0.726827	1.05614	0.946843	CID	7.02681	1	41111.4	4	785.347	3138.37	0.933834	3119	20130225_Velos2_RSLC-5_Romanov_Ammerer_MFPL_onbead_atg13_atg1kd_rapa_silac_tiO2.raw
HAS#VSHNSQGPQNQPEQEGQSDQDIGKRz4	YPR185W	1	S(3): 29.7; S(5): 29.7; S(8): 29.7; S(21): 10.9			S3(Phospho)	High	Light	Redundant	Not Used	0.726827	1.05614	0.946843	CID	6.02802	1	14003.4	4	785.346	3138.36	0.155911	3140	20130225_Velos2_RSLC-5_Romanov_Ammerer_MFPL_onbead_atg13_atg1kd_rapa_silac_tiO2.raw
HAS#VSHNSQGPQNQPEQEGQSDQDIGKRz4	YPR185W	1	S(3): 52.4; S(5): 23.4; S(8): 23.4; S(21): 0.9			S3(Phospho)	High	Light	Redundant	Not Used	0.726827	1.05614	0.946843	CID	6.83722	1	16641.8	4	785.346	3138.36	0.0781184	3146	20130225_Velos2_RSLC-5_Romanov_Ammerer_MFPL_onbead_atg13_atg1kd_rapa_silac_tiO2.raw
HAS#VSHNSQGPQNQPEQEGQSDQDIGKRz4	YPR185W	1	S(3): 25.0; S(5): 25.0; S(8): 25.0; S(21): 25.0			S3(Phospho)	High	Light	Redundant	Not Used	0.726827	1.05614	0.946843	CID	5.57896	1	16641.8	4	785.346	3138.36	0.0781184	3147	20130225_Velos2_RSLC-5_Romanov_Ammerer_MFPL_onbead_atg13_atg1kd_rapa_silac_tiO2.raw
HAS#VSHNSQGPQNQPEQEGQSDQDIGkrz4	YPR185W	1	S(3): 25.0; S(5): 25.0; S(8): 25.0; S(21): 25.0			S3(Phospho); K27(Label:13C(6)); R28(Label:13C(6))	High	Heavy	Redundant	Not Used	0.726827	1.05614	0.946843	CID	5.0141	1	3404.82	4	788.357	3150.41	1.09325	3208	20130225_Velos2_RSLC-5_Romanov_Ammerer_MFPL_onbead_atg13_atg1kd_rapa_silac_tiO2.raw
HAS#VSHNSQGPQNQPEQEGQSDQDIGkrz4	YPR185W	1	S(3): 29.7; S(5): 29.7; S(8): 29.7; S(21): 10.9			S3(Phospho); K27(Label:13C(6)); R28(Label:13C(6))	High	Heavy	Redundant	Not Used	0.726827	1.05614	0.946843	CID	5.03125	1	3404.82	4	788.357	3150.41	1.09325	3209	20130225_Velos2_RSLC-5_Romanov_Ammerer_MFPL_onbead_atg13_atg1kd_rapa_silac_tiO2.raw
HAS#VSHNSQGPQNQPEQEGQSDQDIGkrz4	YPR185W	1	S(3): 14.0; S(5): 14.0; S(8): 14.0; S(21): 58.0			S3(Phospho); K27(Label:13C(6)); R28(Label:13C(6))	High	Heavy	Redundant	Not Used	0.726827	1.03764	0.963724	CID	5.2799	1	3404.82	4	788.357	3150.41	1.09325	3210	20130225_Velos2_RSLC-5_Romanov_Ammerer_MFPL_onbead_atg13_atg1kd_rapa_silac_tiO2.raw
HASVS#HNSQGPQNQPEQEGQSDQDIGKRz4	YPR185W	1	S(3): 59.1; S(5): 26.7; S(8): 13.2; S(21): 1.0			S5(Phospho)	High	Light	Redundant	Not Used	0.726827	1.03764	0.963724	CID	6.55288	1	0	4	785.347	3138.37	1.16721	3060	20130225_Velos2_RSLC-5_Romanov_Ammerer_MFPL_onbead_atg13_atg1kd_rapa_silac_tiO2.raw
QGM*SGLPPIFGGESTSY#HHDNkz3	YPR185W	1	S(4): 11.0; S(14): 22.3; T(15): 22.3; S(16): 22.3; Y(17): 22.3			M3(Oxidation); Y17(Phospho); K22(Label:13C(6))	High	Heavy	Unique	Used	3.37084	4.89811	0.20416	CID	3.48591	0	80354.5	3	821.025	2461.06	0.17019	7293	20130225_Velos2_RSLC-5_Romanov_Ammerer_MFPL_onbead_atg13_atg1kd_rapa_silac_tiO2.raw
QGM*SGLPPIFGGESTSY#HHDNkz3	YPR185W	1	S(4): 0.0; S(14): 15.2; T(15): 54.4; S(16): 15.2; Y(17): 15.2			M3(Oxidation); Y17(Phospho); K22(Label:13C(6))	High	Heavy	Redundant	Not Used	3.37084	4.81232	0.2078	CID	3.19279	0	102327	3	821.024	2461.06	0.0213882	7298	20130225_Velos2_RSLC-5_Romanov_Ammerer_MFPL_onbead_atg13_atg1kd_rapa_silac_tiO2.raw
QGM*SGLPPIFGGESTSY#HHDNkz3	YPR185W	1	S(4): 6.9; S(14): 23.3; T(15): 23.3; S(16): 23.3; Y(17): 23.3			M3(Oxidation); Y17(Phospho); K22(Label:13C(6))	High	Heavy	Redundant	Not Used	3.37084	4.89811	0.20416	CID	3.25764	0	46035.3	3	821.024	2461.06	-0.201815	7329	20130225_Velos2_RSLC-5_Romanov_Ammerer_MFPL_onbead_atg13_atg1kd_rapa_silac_tiO2.raw
SDSHS#PLPSISPSM*HYGSLNSRz3	YPR185W	1	S(1): 10.4; S(3): 10.4; S(5): 68.3; S(9): 10.4; S(11): 0.4; S(13): 0.0; Y(16): 0.0; S(18): 0.0; S(21): 0.0			S5(Phospho); M14(Oxidation)	High	Light	Redundant	Not Used	0.170764	0.284409	3.51606	CID	4.15031	0	79714.4	3	818.025	2452.06	0.602848	6155	20130225_Velos2_RSLC-5_Romanov_Ammerer_MFPL_onbead_atg13_atg1kd_rapa_silac_tiO2.raw
SDSHS#PLPSISPSM*HYGSLNSRz3	YPR185W	1	S(1): 9.0; S(3): 9.0; S(5): 73.0; S(9): 9.0; S(11): 0.0; S(13): 0.0; Y(16): 0.0; S(18): 0.0; S(21): 0.0			S5(Phospho); M14(Oxidation)	High	Light	Unique	Used	0.170764	0.284409	3.51606	CID	5.17598	0	64129.3	3	818.025	2452.06	0.080129	6166	20130225_Velos2_RSLC-5_Romanov_Ammerer_MFPL_onbead_atg13_atg1kd_rapa_silac_tiO2.raw
SDSHS#PLPSISPSM*HYGSLNSRz3	YPR185W	1	S(1): 10.4; S(3): 10.4; S(5): 68.5; S(9): 10.4; S(11): 0.4; S(13): 0.0; Y(16): 0.0; S(18): 0.0; S(21): 0.0			S5(Phospho); M14(Oxidation)	High	Light	Redundant	Not Used	0.170764	0.284409	3.51606	CID	4.88633	0	64129.3	3	818.025	2452.06	0.080129	6168	20130225_Velos2_RSLC-5_Romanov_Ammerer_MFPL_onbead_atg13_atg1kd_rapa_silac_tiO2.raw
SDSHS#PLPSISPSM*HYGSLNSRz3	YPR185W	1	S(1): 9.5; S(3): 9.5; S(5): 71.3; S(9): 9.5; S(11): 0.2; S(13): 0.0; Y(16): 0.0; S(18): 0.0; S(21): 0.0			S5(Phospho); M14(Oxidation)	High	Light	Redundant	Not Used	0.170764	0.284409	3.51606	CID	4.49461	0	48007.7	3	818.025	2452.06	0.229477	6174	20130225_Velos2_RSLC-5_Romanov_Ammerer_MFPL_onbead_atg13_atg1kd_rapa_silac_tiO2.raw
SDSHS#PLPSISPSM*HYGSLNSRz3	YPR185W	1	S(1): 9.7; S(3): 9.7; S(5): 63.7; S(9): 9.7; S(11): 2.0; S(13): 2.0; Y(16): 2.0; S(18): 0.6; S(21): 0.6			S5(Phospho); M14(Oxidation)	High	Light	Redundant	Not Used	0.170764	0.284409	3.51606	CID	3.73608	0	48007.7	3	818.025	2452.06	0.229477	6177	20130225_Velos2_RSLC-5_Romanov_Ammerer_MFPL_onbead_atg13_atg1kd_rapa_silac_tiO2.raw
SDSHS#PLPSISPSM*HYGSLNSRz3	YPR185W	1	S(1): 10.9; S(3): 10.9; S(5): 66.2; S(9): 10.9; S(11): 0.5; S(13): 0.2; Y(16): 0.2; S(18): 0.1; S(21): 0.1			S5(Phospho); M14(Oxidation)	High	Light	Redundant	Not Used	0.170764	0.284409	3.51606	CID	3.91404	0	21244.1	3	818.025	2452.06	0.00545492	6183	20130225_Velos2_RSLC-5_Romanov_Ammerer_MFPL_onbead_atg13_atg1kd_rapa_silac_tiO2.raw
SIDS#ISSSFIkz2	YPR185W	1	S(1): 49.7; S(4): 49.7; S(6): 0.2; S(7): 0.2; S(8): 0.2			S4(Phospho); K11(Label:13C(6))	High	Heavy	Unique	Used	1.97041	2.17941	0.45884	CID	3.63497	0	75982.4	2	635.307	1269.61	-0.496578	9786	20130225_Velos2_RSLC-5_Romanov_Ammerer_MFPL_onbead_atg13_atg1kd_rapa_silac_tiO2.raw
SIDSISSS#FIkz2	YPR185W	1	S(1): 0.0; S(4): 0.0; S(6): 1.6; S(7): 49.2; S(8): 49.2			S8(Phospho); K11(Label:13C(6))	High	Heavy	Redundant	Not Used	0.578479	0.639836	1.5629	CID	2.59776	0	6449.85	2	635.307	1269.61	-0.111986	9056	20130225_Velos2_RSLC-5_Romanov_Ammerer_MFPL_onbead_atg13_atg1kd_rapa_silac_5per.raw
YNQLGVEEDDDDENDrLLNQM*GNS#ATkz3	YPR185W	1	Y(1): 0.1; S(24): 50.0; T(26): 50.0			R16(Label:13C(6)); M21(Oxidation); S24(Phospho); K27(Label:13C(6))	High	Heavy	Redundant	Not Used	6.03854	6.67903	0.149722	CID	5.05842	1	33313.6	3	1064.46	3191.35	0.906112	7147	20130225_Velos2_RSLC-5_Romanov_Ammerer_MFPL_onbead_atg13_atg1kd_rapa_silac_tiO2.raw
YNQLGVEEDDDDENDrLLNQM*GNSAT#kz3	YPR185W	1	Y(1): 0.0; S(24): 50.0; T(26): 50.0			R16(Label:13C(6)); M21(Oxidation); T26(Phospho); K27(Label:13C(6))	High	Heavy	Redundant	Not Used	6.03854	6.67903	0.149722	CID	4.38857	1	33313.6	3	1064.46	3191.35	0.906112	7145	20130225_Velos2_RSLC-5_Romanov_Ammerer_MFPL_onbead_atg13_atg1kd_rapa_silac_tiO2.raw
YNQLGVEEDDDDENDrLLNQM*GNSAT#kz3	YPR185W	1	Y(1): 0.1; S(24): 25.2; T(26): 74.7			R16(Label:13C(6)); M21(Oxidation); T26(Phospho); K27(Label:13C(6))	High	Heavy	Redundant	Not Used	6.03854	6.67903	0.149722	CID	5.50066	1	61754.7	3	1064.46	3191.35	0.447108	7150	20130225_Velos2_RSLC-5_Romanov_Ammerer_MFPL_onbead_atg13_atg1kd_rapa_silac_tiO2.raw
YNQLGVEEDDDDENDrLLNQM*GNSAT#kz3	YPR185W	1	Y(1): 0.1; S(24): 50.0; T(26): 50.0			R16(Label:13C(6)); M21(Oxidation); T26(Phospho); K27(Label:13C(6))	High	Heavy	Redundant	Not Used	6.03854	6.67903	0.149722	CID	5.3411	1	61754.7	3	1064.46	3191.35	0.447108	7151	20130225_Velos2_RSLC-5_Romanov_Ammerer_MFPL_onbead_atg13_atg1kd_rapa_silac_tiO2.raw
YNQLGVEEDDDDENDrLLNQM*GNSAT#kz3	YPR185W	1	Y(1): 0.0; S(24): 50.0; T(26): 50.0			R16(Label:13C(6)); M21(Oxidation); T26(Phospho); K27(Label:13C(6))	High	Heavy	Redundant	Not Used	6.03854	6.67903	0.149722	CID	6.01995	1	71963.8	3	1064.46	3191.35	-0.126647	7186	20130225_Velos2_RSLC-5_Romanov_Ammerer_MFPL_onbead_atg13_atg1kd_rapa_silac_tiO2.raw
YNQLGVEEDDDDENDrLLNQM*GNSAT#kz3	YPR185W	1	Y(1): 0.5; S(24): 49.8; T(26): 49.8			R16(Label:13C(6)); M21(Oxidation); T26(Phospho); K27(Label:13C(6))	High	Heavy	Redundant	Not Used	6.03854	6.67903	0.149722	CID	3.85464	1	69639.6	3	1064.46	3191.35	-0.0118959	7192	20130225_Velos2_RSLC-5_Romanov_Ammerer_MFPL_onbead_atg13_atg1kd_rapa_silac_tiO2.raw
YNQLGVEEDDDDENDrLLNQM*GNSAT#kz3	YPR185W	1	Y(1): 0.1; S(24): 50.0; T(26): 50.0			R16(Label:13C(6)); M21(Oxidation); T26(Phospho); K27(Label:13C(6))	High	Heavy	Redundant	Not Used	6.03854	6.67903	0.149722	CID	5.69421	1	57014.2	3	1064.46	3191.35	0.791361	7201	20130225_Velos2_RSLC-5_Romanov_Ammerer_MFPL_onbead_atg13_atg1kd_rapa_silac_tiO2.raw
YNQLGVEEDDDDENDrLLNQM*GNSAT#kz3	YPR185W	1	Y(1): 4.3; S(24): 47.9; T(26): 47.9			R16(Label:13C(6)); M21(Oxidation); T26(Phospho); K27(Label:13C(6))	High	Heavy	Redundant	Not Used	6.03854	6.67903	0.149722	CID	3.94787	1	60311.3	3	1064.46	3191.35	-0.126647	7215	20130225_Velos2_RSLC-5_Romanov_Ammerer_MFPL_onbead_atg13_atg1kd_rapa_silac_tiO2.raw

## Sheet: atg1kd+-rapa_UP
VELOS Orbitrap									BACK TO FIRST PAGE
Sequence	Protein Group Accessions	# Phospho Sites	pRS Site Probabilities	Peptide Site	Protein Site	Modification Sequest	Confidence	Quan Channel	Quan Info	Quan Usage	H/L Ratio	H/L normalized	L/H normalized	Activation Type	Xcorr	# Missed Cleavages	Intensity	Charge	m/z [Da]	MH+ [Da]	∆M [ppm]	Scan	Spectrum File
ANSFEPQSWQKz2	YPR185W	0					High	Light	Unique	Used	0.142936	0.178883	5.59026	CID	2.80643	0	32954.6	2	661.312	1321.62	0.0331403	6179	20130225_Velos2_RSLC-5_Romanov_Ammerer_MFPL_onbead_atg13_atg1kd_rapa_silac_tiO2.raw
ANSFEPQSWQKz2	YPR185W	0					High	Light	Redundant	Not Used	0.173264	0.219657	4.55255	CID	3.2304	0	72740.4	2	661.312	1321.62	-0.243953	6670	20130225_Velos2_RSLC-5_Romanov_Ammerer_MFPL_onbead_atg13_atg1kd_rapa_silac_5per.raw
ANSFEPQSWQKz2	YPR185W	0					High	Light	Redundant	Not Used	0.173264	0.219657	4.55255	CID	3.13795	0	79718.8	2	661.312	1321.62	-0.336317	6680	20130225_Velos2_RSLC-5_Romanov_Ammerer_MFPL_onbead_atg13_atg1kd_rapa_silac_5per.raw
ANSFEPQSWQKz2	YPR185W	0					High	Light	Redundant	Not Used	0.173264	0.219657	4.55255	CID	3.43352	0	79718.8	2	661.312	1321.62	0.0331403	6692	20130225_Velos2_RSLC-5_Romanov_Ammerer_MFPL_onbead_atg13_atg1kd_rapa_silac_5per.raw
ANSFEPQSWQKz2	YPR185W	0					High	Light	Redundant	Not Used	0.173264	0.219657	4.55255	CID	3.27889	0	93137.3	2	661.312	1321.62	0.0331403	6694	20130225_Velos2_RSLC-5_Romanov_Ammerer_MFPL_onbead_atg13_atg1kd_rapa_silac_5per.raw
ANSFEPQSWQKz2	YPR185W	0					High	Light	Redundant	Not Used	0.173264	0.219657	4.55255	CID	3.15137	0	93137.3	2	661.312	1321.62	0.125505	6702	20130225_Velos2_RSLC-5_Romanov_Ammerer_MFPL_onbead_atg13_atg1kd_rapa_silac_5per.raw
ANSFEPQSWQKz2	YPR185W	0					High	Light	Unique	Used	0.173264	0.216838	4.61174	CID	3.72162	0	35595.2	2	661.312	1321.62	0.125505	6705	20130225_Velos2_RSLC-5_Romanov_Ammerer_MFPL_onbead_atg13_atg1kd_rapa_silac_5per.raw
ANSFEPQSWQKz2	YPR185W	0					High	Light	Redundant	Not Used	0.173264	0.219657	4.55255	CID	3.00113	0	35595.2	2	661.313	1321.62	0.587326	6718	20130225_Velos2_RSLC-5_Romanov_Ammerer_MFPL_onbead_atg13_atg1kd_rapa_silac_5per.raw
ANSFEPQSWQKz2	YPR185W	0					High	Light	Redundant	Not Used	0.173264	0.219657	4.55255	CID	2.58528	0	29056.6	2	661.313	1321.62	0.587326	6719	20130225_Velos2_RSLC-5_Romanov_Ammerer_MFPL_onbead_atg13_atg1kd_rapa_silac_5per.raw
DWkFEINNTNDELFSArz3	YPR185W	0				K3(Label:13C(6)); R17(Label:13C(6))	High	Heavy	Redundant	Not Used	0.949298	1.04999	0.952393	CID	4.95356	1	176963	3	704.346	2111.02	-0.569625	9683	20130225_Velos2_RSLC-5_Romanov_Ammerer_MFPL_onbead_atg13_atg1kd_rapa_silac_tiO2.raw
DWkFEINNTNDELFSArz3	YPR185W	0				K3(Label:13C(6)); R17(Label:13C(6))	High	Heavy	Unique	Used	0.949298	1.04145	0.960196	CID	5.85608	1	219157	3	704.346	2111.02	-0.569625	9688	20130225_Velos2_RSLC-5_Romanov_Ammerer_MFPL_onbead_atg13_atg1kd_rapa_silac_tiO2.raw
DWkFEINNTNDELFSArz3	YPR185W	0				K3(Label:13C(6)); R17(Label:13C(6))	High	Heavy	Redundant	Not Used	0.949298	1.04999	0.952393	CID	4.72786	1	176963	3	704.346	2111.02	-0.222674	9690	20130225_Velos2_RSLC-5_Romanov_Ammerer_MFPL_onbead_atg13_atg1kd_rapa_silac_tiO2.raw
DWKFEINNTNDELFSARz3	YPR185W	0					High	Light	Redundant	Not Used	0.949298	1.04999	0.952393	CID	4.75679	1	219157	3	700.333	2098.98	0.200218	9691	20130225_Velos2_RSLC-5_Romanov_Ammerer_MFPL_onbead_atg13_atg1kd_rapa_silac_tiO2.raw
DWkFEINNTNDELFSArz3	YPR185W	0				K3(Label:13C(6)); R17(Label:13C(6))	High	Heavy	Redundant	Not Used	0.949298	1.04999	0.952393	CID	4.52887	1	243516	3	704.346	2111.02	-0.222674	9693	20130225_Velos2_RSLC-5_Romanov_Ammerer_MFPL_onbead_atg13_atg1kd_rapa_silac_tiO2.raw
DWKFEINNTNDELFSARz3	YPR185W	0					High	Light	Redundant	Not Used	0.949298	1.04999	0.952393	CID	4.66557	1	219157	3	700.333	2098.98	0.200218	9694	20130225_Velos2_RSLC-5_Romanov_Ammerer_MFPL_onbead_atg13_atg1kd_rapa_silac_tiO2.raw
DWKFEINNTNDELFSARz3	YPR185W	0					High	Light	Redundant	Not Used	0.949298	1.04999	0.952393	CID	4.97422	1	243516	3	700.333	2098.98	0.200218	9696	20130225_Velos2_RSLC-5_Romanov_Ammerer_MFPL_onbead_atg13_atg1kd_rapa_silac_tiO2.raw
DWKFEINNTNDELFSARz3	YPR185W	0					High	Light	Redundant	Not Used	0.949298	1.04999	0.952393	CID	4.02069	1	165863	3	700.333	2098.98	0.112983	9701	20130225_Velos2_RSLC-5_Romanov_Ammerer_MFPL_onbead_atg13_atg1kd_rapa_silac_tiO2.raw
DWKFEINNTNDELFSARz3	YPR185W	0					High	Light	Redundant	Not Used	0.949298	1.04999	0.952393	CID	4.31482	1	196719	3	700.333	2098.98	0.112983	9704	20130225_Velos2_RSLC-5_Romanov_Ammerer_MFPL_onbead_atg13_atg1kd_rapa_silac_tiO2.raw
DWkFEINNTNDELFSArz3	YPR185W	0				K3(Label:13C(6)); R17(Label:13C(6))	High	Heavy	Redundant	Not Used	0.949298	1.04999	0.952393	CID	4.50227	1	196719	3	704.346	2111.02	-0.0491982	9706	20130225_Velos2_RSLC-5_Romanov_Ammerer_MFPL_onbead_atg13_atg1kd_rapa_silac_tiO2.raw
DWkFEINNTNDELFSArz3	YPR185W	0				K3(Label:13C(6)); R17(Label:13C(6))	High	Heavy	Redundant	Not Used	0.949298	1.04999	0.952393	CID	3.84071	1	92763.9	3	704.346	2111.02	-0.222674	9713	20130225_Velos2_RSLC-5_Romanov_Ammerer_MFPL_onbead_atg13_atg1kd_rapa_silac_tiO2.raw
DWKFEINNTNDELFSARz3	YPR185W	0					High	Light	Redundant	Not Used	0.949298	1.04999	0.952393	CID	3.84569	1	97452.5	3	700.332	2098.98	-0.323194	9715	20130225_Velos2_RSLC-5_Romanov_Ammerer_MFPL_onbead_atg13_atg1kd_rapa_silac_tiO2.raw
FEINNTNDELFSArz2	YPR185W	0				R14(Label:13C(6))	High	Heavy	Unique	Used	0.870337	0.954827	1.04731	CID	4.59288	0	1471.37	2	838.404	1675.8	-0.239348	8470	20130225_Velos2_RSLC-5_Romanov_Ammerer_MFPL_onbead_atg13_atg1kd_rapa_silac_tiO2.raw
FEINNTNDELFSArz2	YPR185W	0				R14(Label:13C(6))	High	Heavy	Redundant	Not Used	0.870337	0.962651	1.0388	CID	4.33371	0	1471.37	2	838.405	1675.8	0.124867	8475	20130225_Velos2_RSLC-5_Romanov_Ammerer_MFPL_onbead_atg13_atg1kd_rapa_silac_tiO2.raw
FEINNTNDELFSARz2	YPR185W	0					High	Light	Redundant	Not Used	0.870337	0.962651	1.0388	CID	4.35776	0	47384.1	2	835.394	1669.78	-0.101547	8476	20130225_Velos2_RSLC-5_Romanov_Ammerer_MFPL_onbead_atg13_atg1kd_rapa_silac_tiO2.raw
FEINNTNDELFSARz2	YPR185W	0					High	Light	Redundant	Not Used	0.870337	0.962651	1.0388	CID	4.30028	0	135458	2	835.394	1669.78	-0.101547	8477	20130225_Velos2_RSLC-5_Romanov_Ammerer_MFPL_onbead_atg13_atg1kd_rapa_silac_tiO2.raw
FEINNTNDELFSArz2	YPR185W	0				R14(Label:13C(6))	High	Heavy	Redundant	Not Used	0.870337	0.962651	1.0388	CID	4.5535	0	102857	2	838.405	1675.8	0.124867	8478	20130225_Velos2_RSLC-5_Romanov_Ammerer_MFPL_onbead_atg13_atg1kd_rapa_silac_tiO2.raw
FEINNTNDELFSARz2	YPR185W	0					High	Light	Redundant	Not Used	0.870337	0.962651	1.0388	CID	4.09485	0	78079.8	2	835.395	1669.78	0.11777	8482	20130225_Velos2_RSLC-5_Romanov_Ammerer_MFPL_onbead_atg13_atg1kd_rapa_silac_tiO2.raw
FEINNTNDELFSArz2	YPR185W	0				R14(Label:13C(6))	High	Heavy	Redundant	Not Used	0.870337	0.962651	1.0388	CID	4.08781	0	99844.5	2	838.404	1675.8	-0.239348	8483	20130225_Velos2_RSLC-5_Romanov_Ammerer_MFPL_onbead_atg13_atg1kd_rapa_silac_tiO2.raw
FEINNTNDELFSARz2	YPR185W	0					High	Light	Redundant	Not Used	0.870337	0.962651	1.0388	CID	4.01703	0	102857	2	835.395	1669.78	0.11777	8484	20130225_Velos2_RSLC-5_Romanov_Ammerer_MFPL_onbead_atg13_atg1kd_rapa_silac_tiO2.raw
FEINNTNDELFSArz2	YPR185W	0				R14(Label:13C(6))	High	Heavy	Redundant	Not Used	0.870337	0.962651	1.0388	CID	4.58016	0	99844.5	2	838.404	1675.8	-0.239348	8486	20130225_Velos2_RSLC-5_Romanov_Ammerer_MFPL_onbead_atg13_atg1kd_rapa_silac_tiO2.raw
FEINNTNDELFSArz2	YPR185W	0				R14(Label:13C(6))	High	Heavy	Redundant	Not Used	0.870337	0.962651	1.0388	CID	4.05834	0	129888	2	838.405	1675.8	0.0520238	8490	20130225_Velos2_RSLC-5_Romanov_Ammerer_MFPL_onbead_atg13_atg1kd_rapa_silac_tiO2.raw
FEINNTNDELFSARz2	YPR185W	0					High	Light	Redundant	Not Used	0.870337	0.962651	1.0388	CID	3.95742	0	78079.8	2	835.395	1669.78	0.263981	8491	20130225_Velos2_RSLC-5_Romanov_Ammerer_MFPL_onbead_atg13_atg1kd_rapa_silac_tiO2.raw
FEINNTNDELFSARz2	YPR185W	0					High	Light	Redundant	Not Used	0.870337	0.962651	1.0388	CID	4.27277	0	94450.6	2	835.395	1669.78	0.263981	8492	20130225_Velos2_RSLC-5_Romanov_Ammerer_MFPL_onbead_atg13_atg1kd_rapa_silac_tiO2.raw
FEINNTNDELFSARz2	YPR185W	0					High	Light	Redundant	Not Used	0.870337	0.962651	1.0388	CID	4.128	0	137883	2	835.395	1669.78	0.11777	8498	20130225_Velos2_RSLC-5_Romanov_Ammerer_MFPL_onbead_atg13_atg1kd_rapa_silac_tiO2.raw
FEINNTNDELFSARz2	YPR185W	0					High	Light	Redundant	Not Used	0.870337	0.962651	1.0388	CID	3.87824	0	135458	2	835.395	1669.78	0.11777	8499	20130225_Velos2_RSLC-5_Romanov_Ammerer_MFPL_onbead_atg13_atg1kd_rapa_silac_tiO2.raw
FEINNTNDELFSArz2	YPR185W	0				R14(Label:13C(6))	High	Heavy	Redundant	Not Used	0.870337	0.962651	1.0388	CID	4.45979	0	64213.7	2	838.405	1675.8	-0.0208191	8500	20130225_Velos2_RSLC-5_Romanov_Ammerer_MFPL_onbead_atg13_atg1kd_rapa_silac_tiO2.raw
FEINNTNDELFSArz2	YPR185W	0				R14(Label:13C(6))	High	Heavy	Redundant	Not Used	0.870337	0.962651	1.0388	CID	4.25651	0	126303	2	838.405	1675.8	-0.0208191	8501	20130225_Velos2_RSLC-5_Romanov_Ammerer_MFPL_onbead_atg13_atg1kd_rapa_silac_tiO2.raw
FEINNTNDELFSARz2	YPR185W	0					High	Light	Redundant	Not Used	0.870337	0.962651	1.0388	CID	3.96356	0	137883	2	835.394	1669.78	-0.028441	8505	20130225_Velos2_RSLC-5_Romanov_Ammerer_MFPL_onbead_atg13_atg1kd_rapa_silac_tiO2.raw
FEINNTNDELFSARz2	YPR185W	0					High	Light	Redundant	Not Used	0.870337	0.962651	1.0388	CID	4.08527	0	64213.7	2	835.394	1669.78	-0.028441	8506	20130225_Velos2_RSLC-5_Romanov_Ammerer_MFPL_onbead_atg13_atg1kd_rapa_silac_tiO2.raw
FEINNTNDELFSArz2	YPR185W	0				R14(Label:13C(6))	High	Heavy	Redundant	Not Used	0.870337	0.962651	1.0388	CID	3.94989	0	129888	2	838.404	1675.8	-0.603563	8507	20130225_Velos2_RSLC-5_Romanov_Ammerer_MFPL_onbead_atg13_atg1kd_rapa_silac_tiO2.raw
FEINNTNDELFSArz2	YPR185W	0				R14(Label:13C(6))	High	Heavy	Unique	Used	0.932251	1.02275	0.977754	CID	3.5572	0	49029.3	2	838.404	1675.8	-1.04062	8623	20130225_Velos2_RSLC-5_Romanov_Ammerer_MFPL_onbead_atg13_atg1kd_rapa_silac_5per.raw
FEINNTNDELFSArz2	YPR185W	0				R14(Label:13C(6))	High	Heavy	Redundant	Not Used	0.932251	1.03113	0.969808	CID	3.00601	0	94450.6	2	838.404	1675.8	-1.04062	8624	20130225_Velos2_RSLC-5_Romanov_Ammerer_MFPL_onbead_atg13_atg1kd_rapa_silac_5per.raw
FHKPANKz2	YPR185W	0					High	Light	Unique	Used	0.829569	1.0382	0.963209	CID	2.22865	0	122762	2	421.238	841.468	0.376701	1511	20130225_Velos2_RSLC-5_Romanov_Ammerer_MFPL_onbead_atg13_atg1kd_rapa_silac_5per.raw
FKSSISPRz2	YPR185W	0					High	Light	Unique	Used	0.263084	0.329246	3.03724	CID	2.1609	1	44954.8	2	461.261	921.515	0.159691	3353	20130225_Velos2_RSLC-5_Romanov_Ammerer_MFPL_onbead_atg13_atg1kd_rapa_silac_5per.raw
GGGNSSTSALNSRz2	YPR185W	0					High	Light	Redundant	Not Used	0.397831	0.440027	2.27259	CID	3.67852	0	53769.7	2	604.287	1207.57	0.394752	2877	20130225_Velos2_RSLC-5_Romanov_Ammerer_MFPL_onbead_atg13_atg1kd_rapa_silac_5per.raw
GGGNSSTSALNSRz2	YPR185W	0					High	Light	Redundant	Not Used	0.397831	0.440027	2.27259	CID	3.04785	0	53769.7	2	604.287	1207.57	0.394752	2879	20130225_Velos2_RSLC-5_Romanov_Ammerer_MFPL_onbead_atg13_atg1kd_rapa_silac_5per.raw
GGGNSSTSALNSrz2	YPR185W	0				R13(Label:13C(6))	High	Heavy	Redundant	Not Used	0.397831	0.440027	2.27259	CID	3.29829	0	23793.4	2	607.297	1213.59	0.000831987	2882	20130225_Velos2_RSLC-5_Romanov_Ammerer_MFPL_onbead_atg13_atg1kd_rapa_silac_5per.raw
GGGNSSTSALNSrz2	YPR185W	0				R13(Label:13C(6))	High	Heavy	Redundant	Not Used	0.397831	0.440027	2.27259	CID	3.50778	0	23793.4	2	607.297	1213.59	0.000831987	2887	20130225_Velos2_RSLC-5_Romanov_Ammerer_MFPL_onbead_atg13_atg1kd_rapa_silac_5per.raw
GGGNSSTSALNSRz2	YPR185W	0					High	Light	Redundant	Not Used	0.397831	0.440027	2.27259	CID	3.89907	0	539257	2	604.287	1207.57	0.49584	2889	20130225_Velos2_RSLC-5_Romanov_Ammerer_MFPL_onbead_atg13_atg1kd_rapa_silac_5per.raw
GGGNSSTSALNSRz2	YPR185W	0					High	Light	Redundant	Not Used	0.397831	0.440027	2.27259	CID	3.81543	0	539257	2	604.287	1207.57	0.49584	2890	20130225_Velos2_RSLC-5_Romanov_Ammerer_MFPL_onbead_atg13_atg1kd_rapa_silac_5per.raw
GGGNSSTSALNSrz2	YPR185W	0				R13(Label:13C(6))	High	Heavy	Redundant	Not Used	0.397831	0.440027	2.27259	CID	3.57745	0	253674	2	607.297	1213.59	0.000831987	2891	20130225_Velos2_RSLC-5_Romanov_Ammerer_MFPL_onbead_atg13_atg1kd_rapa_silac_5per.raw
GGGNSSTSALNSrz2	YPR185W	0				R13(Label:13C(6))	High	Heavy	Redundant	Not Used	0.397831	0.440027	2.27259	CID	3.29372	0	253674	2	607.297	1213.59	0.000831987	2892	20130225_Velos2_RSLC-5_Romanov_Ammerer_MFPL_onbead_atg13_atg1kd_rapa_silac_5per.raw
GGGNSSTSALNSRz2	YPR185W	0					High	Light	Redundant	Not Used	0.397831	0.440027	2.27259	CID	3.94809	0	539257	2	604.287	1207.57	0.49584	2893	20130225_Velos2_RSLC-5_Romanov_Ammerer_MFPL_onbead_atg13_atg1kd_rapa_silac_5per.raw
GGGNSSTSALNSrz2	YPR185W	0				R13(Label:13C(6))	High	Heavy	Redundant	Not Used	0.397831	0.440027	2.27259	CID	3.28549	0	253674	2	607.297	1213.59	0.000831987	2896	20130225_Velos2_RSLC-5_Romanov_Ammerer_MFPL_onbead_atg13_atg1kd_rapa_silac_5per.raw
GGGNSSTSALNSRz2	YPR185W	0					High	Light	Redundant	Not Used	0.397831	0.440027	2.27259	CID	3.1829	0	539257	2	604.287	1207.57	0.49584	2899	20130225_Velos2_RSLC-5_Romanov_Ammerer_MFPL_onbead_atg13_atg1kd_rapa_silac_5per.raw
GGGNSSTSALNSRz2	YPR185W	0					High	Light	Redundant	Not Used	0.397831	0.440027	2.27259	CID	3.74834	0	648979	2	604.287	1207.57	0.596928	2902	20130225_Velos2_RSLC-5_Romanov_Ammerer_MFPL_onbead_atg13_atg1kd_rapa_silac_5per.raw
GGGNSSTSALNSRz2	YPR185W	0					High	Light	Redundant	Not Used	0.397831	0.440027	2.27259	CID	3.49864	0	648979	2	604.287	1207.57	0.596928	2903	20130225_Velos2_RSLC-5_Romanov_Ammerer_MFPL_onbead_atg13_atg1kd_rapa_silac_5per.raw
GGGNSSTSALNSrz2	YPR185W	0				R13(Label:13C(6))	High	Heavy	Redundant	Not Used	0.397831	0.440027	2.27259	CID	3.21345	0	269908	2	607.297	1213.59	0.101418	2904	20130225_Velos2_RSLC-5_Romanov_Ammerer_MFPL_onbead_atg13_atg1kd_rapa_silac_5per.raw
GGGNSSTSALNSrz2	YPR185W	0				R13(Label:13C(6))	High	Heavy	Redundant	Not Used	0.397831	0.440027	2.27259	CID	3.5087	0	269908	2	607.297	1213.59	0.101418	2905	20130225_Velos2_RSLC-5_Romanov_Ammerer_MFPL_onbead_atg13_atg1kd_rapa_silac_5per.raw
GGGNSSTSALNSRz2	YPR185W	0					High	Light	Redundant	Not Used	0.397831	0.440027	2.27259	CID	3.86264	0	648979	2	604.287	1207.57	0.596928	2906	20130225_Velos2_RSLC-5_Romanov_Ammerer_MFPL_onbead_atg13_atg1kd_rapa_silac_5per.raw
GGGNSSTSALNSrz2	YPR185W	0				R13(Label:13C(6))	High	Heavy	Redundant	Not Used	0.397831	0.440027	2.27259	CID	3.0216	0	269908	2	607.297	1213.59	0.101418	2910	20130225_Velos2_RSLC-5_Romanov_Ammerer_MFPL_onbead_atg13_atg1kd_rapa_silac_5per.raw
GGGNSSTSALNSRz2	YPR185W	0					High	Light	Redundant	Not Used	0.397831	0.440027	2.27259	CID	2.90164	0	648979	2	604.287	1207.57	0.596928	2912	20130225_Velos2_RSLC-5_Romanov_Ammerer_MFPL_onbead_atg13_atg1kd_rapa_silac_5per.raw
GGGNSSTSALNSRz2	YPR185W	0					High	Light	Redundant	Not Used	0.397831	0.440027	2.27259	CID	3.56989	0	213303	2	604.287	1207.57	0.293664	2915	20130225_Velos2_RSLC-5_Romanov_Ammerer_MFPL_onbead_atg13_atg1kd_rapa_silac_5per.raw
GGGNSSTSALNSRz2	YPR185W	0					High	Light	Redundant	Not Used	0.397831	0.440027	2.27259	CID	3.53725	0	213303	2	604.287	1207.57	0.293664	2916	20130225_Velos2_RSLC-5_Romanov_Ammerer_MFPL_onbead_atg13_atg1kd_rapa_silac_5per.raw
GGGNSSTSALNSrz2	YPR185W	0				R13(Label:13C(6))	High	Heavy	Redundant	Not Used	0.397831	0.440027	2.27259	CID	3.45734	0	77651.1	2	607.297	1213.59	0.202005	2917	20130225_Velos2_RSLC-5_Romanov_Ammerer_MFPL_onbead_atg13_atg1kd_rapa_silac_5per.raw
GGGNSSTSALNSrz2	YPR185W	0				R13(Label:13C(6))	High	Heavy	Redundant	Not Used	0.397831	0.440027	2.27259	CID	2.93032	0	77651.1	2	607.297	1213.59	0.202005	2919	20130225_Velos2_RSLC-5_Romanov_Ammerer_MFPL_onbead_atg13_atg1kd_rapa_silac_5per.raw
GGGNSSTSALNSRz2	YPR185W	0					High	Light	Unique	Used	0.397831	0.436451	2.29121	CID	4.38035	0	213303	2	604.287	1207.57	0.293664	2920	20130225_Velos2_RSLC-5_Romanov_Ammerer_MFPL_onbead_atg13_atg1kd_rapa_silac_5per.raw
GGGNSSTSALNSrz2	YPR185W	0				R13(Label:13C(6))	High	Heavy	Redundant	Not Used	0.397831	0.440027	2.27259	CID	2.54994	0	77651.1	2	607.297	1213.59	0.202005	2926	20130225_Velos2_RSLC-5_Romanov_Ammerer_MFPL_onbead_atg13_atg1kd_rapa_silac_5per.raw
GGGNSSTSALNSRz2	YPR185W	0					High	Light	Redundant	Not Used	0.397831	0.440027	2.27259	CID	3.28962	0	54752.7	2	604.287	1207.57	-0.00959937	2931	20130225_Velos2_RSLC-5_Romanov_Ammerer_MFPL_onbead_atg13_atg1kd_rapa_silac_5per.raw
GGGNSSTSALNSRz2	YPR185W	0					High	Light	Redundant	Not Used	0.397831	0.440027	2.27259	CID	3.16279	0	54752.7	2	604.287	1207.57	-0.00959937	2934	20130225_Velos2_RSLC-5_Romanov_Ammerer_MFPL_onbead_atg13_atg1kd_rapa_silac_5per.raw
GGGNSSTSALNSRz2	YPR185W	0					High	Light	Redundant	Not Used	0.397831	0.440027	2.27259	CID	2.92812	0	23711.5	2	604.287	1207.57	0.394752	2950	20130225_Velos2_RSLC-5_Romanov_Ammerer_MFPL_onbead_atg13_atg1kd_rapa_silac_5per.raw
HASVSHNSQGPQNQPEQEGQSDQDIGKRz3	YPR185W	0					High	Light	Redundant	Not Used	0.746942	1.08537	0.921344	CID	7.79743	1	147369	3	1020.14	3058.4	0.989929	2771	20130225_Velos2_RSLC-5_Romanov_Ammerer_MFPL_onbead_atg13_atg1kd_rapa_silac_tiO2.raw
HASVSHNSQGPQNQPEQEGQSDQDIGKRz3	YPR185W	0					High	Light	Redundant	Not Used	0.746942	1.08537	0.921344	CID	7.72969	1	159593	3	1020.14	3058.4	0.989929	2775	20130225_Velos2_RSLC-5_Romanov_Ammerer_MFPL_onbead_atg13_atg1kd_rapa_silac_tiO2.raw
HASVSHNSQGPQNQPEQEGQSDQDIGkrz3	YPR185W	0				K27(Label:13C(6)); R28(Label:13C(6))	High	Heavy	Redundant	Not Used	0.746942	1.08537	0.921344	CID	7.06795	1	363879	3	1024.15	3070.44	0.517176	2776	20130225_Velos2_RSLC-5_Romanov_Ammerer_MFPL_onbead_atg13_atg1kd_rapa_silac_tiO2.raw
HASVSHNSQGPQNQPEQEGQSDQDIGKRz3	YPR185W	0					High	Light	Redundant	Not Used	0.746942	1.08537	0.921344	CID	8.05185	1	105980	3	1020.14	3058.4	1.22941	2781	20130225_Velos2_RSLC-5_Romanov_Ammerer_MFPL_onbead_atg13_atg1kd_rapa_silac_tiO2.raw
HASVSHNSQGPQNQPEQEGQSDQDIGKRz3	YPR185W	0					High	Light	Redundant	Not Used	0.746942	1.08537	0.921344	CID	8.26324	1	252038	3	1020.14	3058.4	1.22941	2783	20130225_Velos2_RSLC-5_Romanov_Ammerer_MFPL_onbead_atg13_atg1kd_rapa_silac_tiO2.raw
HASVSHNSQGPQNQPEQEGQSDQDIGKRz3	YPR185W	0					High	Light	Redundant	Not Used	0.746942	1.08537	0.921344	CID	8.45415	1	34133.8	3	1020.14	3058.4	1.0498	2787	20130225_Velos2_RSLC-5_Romanov_Ammerer_MFPL_onbead_atg13_atg1kd_rapa_silac_tiO2.raw
HASVSHNSQGPQNQPEQEGQSDQDIGKRz3	YPR185W	0					High	Light	Redundant	Not Used	0.746942	1.08537	0.921344	CID	7.29035	1	182270	3	1020.14	3058.4	1.0498	2789	20130225_Velos2_RSLC-5_Romanov_Ammerer_MFPL_onbead_atg13_atg1kd_rapa_silac_tiO2.raw
HASVSHNSQGPQNQPEQEGQSDQDIGKRz3	YPR185W	0					High	Light	Redundant	Not Used	0.746942	1.08537	0.921344	CID	8.25028	1	252038	3	1020.14	3058.4	1.0498	2790	20130225_Velos2_RSLC-5_Romanov_Ammerer_MFPL_onbead_atg13_atg1kd_rapa_silac_tiO2.raw
HASVSHNSQGPQNQPEQEGQSDQDIGKRz3	YPR185W	0					High	Light	Redundant	Not Used	0.746942	1.08537	0.921344	CID	7.74049	1	159593	3	1020.14	3058.4	0.93006	2795	20130225_Velos2_RSLC-5_Romanov_Ammerer_MFPL_onbead_atg13_atg1kd_rapa_silac_tiO2.raw
HASVSHNSQGPQNQPEQEGQSDQDIGKRz3	YPR185W	0					High	Light	Redundant	Not Used	0.746942	1.08537	0.921344	CID	7.84144	1	182270	3	1020.14	3058.4	0.93006	2796	20130225_Velos2_RSLC-5_Romanov_Ammerer_MFPL_onbead_atg13_atg1kd_rapa_silac_tiO2.raw
HASVSHNSQGPQNQPEQEGQSDQDIGKRz3	YPR185W	0					High	Light	Redundant	Not Used	0.746942	1.08537	0.921344	CID	7.92482	1	105980	3	1020.14	3058.4	1.34915	2800	20130225_Velos2_RSLC-5_Romanov_Ammerer_MFPL_onbead_atg13_atg1kd_rapa_silac_tiO2.raw
HASVSHNSQGPQNQPEQEGQSDQDIGKRz3	YPR185W	0					High	Light	Redundant	Not Used	0.746942	1.08537	0.921344	CID	8.55702	1	363879	3	1020.14	3058.4	1.34915	2802	20130225_Velos2_RSLC-5_Romanov_Ammerer_MFPL_onbead_atg13_atg1kd_rapa_silac_tiO2.raw
HASVSHNSQGPQNQPEQEGQSDQDIGKRz3	YPR185W	0					High	Light	Redundant	Not Used	0.746942	1.08537	0.921344	CID	7.53612	1	209464	3	1020.14	3058.4	1.34915	2804	20130225_Velos2_RSLC-5_Romanov_Ammerer_MFPL_onbead_atg13_atg1kd_rapa_silac_tiO2.raw
HASVSHNSQGPQNQPEQEGQSDQDIGKRz3	YPR185W	0					High	Light	Redundant	Not Used	0.746942	1.08537	0.921344	CID	8.6155	1	76099.6	3	1020.14	3058.4	0.93006	2810	20130225_Velos2_RSLC-5_Romanov_Ammerer_MFPL_onbead_atg13_atg1kd_rapa_silac_tiO2.raw
HASVSHNSQGPQNQPEQEGQSDQDIGKRz3	YPR185W	0					High	Light	Redundant	Not Used	0.746942	1.08537	0.921344	CID	8.06995	1	209464	3	1020.14	3058.4	0.93006	2811	20130225_Velos2_RSLC-5_Romanov_Ammerer_MFPL_onbead_atg13_atg1kd_rapa_silac_tiO2.raw
HASVSHNSQGPQNQPEQEGQSDQDIGKRz3	YPR185W	0					High	Light	Unique	Used	0.746942	1.06636	0.937771	CID	8.69575	1	76099.6	3	1020.14	3058.4	1.0498	2818	20130225_Velos2_RSLC-5_Romanov_Ammerer_MFPL_onbead_atg13_atg1kd_rapa_silac_tiO2.raw
HASVSHNSQGPQNQPEQEGQSDQDIGKRz3	YPR185W	0					High	Light	Redundant	Not Used	0.746942	1.08537	0.921344	CID	8.50962	1	363879	3	1020.14	3058.4	0.750451	2824	20130225_Velos2_RSLC-5_Romanov_Ammerer_MFPL_onbead_atg13_atg1kd_rapa_silac_tiO2.raw
HASVSHNSQGPQNQPEQEGQSDQDIGKRz3	YPR185W	0					High	Light	Redundant	Not Used	0.746942	1.08537	0.921344	CID	8.00345	1	252038	3	1020.14	3058.4	0.750451	2825	20130225_Velos2_RSLC-5_Romanov_Ammerer_MFPL_onbead_atg13_atg1kd_rapa_silac_tiO2.raw
HASVSHNSQGPQNQPEQEGQSDQDIGKRz3	YPR185W	0					High	Light	Redundant	Not Used	0.746942	1.08537	0.921344	CID	8.41816	1	75103.7	3	1020.14	3058.4	0.510972	2837	20130225_Velos2_RSLC-5_Romanov_Ammerer_MFPL_onbead_atg13_atg1kd_rapa_silac_tiO2.raw
HASVSHNSQGPQNQPEQEGQSDQDIGkrz4	YPR185W	0				K27(Label:13C(6)); R28(Label:13C(6))	High	Heavy	Redundant	Not Used	0.757739	1.10106	0.908216	CID	6.96327	1	190965	4	768.365	3070.44	0.015839	2765	20130225_Velos2_RSLC-5_Romanov_Ammerer_MFPL_onbead_atg13_atg1kd_rapa_silac_tiO2.raw
HASVSHNSQGPQNQPEQEGQSDQDIGkrz4	YPR185W	0				K27(Label:13C(6)); R28(Label:13C(6))	High	Heavy	Redundant	Not Used	0.757739	1.10106	0.908216	CID	5.77215	1	65770.6	4	768.365	3070.44	0.015839	2768	20130225_Velos2_RSLC-5_Romanov_Ammerer_MFPL_onbead_atg13_atg1kd_rapa_silac_tiO2.raw
HASVSHNSQGPQNQPEQEGQSDQDIGkrz4	YPR185W	0				K27(Label:13C(6)); R28(Label:13C(6))	High	Heavy	Redundant	Not Used	0.757739	1.10106	0.908216	CID	6.28985	1	217751	4	768.365	3070.44	0.015839	2769	20130225_Velos2_RSLC-5_Romanov_Ammerer_MFPL_onbead_atg13_atg1kd_rapa_silac_tiO2.raw
HASVSHNSQGPQNQPEQEGQSDQDIGkrz4	YPR185W	0				K27(Label:13C(6)); R28(Label:13C(6))	High	Heavy	Redundant	Not Used	0.757739	1.10106	0.908216	CID	6.37875	1	290422	4	768.365	3070.44	0.015839	2772	20130225_Velos2_RSLC-5_Romanov_Ammerer_MFPL_onbead_atg13_atg1kd_rapa_silac_tiO2.raw
HASVSHNSQGPQNQPEQEGQSDQDIGkrz4	YPR185W	0				K27(Label:13C(6)); R28(Label:13C(6))	High	Heavy	Redundant	Not Used	0.757739	1.10106	0.908216	CID	5.99013	1	290422	4	768.365	3070.44	0.015839	2773	20130225_Velos2_RSLC-5_Romanov_Ammerer_MFPL_onbead_atg13_atg1kd_rapa_silac_tiO2.raw
HASVSHNSQGPQNQPEQEGQSDQDIGkrz4	YPR185W	0				K27(Label:13C(6)); R28(Label:13C(6))	High	Heavy	Redundant	Not Used	0.757739	1.10106	0.908216	CID	6.83119	1	190965	4	768.365	3070.44	0.015839	2774	20130225_Velos2_RSLC-5_Romanov_Ammerer_MFPL_onbead_atg13_atg1kd_rapa_silac_tiO2.raw
HASVSHNSQGPQNQPEQEGQSDQDIGKRz4	YPR185W	0					High	Light	Redundant	Not Used	0.757739	1.10106	0.908216	CID	6.30538	1	302980	4	765.355	3058.4	0.726097	2778	20130225_Velos2_RSLC-5_Romanov_Ammerer_MFPL_onbead_atg13_atg1kd_rapa_silac_tiO2.raw
HASVSHNSQGPQNQPEQEGQSDQDIGkrz4	YPR185W	0				K27(Label:13C(6)); R28(Label:13C(6))	High	Heavy	Redundant	Not Used	0.757739	1.10106	0.908216	CID	6.87363	1	190965	4	768.365	3070.44	0.254379	2779	20130225_Velos2_RSLC-5_Romanov_Ammerer_MFPL_onbead_atg13_atg1kd_rapa_silac_tiO2.raw
HASVSHNSQGPQNQPEQEGQSDQDIGKRz4	YPR185W	0					High	Light	Redundant	Not Used	0.757739	1.10106	0.908216	CID	7.28958	1	54089.1	4	765.355	3058.4	0.726097	2780	20130225_Velos2_RSLC-5_Romanov_Ammerer_MFPL_onbead_atg13_atg1kd_rapa_silac_tiO2.raw
HASVSHNSQGPQNQPEQEGQSDQDIGkrz4	YPR185W	0				K27(Label:13C(6)); R28(Label:13C(6))	High	Heavy	Redundant	Not Used	0.757739	1.10106	0.908216	CID	5.95931	1	326254	4	768.365	3070.44	0.254379	2782	20130225_Velos2_RSLC-5_Romanov_Ammerer_MFPL_onbead_atg13_atg1kd_rapa_silac_tiO2.raw
HASVSHNSQGPQNQPEQEGQSDQDIGKRz4	YPR185W	0					High	Light	Redundant	Not Used	0.757739	1.10106	0.908216	CID	6.82288	1	65770.6	4	765.355	3058.4	1.0454	2785	20130225_Velos2_RSLC-5_Romanov_Ammerer_MFPL_onbead_atg13_atg1kd_rapa_silac_tiO2.raw
HASVSHNSQGPQNQPEQEGQSDQDIGKRz4	YPR185W	0					High	Light	Redundant	Not Used	0.757739	1.10106	0.908216	CID	7.17927	1	441152	4	765.355	3058.4	1.0454	2786	20130225_Velos2_RSLC-5_Romanov_Ammerer_MFPL_onbead_atg13_atg1kd_rapa_silac_tiO2.raw
HASVSHNSQGPQNQPEQEGQSDQDIGKRz4	YPR185W	0					High	Light	Redundant	Not Used	0.757739	1.10106	0.908216	CID	6.78846	1	53178.4	4	765.355	3058.4	1.0454	2788	20130225_Velos2_RSLC-5_Romanov_Ammerer_MFPL_onbead_atg13_atg1kd_rapa_silac_tiO2.raw
HASVSHNSQGPQNQPEQEGQSDQDIGKRz4	YPR185W	0					High	Light	Redundant	Not Used	0.757739	1.10106	0.908216	CID	6.86104	1	326254	4	765.355	3058.4	1.0454	2792	20130225_Velos2_RSLC-5_Romanov_Ammerer_MFPL_onbead_atg13_atg1kd_rapa_silac_tiO2.raw
HASVSHNSQGPQNQPEQEGQSDQDIGKRz4	YPR185W	0					High	Light	Redundant	Not Used	0.757739	1.10106	0.908216	CID	6.51052	1	441152	4	765.355	3058.4	1.0454	2793	20130225_Velos2_RSLC-5_Romanov_Ammerer_MFPL_onbead_atg13_atg1kd_rapa_silac_tiO2.raw
HASVSHNSQGPQNQPEQEGQSDQDIGKRz4	YPR185W	0					High	Light	Redundant	Not Used	0.757739	1.10106	0.908216	CID	7.20793	1	195854	4	765.355	3058.4	1.0454	2794	20130225_Velos2_RSLC-5_Romanov_Ammerer_MFPL_onbead_atg13_atg1kd_rapa_silac_tiO2.raw
HASVSHNSQGPQNQPEQEGQSDQDIGKRz4	YPR185W	0					High	Light	Redundant	Not Used	0.757739	1.10106	0.908216	CID	7.28323	1	290422	4	765.355	3058.4	1.0454	2797	20130225_Velos2_RSLC-5_Romanov_Ammerer_MFPL_onbead_atg13_atg1kd_rapa_silac_tiO2.raw
HASVSHNSQGPQNQPEQEGQSDQDIGKRz4	YPR185W	0					High	Light	Redundant	Not Used	0.757739	1.10106	0.908216	CID	5.88304	1	116142	4	765.355	3058.4	1.20505	2799	20130225_Velos2_RSLC-5_Romanov_Ammerer_MFPL_onbead_atg13_atg1kd_rapa_silac_tiO2.raw
HASVSHNSQGPQNQPEQEGQSDQDIGKRz4	YPR185W	0					High	Light	Redundant	Not Used	0.757739	1.10106	0.908216	CID	6.98268	1	302980	4	765.355	3058.4	1.20505	2801	20130225_Velos2_RSLC-5_Romanov_Ammerer_MFPL_onbead_atg13_atg1kd_rapa_silac_tiO2.raw
HASVSHNSQGPQNQPEQEGQSDQDIGKRz4	YPR185W	0					High	Light	Redundant	Not Used	0.757739	1.10106	0.908216	CID	6.87743	1	302980	4	765.355	3058.4	1.20505	2803	20130225_Velos2_RSLC-5_Romanov_Ammerer_MFPL_onbead_atg13_atg1kd_rapa_silac_tiO2.raw
HASVSHNSQGPQNQPEQEGQSDQDIGKRz4	YPR185W	0					High	Light	Redundant	Not Used	0.757739	1.10106	0.908216	CID	6.77311	1	326254	4	765.355	3058.4	1.0454	2806	20130225_Velos2_RSLC-5_Romanov_Ammerer_MFPL_onbead_atg13_atg1kd_rapa_silac_tiO2.raw
HASVSHNSQGPQNQPEQEGQSDQDIGKRz4	YPR185W	0					High	Light	Redundant	Not Used	0.757739	1.10106	0.908216	CID	6.73783	1	326254	4	765.355	3058.4	1.0454	2807	20130225_Velos2_RSLC-5_Romanov_Ammerer_MFPL_onbead_atg13_atg1kd_rapa_silac_tiO2.raw
HASVSHNSQGPQNQPEQEGQSDQDIGKRz4	YPR185W	0					High	Light	Redundant	Not Used	0.757739	1.10106	0.908216	CID	6.91046	1	36415.3	4	765.355	3058.4	1.0454	2808	20130225_Velos2_RSLC-5_Romanov_Ammerer_MFPL_onbead_atg13_atg1kd_rapa_silac_tiO2.raw
HASVSHNSQGPQNQPEQEGQSDQDIGKRz4	YPR185W	0					High	Light	Redundant	Not Used	0.757739	1.10106	0.908216	CID	7.06805	1	190965	4	765.355	3058.4	1.0454	2809	20130225_Velos2_RSLC-5_Romanov_Ammerer_MFPL_onbead_atg13_atg1kd_rapa_silac_tiO2.raw
HASVSHNSQGPQNQPEQEGQSDQDIGKRz4	YPR185W	0					High	Light	Redundant	Not Used	0.757739	1.10106	0.908216	CID	6.47601	1	275514	4	765.355	3058.4	0.805924	2813	20130225_Velos2_RSLC-5_Romanov_Ammerer_MFPL_onbead_atg13_atg1kd_rapa_silac_tiO2.raw
HASVSHNSQGPQNQPEQEGQSDQDIGKRz4	YPR185W	0					High	Light	Redundant	Not Used	0.757739	1.10106	0.908216	CID	6.65251	1	114684	4	765.355	3058.4	0.805924	2814	20130225_Velos2_RSLC-5_Romanov_Ammerer_MFPL_onbead_atg13_atg1kd_rapa_silac_tiO2.raw
HASVSHNSQGPQNQPEQEGQSDQDIGkrz4	YPR185W	0				K27(Label:13C(6)); R28(Label:13C(6))	High	Heavy	Redundant	Not Used	0.757739	1.10106	0.908216	CID	6.46041	1	275514	4	768.365	3070.44	0.413405	2815	20130225_Velos2_RSLC-5_Romanov_Ammerer_MFPL_onbead_atg13_atg1kd_rapa_silac_tiO2.raw
HASVSHNSQGPQNQPEQEGQSDQDIGKRz4	YPR185W	0					High	Light	Redundant	Not Used	0.757739	1.10106	0.908216	CID	6.69086	1	114684	4	765.355	3058.4	0.805924	2816	20130225_Velos2_RSLC-5_Romanov_Ammerer_MFPL_onbead_atg13_atg1kd_rapa_silac_tiO2.raw
HASVSHNSQGPQNQPEQEGQSDQDIGkrz4	YPR185W	0				K27(Label:13C(6)); R28(Label:13C(6))	High	Heavy	Redundant	Not Used	0.757739	1.10106	0.908216	CID	6.52658	1	12129.7	4	768.365	3070.44	0.413405	2817	20130225_Velos2_RSLC-5_Romanov_Ammerer_MFPL_onbead_atg13_atg1kd_rapa_silac_tiO2.raw
HASVSHNSQGPQNQPEQEGQSDQDIGKRz4	YPR185W	0					High	Light	Unique	Used	0.757739	1.08177	0.924408	CID	7.76634	1	226596	4	765.355	3058.4	0.805924	2820	20130225_Velos2_RSLC-5_Romanov_Ammerer_MFPL_onbead_atg13_atg1kd_rapa_silac_tiO2.raw
HASVSHNSQGPQNQPEQEGQSDQDIGKRz4	YPR185W	0					High	Light	Redundant	Not Used	0.757739	1.10106	0.908216	CID	7.19151	1	290422	4	765.355	3058.4	0.805924	2821	20130225_Velos2_RSLC-5_Romanov_Ammerer_MFPL_onbead_atg13_atg1kd_rapa_silac_tiO2.raw
HASVSHNSQGPQNQPEQEGQSDQDIGKRz4	YPR185W	0					High	Light	Redundant	Not Used	0.757739	1.10106	0.908216	CID	7.14893	1	275514	4	765.355	3058.4	0.805924	2822	20130225_Velos2_RSLC-5_Romanov_Ammerer_MFPL_onbead_atg13_atg1kd_rapa_silac_tiO2.raw
HASVSHNSQGPQNQPEQEGQSDQDIGKRz4	YPR185W	0					High	Light	Redundant	Not Used	0.757739	1.10106	0.908216	CID	6.69932	1	226596	4	765.355	3058.4	0.805924	2823	20130225_Velos2_RSLC-5_Romanov_Ammerer_MFPL_onbead_atg13_atg1kd_rapa_silac_tiO2.raw
HASVSHNSQGPQNQPEQEGQSDQDIGKRz4	YPR185W	0					High	Light	Redundant	Not Used	0.757739	1.10106	0.908216	CID	6.19388	1	65770.6	4	765.355	3058.4	0.566445	2827	20130225_Velos2_RSLC-5_Romanov_Ammerer_MFPL_onbead_atg13_atg1kd_rapa_silac_tiO2.raw
HASVSHNSQGPQNQPEQEGQSDQDIGkrz4	YPR185W	0				K27(Label:13C(6)); R28(Label:13C(6))	High	Heavy	Redundant	Not Used	0.757739	1.10106	0.908216	CID	6.67923	1	130192	4	768.365	3070.44	0.0953523	2828	20130225_Velos2_RSLC-5_Romanov_Ammerer_MFPL_onbead_atg13_atg1kd_rapa_silac_tiO2.raw
HASVSHNSQGPQNQPEQEGQSDQDIGKRz4	YPR185W	0					High	Light	Redundant	Not Used	0.757739	1.10106	0.908216	CID	6.39278	1	36415.3	4	765.355	3058.4	0.566445	2829	20130225_Velos2_RSLC-5_Romanov_Ammerer_MFPL_onbead_atg13_atg1kd_rapa_silac_tiO2.raw
HASVSHNSQGPQNQPEQEGQSDQDIGKRz4	YPR185W	0					High	Light	Redundant	Not Used	0.757739	1.10106	0.908216	CID	5.79009	1	116142	4	765.355	3058.4	0.566445	2830	20130225_Velos2_RSLC-5_Romanov_Ammerer_MFPL_onbead_atg13_atg1kd_rapa_silac_tiO2.raw
HASVSHNSQGPQNQPEQEGQSDQDIGkrz4	YPR185W	0				K27(Label:13C(6)); R28(Label:13C(6))	High	Heavy	Redundant	Not Used	0.757739	1.10106	0.908216	CID	6.14385	1	217751	4	768.365	3070.44	0.0953523	2831	20130225_Velos2_RSLC-5_Romanov_Ammerer_MFPL_onbead_atg13_atg1kd_rapa_silac_tiO2.raw
HASVSHNSQGPQNQPEQEGQSDQDIGkrz4	YPR185W	0				K27(Label:13C(6)); R28(Label:13C(6))	High	Heavy	Redundant	Not Used	0.757739	1.10106	0.908216	CID	6.63956	1	53178.4	4	768.365	3070.44	0.0953523	2832	20130225_Velos2_RSLC-5_Romanov_Ammerer_MFPL_onbead_atg13_atg1kd_rapa_silac_tiO2.raw
HASVSHNSQGPQNQPEQEGQSDQDIGKRz4	YPR185W	0					High	Light	Redundant	Not Used	0.757739	1.10106	0.908216	CID	7.38487	1	36415.3	4	765.355	3058.4	0.646271	2834	20130225_Velos2_RSLC-5_Romanov_Ammerer_MFPL_onbead_atg13_atg1kd_rapa_silac_tiO2.raw
HASVSHNSQGPQNQPEQEGQSDQDIGkrz4	YPR185W	0				K27(Label:13C(6)); R28(Label:13C(6))	High	Heavy	Redundant	Not Used	0.757739	1.10106	0.908216	CID	7.10514	1	130192	4	768.365	3070.44	0.333892	2835	20130225_Velos2_RSLC-5_Romanov_Ammerer_MFPL_onbead_atg13_atg1kd_rapa_silac_tiO2.raw
HASVSHNSQGPQNQPEQEGQSDQDIGKRz4	YPR185W	0					High	Light	Redundant	Not Used	0.757739	1.10106	0.908216	CID	7.01297	1	65770.6	4	765.355	3058.4	0.646271	2836	20130225_Velos2_RSLC-5_Romanov_Ammerer_MFPL_onbead_atg13_atg1kd_rapa_silac_tiO2.raw
HASVSHNSQGPQNQPEQEGQSDQDIGKRz4	YPR185W	0					High	Light	Redundant	Not Used	0.757739	1.10106	0.908216	CID	6.18336	1	114684	4	765.355	3058.4	0.646271	2838	20130225_Velos2_RSLC-5_Romanov_Ammerer_MFPL_onbead_atg13_atg1kd_rapa_silac_tiO2.raw
HASVSHNSQGPQNQPEQEGQSDQDIGKRz4	YPR185W	0					High	Light	Redundant	Not Used	0.757739	1.10106	0.908216	CID	6.42315	1	31006.8	4	765.355	3058.4	0.646271	2839	20130225_Velos2_RSLC-5_Romanov_Ammerer_MFPL_onbead_atg13_atg1kd_rapa_silac_tiO2.raw
HASVSHNSQGPQNQPEQEGQSDQDIGKRz4	YPR185W	0					High	Light	Redundant	Not Used	0.757739	1.10106	0.908216	CID	6.39137	1	12129.7	4	765.355	3058.4	0.805924	2841	20130225_Velos2_RSLC-5_Romanov_Ammerer_MFPL_onbead_atg13_atg1kd_rapa_silac_tiO2.raw
HASVSHNSQGPQNQPEQEGQSDQDIGkrz4	YPR185W	0				K27(Label:13C(6)); R28(Label:13C(6))	High	Heavy	Redundant	Not Used	0.757739	1.10106	0.908216	CID	6.07985	1	116142	4	768.365	3070.44	0.0953523	2842	20130225_Velos2_RSLC-5_Romanov_Ammerer_MFPL_onbead_atg13_atg1kd_rapa_silac_tiO2.raw
HASVSHNSQGPQNQPEQEGQSDQDIGKRz4	YPR185W	0					High	Light	Redundant	Not Used	0.757739	1.10106	0.908216	CID	6.22063	1	195854	4	765.355	3058.4	0.805924	2843	20130225_Velos2_RSLC-5_Romanov_Ammerer_MFPL_onbead_atg13_atg1kd_rapa_silac_tiO2.raw
HASVSHNSQGPQNQPEQEGQSDQDIGKRz4	YPR185W	0					High	Light	Redundant	Not Used	0.757739	1.10106	0.908216	CID	6.70673	1	441152	4	765.355	3058.4	0.805924	2844	20130225_Velos2_RSLC-5_Romanov_Ammerer_MFPL_onbead_atg13_atg1kd_rapa_silac_tiO2.raw
HASVSHNSQGPQNQPEQEGQSDQDIGkrz4	YPR185W	0				K27(Label:13C(6)); R28(Label:13C(6))	High	Heavy	Redundant	Not Used	0.757739	1.10106	0.908216	CID	5.72964	1	14571.2	4	768.365	3070.44	0.0953523	2845	20130225_Velos2_RSLC-5_Romanov_Ammerer_MFPL_onbead_atg13_atg1kd_rapa_silac_tiO2.raw
HASVSHNSQGPQNQPEQEGQSDQDIGkrz4	YPR185W	0				K27(Label:13C(6)); R28(Label:13C(6))	High	Heavy	Redundant	Not Used	0.757739	1.10106	0.908216	CID	5.51794	1	130192	4	768.365	3070.44	0.0953523	2846	20130225_Velos2_RSLC-5_Romanov_Ammerer_MFPL_onbead_atg13_atg1kd_rapa_silac_tiO2.raw
HASVSHNSQGPQNQPEQEGQSDQDIGKRz4	YPR185W	0					High	Light	Redundant	Not Used	0.757739	1.10106	0.908216	CID	5.56999	1	53178.4	4	765.355	3058.4	0.805924	2849	20130225_Velos2_RSLC-5_Romanov_Ammerer_MFPL_onbead_atg13_atg1kd_rapa_silac_tiO2.raw
HASVSHNSQGPQNQPEQEGQSDQDIGKRz4	YPR185W	0					High	Light	Redundant	Not Used	0.757739	1.10106	0.908216	CID	5.7911	1	31006.8	4	765.355	3058.4	0.805924	2851	20130225_Velos2_RSLC-5_Romanov_Ammerer_MFPL_onbead_atg13_atg1kd_rapa_silac_tiO2.raw
HASVSHNSQGPQNQPEQEGQSDQDIGKRz4	YPR185W	0					High	Light	Redundant	Not Used	0.757739	1.10106	0.908216	CID	6.53869	1	14571.2	4	765.355	3058.4	1.20505	2867	20130225_Velos2_RSLC-5_Romanov_Ammerer_MFPL_onbead_atg13_atg1kd_rapa_silac_tiO2.raw
HASVSHNSQGPQNQPEQEGQSDQDIGKRz4	YPR185W	0					High	Light	Redundant	Not Used	0.757739	1.10106	0.908216	CID	5.99791	1	31006.8	4	765.355	3058.4	1.20505	2868	20130225_Velos2_RSLC-5_Romanov_Ammerer_MFPL_onbead_atg13_atg1kd_rapa_silac_tiO2.raw
HASVSHNSQGPQNQPEQEGQSDQDIGkrz4	YPR185W	0				K27(Label:13C(6)); R28(Label:13C(6))	High	Heavy	Redundant	Not Used	0.757739	1.10106	0.908216	CID	4.82288	1	1909.83	4	768.364	3070.44	-0.222701	2948	20130225_Velos2_RSLC-5_Romanov_Ammerer_MFPL_onbead_atg13_atg1kd_rapa_silac_tiO2.raw
HASVSHNSQGPQNQPEQEGQSDQDIGkrz4	YPR185W	0				K27(Label:13C(6)); R28(Label:13C(6))	High	Heavy	Redundant	Not Used	0.757739	1.10106	0.908216	CID	4.66551	1	1909.83	4	768.364	3070.44	-0.222701	2949	20130225_Velos2_RSLC-5_Romanov_Ammerer_MFPL_onbead_atg13_atg1kd_rapa_silac_tiO2.raw
HASVSHNSQGPQNQPEQEGQSDQDIGkrz4	YPR185W	0				K27(Label:13C(6)); R28(Label:13C(6))	High	Heavy	Redundant	Not Used	0.757739	1.10106	0.908216	CID	4.98488	1	1909.83	4	768.364	3070.44	-0.222701	2952	20130225_Velos2_RSLC-5_Romanov_Ammerer_MFPL_onbead_atg13_atg1kd_rapa_silac_tiO2.raw
HASVSHNSQGPQNQPEQEGQSDQDIGKz3	YPR185W	0					High	Light	Redundant	Not Used	0.735374	1.06856	0.935838	CID	7.0181	0	76135.3	3	968.103	2902.3	0.1126	2958	20130225_Velos2_RSLC-5_Romanov_Ammerer_MFPL_onbead_atg13_atg1kd_rapa_silac_tiO2.raw
HASVSHNSQGPQNQPEQEGQSDQDIGKz3	YPR185W	0					High	Light	Redundant	Not Used	0.735374	1.06856	0.935838	CID	6.73867	0	46642.6	3	968.104	2902.3	0.617319	2962	20130225_Velos2_RSLC-5_Romanov_Ammerer_MFPL_onbead_atg13_atg1kd_rapa_silac_tiO2.raw
HASVSHNSQGPQNQPEQEGQSDQDIGKz3	YPR185W	0					High	Light	Redundant	Not Used	0.735374	1.06856	0.935838	CID	7.52474	0	76135.3	3	968.104	2902.3	0.617319	2964	20130225_Velos2_RSLC-5_Romanov_Ammerer_MFPL_onbead_atg13_atg1kd_rapa_silac_tiO2.raw
HASVSHNSQGPQNQPEQEGQSDQDIGKz3	YPR185W	0					High	Light	Redundant	Not Used	0.735374	1.06856	0.935838	CID	6.96952	0	121336	3	968.104	2902.3	0.617319	2967	20130225_Velos2_RSLC-5_Romanov_Ammerer_MFPL_onbead_atg13_atg1kd_rapa_silac_tiO2.raw
HASVSHNSQGPQNQPEQEGQSDQDIGKz3	YPR185W	0					High	Light	Redundant	Not Used	0.735374	1.06856	0.935838	CID	6.04352	0	76135.3	3	968.104	2902.3	0.995857	2969	20130225_Velos2_RSLC-5_Romanov_Ammerer_MFPL_onbead_atg13_atg1kd_rapa_silac_tiO2.raw
HASVSHNSQGPQNQPEQEGQSDQDIGKz3	YPR185W	0					High	Light	Redundant	Not Used	0.735374	1.06856	0.935838	CID	6.39745	0	16558.1	3	968.104	2902.3	0.995857	2970	20130225_Velos2_RSLC-5_Romanov_Ammerer_MFPL_onbead_atg13_atg1kd_rapa_silac_tiO2.raw
HASVSHNSQGPQNQPEQEGQSDQDIGKz3	YPR185W	0					High	Light	Redundant	Not Used	0.735374	1.06856	0.935838	CID	7.14337	0	46642.6	3	968.104	2902.3	0.995857	2971	20130225_Velos2_RSLC-5_Romanov_Ammerer_MFPL_onbead_atg13_atg1kd_rapa_silac_tiO2.raw
HASVSHNSQGPQNQPEQEGQSDQDIGKz3	YPR185W	0					High	Light	Redundant	Not Used	0.735374	1.06856	0.935838	CID	5.2619	0	55754.6	3	968.104	2902.3	0.995857	2974	20130225_Velos2_RSLC-5_Romanov_Ammerer_MFPL_onbead_atg13_atg1kd_rapa_silac_tiO2.raw
HASVSHNSQGPQNQPEQEGQSDQDIGKz3	YPR185W	0					High	Light	Unique	Used	0.735374	1.04984	0.952523	CID	7.56777	0	46642.6	3	968.104	2902.3	0.743498	2976	20130225_Velos2_RSLC-5_Romanov_Ammerer_MFPL_onbead_atg13_atg1kd_rapa_silac_tiO2.raw
HASVSHNSQGPQNQPEQEGQSDQDIGKz3	YPR185W	0					High	Light	Redundant	Not Used	0.735374	1.06856	0.935838	CID	7.03589	0	55754.6	3	968.104	2902.3	0.743498	2977	20130225_Velos2_RSLC-5_Romanov_Ammerer_MFPL_onbead_atg13_atg1kd_rapa_silac_tiO2.raw
HASVSHNSQGPQNQPEQEGQSDQDIGKz3	YPR185W	0					High	Light	Redundant	Not Used	0.735374	1.06856	0.935838	CID	7.32731	0	121336	3	968.104	2902.3	0.743498	2978	20130225_Velos2_RSLC-5_Romanov_Ammerer_MFPL_onbead_atg13_atg1kd_rapa_silac_tiO2.raw
HASVSHNSQGPQNQPEQEGQSDQDIGKz3	YPR185W	0					High	Light	Redundant	Not Used	0.735374	1.06856	0.935838	CID	6.72235	0	121336	3	968.104	2902.3	0.743498	2984	20130225_Velos2_RSLC-5_Romanov_Ammerer_MFPL_onbead_atg13_atg1kd_rapa_silac_tiO2.raw
HASVSHNSQGPQNQPEQEGQSDQDIGKz3	YPR185W	0					High	Light	Redundant	Not Used	0.735374	1.06856	0.935838	CID	6.88463	0	121336	3	968.104	2902.3	0.743498	2986	20130225_Velos2_RSLC-5_Romanov_Ammerer_MFPL_onbead_atg13_atg1kd_rapa_silac_tiO2.raw
HASVSHNSQGPQNQPEQEGQSDQDIGKz4	YPR185W	0					High	Light	Redundant	Not Used	0.823208	1.19619	0.835986	CID	4.55435	0	37627.1	4	726.329	2902.29	-0.144393	2959	20130225_Velos2_RSLC-5_Romanov_Ammerer_MFPL_onbead_atg13_atg1kd_rapa_silac_tiO2.raw
HASVSHNSQGPQNQPEQEGQSDQDIGKz4	YPR185W	0					High	Light	Unique	Used	0.823208	1.17524	0.850891	CID	5.43162	0	37627.1	4	726.329	2902.3	0.276206	2965	20130225_Velos2_RSLC-5_Romanov_Ammerer_MFPL_onbead_atg13_atg1kd_rapa_silac_tiO2.raw
HASVSHNSQGPQNQPEQEGQSDQDIGKz4	YPR185W	0					High	Light	Redundant	Not Used	0.823208	1.19619	0.835986	CID	5.10268	0	56443.8	4	726.329	2902.3	0.276206	2966	20130225_Velos2_RSLC-5_Romanov_Ammerer_MFPL_onbead_atg13_atg1kd_rapa_silac_tiO2.raw
HASVSHNSQGPQNQPEQEGQSDQDIGKz4	YPR185W	0					High	Light	Redundant	Not Used	0.823208	1.19619	0.835986	CID	5.09612	0	56443.8	4	726.33	2902.3	0.612686	2972	20130225_Velos2_RSLC-5_Romanov_Ammerer_MFPL_onbead_atg13_atg1kd_rapa_silac_tiO2.raw
HASVSHNSQGPQNQPEQEGQSDQDIGKz4	YPR185W	0					High	Light	Redundant	Not Used	0.823208	1.19619	0.835986	CID	4.93958	0	0	4	726.33	2902.3	0.612686	2973	20130225_Velos2_RSLC-5_Romanov_Ammerer_MFPL_onbead_atg13_atg1kd_rapa_silac_tiO2.raw
HASVSHNSQGPQNQPEQEGQSDQDIGKz4	YPR185W	0					High	Light	Redundant	Not Used	0.823208	1.19619	0.835986	CID	4.25024	0	41062.7	4	726.33	2902.3	0.865045	2988	20130225_Velos2_RSLC-5_Romanov_Ammerer_MFPL_onbead_atg13_atg1kd_rapa_silac_tiO2.raw
IGLSKPIINTYSNALNESNLPAHLDQKz3	YPR185W	0					High	Light	Redundant	Not Used	0.774109	1.12485	0.88901	CID	6.68898	0	62066.5	3	984.193	2950.57	0.729886	8257	20130225_Velos2_RSLC-5_Romanov_Ammerer_MFPL_onbead_atg13_atg1kd_rapa_silac_tiO2.raw
IGLSkPIINTYSNALNESNLPAHLDQkz3	YPR185W	0				K5(Label:13C(6)); K27(Label:13C(6))	High	Heavy	Redundant	Not Used	0.774109	1.12485	0.88901	CID	6.28871	0	53571.3	3	988.206	2962.6	0.179176	8258	20130225_Velos2_RSLC-5_Romanov_Ammerer_MFPL_onbead_atg13_atg1kd_rapa_silac_tiO2.raw
IGLSKPIINTYSNALNESNLPAHLDQKz3	YPR185W	0					High	Light	Redundant	Not Used	0.774109	1.12485	0.88901	CID	5.93152	0	43571.6	3	984.193	2950.57	0.729886	8259	20130225_Velos2_RSLC-5_Romanov_Ammerer_MFPL_onbead_atg13_atg1kd_rapa_silac_tiO2.raw
IGLSKPIINTYSNALNESNLPAHLDQKz3	YPR185W	0					High	Light	Unique	Used	0.774109	1.10514	0.90486	CID	7.55633	0	43571.6	3	984.193	2950.56	0.233424	8264	20130225_Velos2_RSLC-5_Romanov_Ammerer_MFPL_onbead_atg13_atg1kd_rapa_silac_tiO2.raw
IGLSKPIINTYSNALNESNLPAHLDQKz3	YPR185W	0					High	Light	Redundant	Not Used	0.774109	1.12485	0.88901	CID	6.76793	0	62066.5	3	984.193	2950.56	0.233424	8266	20130225_Velos2_RSLC-5_Romanov_Ammerer_MFPL_onbead_atg13_atg1kd_rapa_silac_tiO2.raw
IGLSKPIINTYSNALNESNLPAHLDQKz3	YPR185W	0					High	Light	Redundant	Not Used	0.774109	1.12485	0.88901	CID	6.34785	0	42521.8	3	984.193	2950.57	0.667828	8270	20130225_Velos2_RSLC-5_Romanov_Ammerer_MFPL_onbead_atg13_atg1kd_rapa_silac_tiO2.raw
IGLSKPIINTYSNALNESNLPAHLDQKz3	YPR185W	0					High	Light	Redundant	Not Used	0.774109	1.12485	0.88901	CID	6.93059	0	53571.3	3	984.193	2950.57	0.667828	8273	20130225_Velos2_RSLC-5_Romanov_Ammerer_MFPL_onbead_atg13_atg1kd_rapa_silac_tiO2.raw
IGLSKPIINTYSNALNESNLPAHLDQKz3	YPR185W	0					High	Light	Redundant	Not Used	0.774109	1.12485	0.88901	CID	6.78005	0	17851.4	3	984.193	2950.56	0.419597	8276	20130225_Velos2_RSLC-5_Romanov_Ammerer_MFPL_onbead_atg13_atg1kd_rapa_silac_tiO2.raw
IGLSKPIINTYSNALNESNLPAHLDQKz3	YPR185W	0					High	Light	Redundant	Not Used	0.774109	1.12485	0.88901	CID	6.93011	0	40533.3	3	984.193	2950.56	0.419597	8279	20130225_Velos2_RSLC-5_Romanov_Ammerer_MFPL_onbead_atg13_atg1kd_rapa_silac_tiO2.raw
IGLSkPIINTYSNALNESNLPAHLDQkz3	YPR185W	0				K5(Label:13C(6)); K27(Label:13C(6))	High	Heavy	Redundant	Not Used	0.774109	1.12485	0.88901	CID	5.92511	0	42521.8	3	988.207	2962.61	0.673621	8280	20130225_Velos2_RSLC-5_Romanov_Ammerer_MFPL_onbead_atg13_atg1kd_rapa_silac_tiO2.raw
IGLSKPIINTYSNALNESNLPAHLDQKz3	YPR185W	0					High	Light	Redundant	Not Used	0.774109	1.12485	0.88901	CID	6.29681	0	48051.7	3	984.193	2950.56	0.0472502	8284	20130225_Velos2_RSLC-5_Romanov_Ammerer_MFPL_onbead_atg13_atg1kd_rapa_silac_tiO2.raw
IGLSKPIINTYSNALNESNLPAHLDQKz3	YPR185W	0					High	Light	Redundant	Not Used	0.774109	1.12485	0.88901	CID	5.5303	0	17851.4	3	984.193	2950.56	0.0472502	8286	20130225_Velos2_RSLC-5_Romanov_Ammerer_MFPL_onbead_atg13_atg1kd_rapa_silac_tiO2.raw
IGLSkPIINTYSNALNESNLPAHLDQkz4	YPR185W	0				K5(Label:13C(6)); K27(Label:13C(6))	High	Heavy	Redundant	Not Used	0.748575	1.08774	0.919334	CID	4.0068	0	59294.6	4	741.406	2962.6	-0.402215	8254	20130225_Velos2_RSLC-5_Romanov_Ammerer_MFPL_onbead_atg13_atg1kd_rapa_silac_tiO2.raw
IGLSKPIINTYSNALNESNLPAHLDQKz4	YPR185W	0					High	Light	Redundant	Not Used	0.748575	1.08774	0.919334	CID	3.95388	0	38178.5	4	738.397	2950.56	0.497783	8261	20130225_Velos2_RSLC-5_Romanov_Ammerer_MFPL_onbead_atg13_atg1kd_rapa_silac_tiO2.raw
IGLSKPIINTYSNALNESNLPAHLDQKz4	YPR185W	0					High	Light	Redundant	Not Used	0.748575	1.08774	0.919334	CID	4.25991	0	59294.6	4	738.397	2950.56	0.497783	8262	20130225_Velos2_RSLC-5_Romanov_Ammerer_MFPL_onbead_atg13_atg1kd_rapa_silac_tiO2.raw
IGLSKPIINTYSNALNESNLPAHLDQKz4	YPR185W	0					High	Light	Redundant	Not Used	0.748575	1.08774	0.919334	CID	4.05849	0	61255.1	4	738.397	2950.57	0.746014	8268	20130225_Velos2_RSLC-5_Romanov_Ammerer_MFPL_onbead_atg13_atg1kd_rapa_silac_tiO2.raw
IGLSKPIINTYSNALNESNLPAHLDQKz4	YPR185W	0					High	Light	Redundant	Not Used	0.748575	1.08774	0.919334	CID	3.55728	0	33162	4	738.397	2950.57	0.746014	8269	20130225_Velos2_RSLC-5_Romanov_Ammerer_MFPL_onbead_atg13_atg1kd_rapa_silac_tiO2.raw
IGLSkPIINTYSNALNESNLPAHLDQkz4	YPR185W	0				K5(Label:13C(6)); K27(Label:13C(6))	High	Heavy	Unique	Used	0.748575	1.06869	0.935725	CID	4.6732	0	77744.2	4	741.406	2962.6	0.174638	8271	20130225_Velos2_RSLC-5_Romanov_Ammerer_MFPL_onbead_atg13_atg1kd_rapa_silac_tiO2.raw
IGLSkPIINTYSNALNESNLPAHLDQkz4	YPR185W	0				K5(Label:13C(6)); K27(Label:13C(6))	High	Heavy	Redundant	Not Used	0.748575	1.08774	0.919334	CID	4.33785	0	43005.4	4	741.406	2962.6	0.174638	8272	20130225_Velos2_RSLC-5_Romanov_Ammerer_MFPL_onbead_atg13_atg1kd_rapa_silac_tiO2.raw
IGLSKPIINTYSNALNESNLPAHLDQKz4	YPR185W	0					High	Light	Redundant	Not Used	0.748575	1.08774	0.919334	CID	3.96259	0	41683.3	4	738.397	2950.56	0.332296	8277	20130225_Velos2_RSLC-5_Romanov_Ammerer_MFPL_onbead_atg13_atg1kd_rapa_silac_tiO2.raw
IGLSkPIINTYSNALNESNLPAHLDQkz4	YPR185W	0				K5(Label:13C(6)); K27(Label:13C(6))	High	Heavy	Redundant	Not Used	0.748575	1.08774	0.919334	CID	4.37126	0	61255.1	4	741.406	2962.6	-0.2374	8278	20130225_Velos2_RSLC-5_Romanov_Ammerer_MFPL_onbead_atg13_atg1kd_rapa_silac_tiO2.raw
IGLSKPIINTYSNALNESNLPAHLDQKz4	YPR185W	0					High	Light	Redundant	Not Used	0.748575	1.08774	0.919334	CID	4.25921	0	77744.2	4	738.396	2950.56	0.0840649	8282	20130225_Velos2_RSLC-5_Romanov_Ammerer_MFPL_onbead_atg13_atg1kd_rapa_silac_tiO2.raw
IPIRQPYHYSQPTTAPFQAQAKz3	YPR185W	0					High	Light	Unique	Used	0.754923	1.40248	0.713021	CID	4.84977	1	38311.7	3	848.111	2542.32	-0.226985	5831	20130225_Velos2_RSLC-5_Romanov_Ammerer_MFPL_onbead_atg13_atg1kd_rapa_silac_tiO2.raw
KITPVWTKz2	YPR185W	0					High	Light	Redundant	Not Used	0.885596	1.12272	0.890693	CID	2.18819	1	100619	2	486.798	972.588	0.411304	5114	20130225_Velos2_RSLC-5_Romanov_Ammerer_MFPL_onbead_atg13_atg1kd_rapa_silac_5per.raw
kITPVWTkz2	YPR185W	0				K1(Label:13C(6)); K8(Label:13C(6))	High	Heavy	Unique	Used	0.885596	1.10831	0.902272	CID	2.58563	1	98006.1	2	492.818	984.628	0.0599428	5115	20130225_Velos2_RSLC-5_Romanov_Ammerer_MFPL_onbead_atg13_atg1kd_rapa_silac_5per.raw
kQEIVM*Erz2	YPR185W	0				K1(Label:13C(6)); M6(Oxidation); R8(Label:13C(6))	High	Heavy	Redundant	Not Used	0.947974	1.04852	0.953723	CID	2.53435	1	267864	2	530.797	1060.59	-0.125725	2514	20130225_Velos2_RSLC-5_Romanov_Ammerer_MFPL_onbead_atg13_atg1kd_rapa_silac_5per.raw
KQEIVM*ERz2	YPR185W	0				M6(Oxidation)	High	Light	Redundant	Not Used	0.947974	1.04852	0.953723	CID	2.55546	1	243391	2	524.777	1048.55	0.198051	2515	20130225_Velos2_RSLC-5_Romanov_Ammerer_MFPL_onbead_atg13_atg1kd_rapa_silac_5per.raw
KQEIVM*ERz2	YPR185W	0				M6(Oxidation)	High	Light	Redundant	Not Used	0.947974	1.04852	0.953723	CID	2.28609	1	243391	2	524.777	1048.55	0.198051	2519	20130225_Velos2_RSLC-5_Romanov_Ammerer_MFPL_onbead_atg13_atg1kd_rapa_silac_5per.raw
kQEIVM*Erz2	YPR185W	0				K1(Label:13C(6)); M6(Oxidation); R8(Label:13C(6))	High	Heavy	Redundant	Not Used	0.947974	1.04852	0.953723	CID	2.84751	1	267864	2	530.797	1060.59	-0.125725	2521	20130225_Velos2_RSLC-5_Romanov_Ammerer_MFPL_onbead_atg13_atg1kd_rapa_silac_5per.raw
kQEIVM*Erz2	YPR185W	0				K1(Label:13C(6)); M6(Oxidation); R8(Label:13C(6))	High	Heavy	Redundant	Not Used	0.947974	1.04852	0.953723	CID	2.55124	1	642276	2	530.797	1060.59	-0.125725	2525	20130225_Velos2_RSLC-5_Romanov_Ammerer_MFPL_onbead_atg13_atg1kd_rapa_silac_5per.raw
KQEIVM*ERz2	YPR185W	0				M6(Oxidation)	High	Light	Redundant	Not Used	0.947974	1.04852	0.953723	CID	2.63593	1	563176	2	524.777	1048.55	0.780144	2526	20130225_Velos2_RSLC-5_Romanov_Ammerer_MFPL_onbead_atg13_atg1kd_rapa_silac_5per.raw
KQEIVM*ERz2	YPR185W	0				M6(Oxidation)	High	Light	Redundant	Not Used	0.947974	1.04852	0.953723	CID	2.74614	1	563176	2	524.777	1048.55	0.780144	2527	20130225_Velos2_RSLC-5_Romanov_Ammerer_MFPL_onbead_atg13_atg1kd_rapa_silac_5per.raw
kQEIVM*Erz2	YPR185W	0				K1(Label:13C(6)); M6(Oxidation); R8(Label:13C(6))	High	Heavy	Redundant	Not Used	0.947974	1.04852	0.953723	CID	2.45866	1	642276	2	530.797	1060.59	-0.125725	2528	20130225_Velos2_RSLC-5_Romanov_Ammerer_MFPL_onbead_atg13_atg1kd_rapa_silac_5per.raw
KQEIVM*ERz2	YPR185W	0				M6(Oxidation)	High	Light	Unique	Used	0.947974	1.04	0.961537	CID	3.07942	1	563176	2	524.777	1048.55	0.780144	2534	20130225_Velos2_RSLC-5_Romanov_Ammerer_MFPL_onbead_atg13_atg1kd_rapa_silac_5per.raw
kQEIVM*Erz2	YPR185W	0				K1(Label:13C(6)); M6(Oxidation); R8(Label:13C(6))	High	Heavy	Redundant	Not Used	0.947974	1.04852	0.953723	CID	2.44413	1	718003	2	530.797	1060.59	-0.0106277	2538	20130225_Velos2_RSLC-5_Romanov_Ammerer_MFPL_onbead_atg13_atg1kd_rapa_silac_5per.raw
KQEIVM*ERz2	YPR185W	0				M6(Oxidation)	High	Light	Redundant	Not Used	0.947974	1.04852	0.953723	CID	2.64792	1	638458	2	524.777	1048.55	0.896563	2539	20130225_Velos2_RSLC-5_Romanov_Ammerer_MFPL_onbead_atg13_atg1kd_rapa_silac_5per.raw
KQEIVM*ERz2	YPR185W	0				M6(Oxidation)	High	Light	Redundant	Not Used	0.947974	1.04852	0.953723	CID	2.98171	1	638458	2	524.777	1048.55	0.896563	2540	20130225_Velos2_RSLC-5_Romanov_Ammerer_MFPL_onbead_atg13_atg1kd_rapa_silac_5per.raw
kQEIVM*Erz2	YPR185W	0				K1(Label:13C(6)); M6(Oxidation); R8(Label:13C(6))	High	Heavy	Redundant	Not Used	0.947974	1.04852	0.953723	CID	2.77808	1	718003	2	530.797	1060.59	-0.0106277	2541	20130225_Velos2_RSLC-5_Romanov_Ammerer_MFPL_onbead_atg13_atg1kd_rapa_silac_5per.raw
KQEIVM*ERz2	YPR185W	0				M6(Oxidation)	High	Light	Redundant	Not Used	0.947974	1.04852	0.953723	CID	2.43188	1	638458	2	524.777	1048.55	0.896563	2543	20130225_Velos2_RSLC-5_Romanov_Ammerer_MFPL_onbead_atg13_atg1kd_rapa_silac_5per.raw
kQEIVM*Erz2	YPR185W	0				K1(Label:13C(6)); M6(Oxidation); R8(Label:13C(6))	High	Heavy	Redundant	Not Used	0.947974	1.04852	0.953723	CID	2.8072	1	718003	2	530.797	1060.59	-0.0106277	2545	20130225_Velos2_RSLC-5_Romanov_Ammerer_MFPL_onbead_atg13_atg1kd_rapa_silac_5per.raw
kQEIVM*Erz2	YPR185W	0				K1(Label:13C(6)); M6(Oxidation); R8(Label:13C(6))	High	Heavy	Redundant	Not Used	0.947974	1.04852	0.953723	CID	2.30721	1	725382	2	530.797	1060.59	0.219566	2551	20130225_Velos2_RSLC-5_Romanov_Ammerer_MFPL_onbead_atg13_atg1kd_rapa_silac_5per.raw
KQEIVM*ERz2	YPR185W	0				M6(Oxidation)	High	Light	Redundant	Not Used	0.947974	1.04852	0.953723	CID	2.51849	1	667721	2	524.777	1048.55	1.01298	2552	20130225_Velos2_RSLC-5_Romanov_Ammerer_MFPL_onbead_atg13_atg1kd_rapa_silac_5per.raw
KQEIVM*ERz2	YPR185W	0				M6(Oxidation)	High	Light	Redundant	Not Used	0.947974	1.04852	0.953723	CID	2.78511	1	667721	2	524.777	1048.55	1.01298	2553	20130225_Velos2_RSLC-5_Romanov_Ammerer_MFPL_onbead_atg13_atg1kd_rapa_silac_5per.raw
kQEIVM*Erz2	YPR185W	0				K1(Label:13C(6)); M6(Oxidation); R8(Label:13C(6))	High	Heavy	Redundant	Not Used	0.947974	1.04852	0.953723	CID	2.61666	1	725382	2	530.797	1060.59	0.219566	2554	20130225_Velos2_RSLC-5_Romanov_Ammerer_MFPL_onbead_atg13_atg1kd_rapa_silac_5per.raw
KQEIVM*ERz2	YPR185W	0				M6(Oxidation)	High	Light	Redundant	Not Used	0.947974	1.04852	0.953723	CID	2.95599	1	667721	2	524.777	1048.55	1.01298	2556	20130225_Velos2_RSLC-5_Romanov_Ammerer_MFPL_onbead_atg13_atg1kd_rapa_silac_5per.raw
kQEIVM*Erz2	YPR185W	0				K1(Label:13C(6)); M6(Oxidation); R8(Label:13C(6))	High	Heavy	Redundant	Not Used	0.947974	1.04852	0.953723	CID	2.41046	1	725382	2	530.797	1060.59	0.219566	2559	20130225_Velos2_RSLC-5_Romanov_Ammerer_MFPL_onbead_atg13_atg1kd_rapa_silac_5per.raw
KQEIVM*ERz2	YPR185W	0				M6(Oxidation)	High	Light	Redundant	Not Used	0.947974	1.04852	0.953723	CID	2.53126	1	407538	2	524.777	1048.55	1.01298	2565	20130225_Velos2_RSLC-5_Romanov_Ammerer_MFPL_onbead_atg13_atg1kd_rapa_silac_5per.raw
kQEIVM*Erz2	YPR185W	0				K1(Label:13C(6)); M6(Oxidation); R8(Label:13C(6))	High	Heavy	Redundant	Not Used	0.947974	1.04852	0.953723	CID	2.67091	1	394474	2	530.797	1060.59	0.679954	2566	20130225_Velos2_RSLC-5_Romanov_Ammerer_MFPL_onbead_atg13_atg1kd_rapa_silac_5per.raw
KQEIVM*ERz2	YPR185W	0				M6(Oxidation)	High	Light	Redundant	Not Used	0.947974	1.04852	0.953723	CID	2.83115	1	407538	2	524.777	1048.55	1.01298	2572	20130225_Velos2_RSLC-5_Romanov_Ammerer_MFPL_onbead_atg13_atg1kd_rapa_silac_5per.raw
kQEIVM*Erz2	YPR185W	0				K1(Label:13C(6)); M6(Oxidation); R8(Label:13C(6))	High	Heavy	Redundant	Not Used	0.947974	1.04852	0.953723	CID	2.60192	1	394474	2	530.797	1060.59	0.679954	2573	20130225_Velos2_RSLC-5_Romanov_Ammerer_MFPL_onbead_atg13_atg1kd_rapa_silac_5per.raw
kQEIVM*Erz2	YPR185W	0				K1(Label:13C(6)); M6(Oxidation); R8(Label:13C(6))	High	Heavy	Redundant	Not Used	0.947974	1.04852	0.953723	CID	2.35142	1	153081	2	530.797	1060.59	0.44976	2583	20130225_Velos2_RSLC-5_Romanov_Ammerer_MFPL_onbead_atg13_atg1kd_rapa_silac_5per.raw
KQEIVM*ERz2	YPR185W	0				M6(Oxidation)	High	Light	Redundant	Not Used	0.947974	1.04852	0.953723	CID	2.71543	1	148779	2	524.777	1048.55	0.663726	2584	20130225_Velos2_RSLC-5_Romanov_Ammerer_MFPL_onbead_atg13_atg1kd_rapa_silac_5per.raw
KQEIVM*ERz2	YPR185W	0				M6(Oxidation)	High	Light	Redundant	Not Used	0.947974	1.04852	0.953723	CID	2.38434	1	148779	2	524.777	1048.55	0.663726	2587	20130225_Velos2_RSLC-5_Romanov_Ammerer_MFPL_onbead_atg13_atg1kd_rapa_silac_5per.raw
KQEIVM*ERz2	YPR185W	0				M6(Oxidation)	High	Light	Redundant	Not Used	0.947974	1.04852	0.953723	CID	2.42878	1	70637.4	2	524.777	1048.55	0.198051	2598	20130225_Velos2_RSLC-5_Romanov_Ammerer_MFPL_onbead_atg13_atg1kd_rapa_silac_5per.raw
kQEIVMErz2	YPR185W	0				K1(Label:13C(6)); R8(Label:13C(6))	High	Heavy	Redundant	Not Used	0.931102	1.02986	0.971005	CID	2.43696	1	94220.3	2	522.799	1044.59	-0.204347	3560	20130225_Velos2_RSLC-5_Romanov_Ammerer_MFPL_onbead_atg13_atg1kd_rapa_silac_5per.raw
KQEIVMERz2	YPR185W	0					High	Light	Unique	Used	0.931102	1.02149	0.978961	CID	2.80987	1	75590.3	2	516.779	1032.55	0.123528	3562	20130225_Velos2_RSLC-5_Romanov_Ammerer_MFPL_onbead_atg13_atg1kd_rapa_silac_5per.raw
kQEIVMErz2	YPR185W	0				K1(Label:13C(6)); R8(Label:13C(6))	High	Heavy	Redundant	Not Used	0.931102	1.02986	0.971005	CID	2.17548	1	113419	2	522.799	1044.59	0.146231	3568	20130225_Velos2_RSLC-5_Romanov_Ammerer_MFPL_onbead_atg13_atg1kd_rapa_silac_5per.raw
KQEIVMERz2	YPR185W	0					High	Light	Redundant	Not Used	0.931102	1.02986	0.971005	CID	2.55269	1	111652	2	516.779	1032.55	0.24175	3569	20130225_Velos2_RSLC-5_Romanov_Ammerer_MFPL_onbead_atg13_atg1kd_rapa_silac_5per.raw
KQEIVMERz2	YPR185W	0					High	Light	Redundant	Not Used	0.931102	1.02986	0.971005	CID	2.43372	1	111652	2	516.779	1032.55	0.24175	3575	20130225_Velos2_RSLC-5_Romanov_Ammerer_MFPL_onbead_atg13_atg1kd_rapa_silac_5per.raw
kQEIVMErz2	YPR185W	0				K1(Label:13C(6)); R8(Label:13C(6))	High	Heavy	Redundant	Not Used	0.931102	1.02986	0.971005	CID	2.38183	1	113419	2	522.799	1044.59	0.146231	3576	20130225_Velos2_RSLC-5_Romanov_Ammerer_MFPL_onbead_atg13_atg1kd_rapa_silac_5per.raw
KQEIVMERz2	YPR185W	0					High	Light	Redundant	Not Used	0.931102	1.02986	0.971005	CID	2.41219	1	38648.3	2	516.779	1032.55	0.123528	3586	20130225_Velos2_RSLC-5_Romanov_Ammerer_MFPL_onbead_atg13_atg1kd_rapa_silac_5per.raw
KTSGNNPPNINISDSLIRz3	YPR185W	0					High	Light	Redundant	Not Used	0.708971	1.03019	0.97069	CID	3.60153	1	35136.6	3	647.345	1940.02	0.26518	6893	20130225_Velos2_RSLC-5_Romanov_Ammerer_MFPL_onbead_atg13_atg1kd_rapa_silac_tiO2.raw
KTSGNNPPNINISDSLIRz3	YPR185W	0					High	Light	Redundant	Not Used	0.708971	1.03019	0.97069	CID	4.0297	1	47822.6	3	647.345	1940.02	0.26518	6898	20130225_Velos2_RSLC-5_Romanov_Ammerer_MFPL_onbead_atg13_atg1kd_rapa_silac_tiO2.raw
KTSGNNPPNINISDSLIRz3	YPR185W	0					High	Light	Redundant	Not Used	0.708971	1.03019	0.97069	CID	4.29493	1	47822.6	3	647.345	1940.02	0.26518	6899	20130225_Velos2_RSLC-5_Romanov_Ammerer_MFPL_onbead_atg13_atg1kd_rapa_silac_tiO2.raw
KTSGNNPPNINISDSLIRz3	YPR185W	0					High	Light	Redundant	Not Used	0.708971	1.03019	0.97069	CID	3.65466	1	28613.2	3	647.345	1940.02	0.453946	6905	20130225_Velos2_RSLC-5_Romanov_Ammerer_MFPL_onbead_atg13_atg1kd_rapa_silac_tiO2.raw
KTSGNNPPNINISDSLIRz3	YPR185W	0					High	Light	Unique	Used	0.708971	1.01215	0.987997	CID	4.50985	1	35136.6	3	647.345	1940.02	0.453946	6908	20130225_Velos2_RSLC-5_Romanov_Ammerer_MFPL_onbead_atg13_atg1kd_rapa_silac_tiO2.raw
KTSGNNPPNINISDSLIRz3	YPR185W	0					High	Light	Redundant	Not Used	0.708971	1.03019	0.97069	CID	3.47044	1	58729.7	3	647.345	1940.02	0.359563	6912	20130225_Velos2_RSLC-5_Romanov_Ammerer_MFPL_onbead_atg13_atg1kd_rapa_silac_tiO2.raw
KTSGNNPPNINISDSLIRz3	YPR185W	0					High	Light	Redundant	Not Used	0.708971	1.03019	0.97069	CID	3.96875	1	20157.5	3	647.345	1940.02	0.359563	6913	20130225_Velos2_RSLC-5_Romanov_Ammerer_MFPL_onbead_atg13_atg1kd_rapa_silac_tiO2.raw
kTSGNNPPNINISDSLIrz3	YPR185W	0				K1(Label:13C(6)); R18(Label:13C(6))	High	Heavy	Redundant	Not Used	0.708971	1.03019	0.97069	CID	3.58439	1	28613.2	3	651.359	1952.06	0.933062	6914	20130225_Velos2_RSLC-5_Romanov_Ammerer_MFPL_onbead_atg13_atg1kd_rapa_silac_tiO2.raw
kTSGNNPPNINISDSLIrz3	YPR185W	0				K1(Label:13C(6)); R18(Label:13C(6))	High	Heavy	Redundant	Not Used	0.708971	1.03019	0.97069	CID	3.25061	1	27282.9	3	651.359	1952.06	0.557858	6920	20130225_Velos2_RSLC-5_Romanov_Ammerer_MFPL_onbead_atg13_atg1kd_rapa_silac_tiO2.raw
KTSGNNPPNINISDSLIRz3	YPR185W	0					High	Light	Redundant	Not Used	0.708971	1.03019	0.97069	CID	3.23806	1	22384.8	3	647.345	1940.02	-0.30112	6922	20130225_Velos2_RSLC-5_Romanov_Ammerer_MFPL_onbead_atg13_atg1kd_rapa_silac_tiO2.raw
LIDNGNRz2	YPR185W	0					High	Light	Unique	Used	0.918001	1.00712	0.992932	CID	2.31303	0	403306	2	401.214	801.421	0.0661543	2672	20130225_Velos2_RSLC-5_Romanov_Ammerer_MFPL_onbead_atg13_atg1kd_rapa_silac_5per.raw
LkDHEGHLWNVckz3	YPR185W	0				K2(Label:13C(6)); C12(Carbamidomethyl); K13(Label:13C(6))	High	Heavy	Redundant	Not Used	0.888605	0.982856	1.01744	CID	3.61181	1	228718	3	549.954	1647.85	0.187824	3908	20130225_Velos2_RSLC-5_Romanov_Ammerer_MFPL_onbead_atg13_atg1kd_rapa_silac_tiO2.raw
LkDHEGHLWNVckz3	YPR185W	0				K2(Label:13C(6)); C12(Carbamidomethyl); K13(Label:13C(6))	High	Heavy	Redundant	Not Used	0.888605	0.982856	1.01744	CID	3.9073	1	242776	3	549.954	1647.85	0.187824	3909	20130225_Velos2_RSLC-5_Romanov_Ammerer_MFPL_onbead_atg13_atg1kd_rapa_silac_tiO2.raw
LKDHEGHLWNVcKz3	YPR185W	0				C12(Carbamidomethyl)	High	Light	Redundant	Not Used	0.888605	0.982856	1.01744	CID	4.08823	1	93697.3	3	545.94	1635.81	0.397671	3910	20130225_Velos2_RSLC-5_Romanov_Ammerer_MFPL_onbead_atg13_atg1kd_rapa_silac_tiO2.raw
LkDHEGHLWNVckz3	YPR185W	0				K2(Label:13C(6)); C12(Carbamidomethyl); K13(Label:13C(6))	High	Heavy	Redundant	Not Used	0.888605	0.982856	1.01744	CID	3.78328	1	214740	3	549.954	1647.85	0.0767057	3912	20130225_Velos2_RSLC-5_Romanov_Ammerer_MFPL_onbead_atg13_atg1kd_rapa_silac_tiO2.raw
LKDHEGHLWNVcKz3	YPR185W	0				C12(Carbamidomethyl)	High	Light	Redundant	Not Used	0.888605	0.982856	1.01744	CID	3.76987	1	185078	3	545.94	1635.81	0.509607	3913	20130225_Velos2_RSLC-5_Romanov_Ammerer_MFPL_onbead_atg13_atg1kd_rapa_silac_tiO2.raw
LKDHEGHLWNVcKz3	YPR185W	0				C12(Carbamidomethyl)	High	Light	Redundant	Not Used	0.888605	0.982856	1.01744	CID	4.44189	1	214740	3	545.94	1635.81	0.509607	3914	20130225_Velos2_RSLC-5_Romanov_Ammerer_MFPL_onbead_atg13_atg1kd_rapa_silac_tiO2.raw
LkDHEGHLWNVckz3	YPR185W	0				K2(Label:13C(6)); C12(Carbamidomethyl); K13(Label:13C(6))	High	Heavy	Redundant	Not Used	0.888605	0.982856	1.01744	CID	3.81476	1	247225	3	549.954	1647.85	0.0767057	3916	20130225_Velos2_RSLC-5_Romanov_Ammerer_MFPL_onbead_atg13_atg1kd_rapa_silac_tiO2.raw
LkDHEGHLWNVckz3	YPR185W	0				K2(Label:13C(6)); C12(Carbamidomethyl); K13(Label:13C(6))	High	Heavy	Unique	Used	0.888605	0.974869	1.02578	CID	4.48151	1	270210	3	549.954	1647.85	0.298942	3919	20130225_Velos2_RSLC-5_Romanov_Ammerer_MFPL_onbead_atg13_atg1kd_rapa_silac_tiO2.raw
LKDHEGHLWNVcKz3	YPR185W	0				C12(Carbamidomethyl)	High	Light	Redundant	Not Used	0.888605	0.982856	1.01744	CID	4.35897	1	27439.8	3	545.94	1635.81	0.509607	3920	20130225_Velos2_RSLC-5_Romanov_Ammerer_MFPL_onbead_atg13_atg1kd_rapa_silac_tiO2.raw
LKDHEGHLWNVcKz3	YPR185W	0				C12(Carbamidomethyl)	High	Light	Redundant	Not Used	0.888605	0.982856	1.01744	CID	4.18712	1	178981	3	545.94	1635.81	0.509607	3921	20130225_Velos2_RSLC-5_Romanov_Ammerer_MFPL_onbead_atg13_atg1kd_rapa_silac_tiO2.raw
LkDHEGHLWNVckz3	YPR185W	0				K2(Label:13C(6)); C12(Carbamidomethyl); K13(Label:13C(6))	High	Heavy	Redundant	Not Used	0.888605	0.982856	1.01744	CID	3.93226	1	242776	3	549.954	1647.85	0.298942	3922	20130225_Velos2_RSLC-5_Romanov_Ammerer_MFPL_onbead_atg13_atg1kd_rapa_silac_tiO2.raw
LKDHEGHLWNVcKz3	YPR185W	0				C12(Carbamidomethyl)	High	Light	Redundant	Not Used	0.888605	0.982856	1.01744	CID	3.80306	1	185078	3	545.94	1635.81	0.397671	3926	20130225_Velos2_RSLC-5_Romanov_Ammerer_MFPL_onbead_atg13_atg1kd_rapa_silac_tiO2.raw
LkDHEGHLWNVckz3	YPR185W	0				K2(Label:13C(6)); C12(Carbamidomethyl); K13(Label:13C(6))	High	Heavy	Redundant	Not Used	0.888605	0.982856	1.01744	CID	4.1103	1	270210	3	549.954	1647.85	0.0767057	3927	20130225_Velos2_RSLC-5_Romanov_Ammerer_MFPL_onbead_atg13_atg1kd_rapa_silac_tiO2.raw
LKDHEGHLWNVcKz3	YPR185W	0				C12(Carbamidomethyl)	High	Light	Redundant	Not Used	0.888605	0.982856	1.01744	CID	3.93486	1	274190	3	545.94	1635.81	0.397671	3928	20130225_Velos2_RSLC-5_Romanov_Ammerer_MFPL_onbead_atg13_atg1kd_rapa_silac_tiO2.raw
LkDHEGHLWNVckz3	YPR185W	0				K2(Label:13C(6)); C12(Carbamidomethyl); K13(Label:13C(6))	High	Heavy	Redundant	Not Used	0.888605	0.982856	1.01744	CID	3.95859	1	228718	3	549.954	1647.85	0.0767057	3931	20130225_Velos2_RSLC-5_Romanov_Ammerer_MFPL_onbead_atg13_atg1kd_rapa_silac_tiO2.raw
LKDHEGHLWNVcKz3	YPR185W	0				C12(Carbamidomethyl)	High	Light	Redundant	Not Used	0.888605	0.982856	1.01744	CID	3.38784	1	34881.5	3	545.94	1635.81	0.397671	3933	20130225_Velos2_RSLC-5_Romanov_Ammerer_MFPL_onbead_atg13_atg1kd_rapa_silac_tiO2.raw
LkDHEGHLWNVckz3	YPR185W	0				K2(Label:13C(6)); C12(Carbamidomethyl); K13(Label:13C(6))	High	Heavy	Redundant	Not Used	0.888605	0.982856	1.01744	CID	3.98616	1	88539.7	3	549.954	1647.85	0.187824	3934	20130225_Velos2_RSLC-5_Romanov_Ammerer_MFPL_onbead_atg13_atg1kd_rapa_silac_tiO2.raw
LKDHEGHLWNVcKz3	YPR185W	0				C12(Carbamidomethyl)	High	Light	Redundant	Not Used	0.888605	0.982856	1.01744	CID	4.13695	1	41883.6	3	545.94	1635.81	0.397671	3935	20130225_Velos2_RSLC-5_Romanov_Ammerer_MFPL_onbead_atg13_atg1kd_rapa_silac_tiO2.raw
LkDHEGHLWNVckz3	YPR185W	0				K2(Label:13C(6)); C12(Carbamidomethyl); K13(Label:13C(6))	High	Heavy	Redundant	Not Used	0.888605	0.982856	1.01744	CID	4.44594	1	126443	3	549.954	1647.85	0.187824	3936	20130225_Velos2_RSLC-5_Romanov_Ammerer_MFPL_onbead_atg13_atg1kd_rapa_silac_tiO2.raw
LKDHEGHLWNVcKz3	YPR185W	0				C12(Carbamidomethyl)	High	Light	Redundant	Not Used	0.888605	0.982856	1.01744	CID	4.20196	1	274190	3	545.94	1635.81	0.285735	3940	20130225_Velos2_RSLC-5_Romanov_Ammerer_MFPL_onbead_atg13_atg1kd_rapa_silac_tiO2.raw
LkDHEGHLWNVckz3	YPR185W	0				K2(Label:13C(6)); C12(Carbamidomethyl); K13(Label:13C(6))	High	Heavy	Redundant	Not Used	0.888605	0.982856	1.01744	CID	4.05456	1	126443	3	549.954	1647.85	-0.14553	3941	20130225_Velos2_RSLC-5_Romanov_Ammerer_MFPL_onbead_atg13_atg1kd_rapa_silac_tiO2.raw
LKDHEGHLWNVcKz3	YPR185W	0				C12(Carbamidomethyl)	High	Light	Redundant	Not Used	0.888605	0.982856	1.01744	CID	3.96087	1	39292	3	545.94	1635.81	0.285735	3942	20130225_Velos2_RSLC-5_Romanov_Ammerer_MFPL_onbead_atg13_atg1kd_rapa_silac_tiO2.raw
LkDHEGHLWNVckz3	YPR185W	0				K2(Label:13C(6)); C12(Carbamidomethyl); K13(Label:13C(6))	High	Heavy	Redundant	Not Used	0.888605	0.982856	1.01744	CID	3.47653	1	93697.3	3	549.954	1647.85	-0.14553	3943	20130225_Velos2_RSLC-5_Romanov_Ammerer_MFPL_onbead_atg13_atg1kd_rapa_silac_tiO2.raw
LKDHEGHLWNVcKz3	YPR185W	0				C12(Carbamidomethyl)	High	Light	Redundant	Not Used	0.888605	0.982856	1.01744	CID	3.70554	1	110403	3	545.94	1635.81	0.173799	3947	20130225_Velos2_RSLC-5_Romanov_Ammerer_MFPL_onbead_atg13_atg1kd_rapa_silac_tiO2.raw
LKDHEGHLWNVcKz3	YPR185W	0				C12(Carbamidomethyl)	High	Light	Redundant	Not Used	0.888605	0.982856	1.01744	CID	3.55455	1	88539.7	3	545.94	1635.81	0.173799	3948	20130225_Velos2_RSLC-5_Romanov_Ammerer_MFPL_onbead_atg13_atg1kd_rapa_silac_tiO2.raw
LkDHEGHLWNVckz3	YPR185W	0				K2(Label:13C(6)); C12(Carbamidomethyl); K13(Label:13C(6))	High	Heavy	Redundant	Not Used	0.888605	0.982856	1.01744	CID	3.89944	1	34881.5	3	549.954	1647.85	0.187824	3949	20130225_Velos2_RSLC-5_Romanov_Ammerer_MFPL_onbead_atg13_atg1kd_rapa_silac_tiO2.raw
LkDHEGHLWNVckz3	YPR185W	0				K2(Label:13C(6)); C12(Carbamidomethyl); K13(Label:13C(6))	High	Heavy	Redundant	Not Used	0.888605	0.982856	1.01744	CID	3.64909	1	41883.6	3	549.954	1647.85	0.187824	3952	20130225_Velos2_RSLC-5_Romanov_Ammerer_MFPL_onbead_atg13_atg1kd_rapa_silac_tiO2.raw
LKDHEGHLWNVcKz3	YPR185W	0				C12(Carbamidomethyl)	High	Light	Redundant	Not Used	0.888605	0.982856	1.01744	CID	3.55989	1	110403	3	545.94	1635.81	0.173799	3957	20130225_Velos2_RSLC-5_Romanov_Ammerer_MFPL_onbead_atg13_atg1kd_rapa_silac_tiO2.raw
LkDHEGHLWNVckz3	YPR185W	0				K2(Label:13C(6)); C12(Carbamidomethyl); K13(Label:13C(6))	High	Heavy	Redundant	Not Used	0.888605	0.982856	1.01744	CID	3.7703	1	178981	3	549.954	1647.85	-0.14553	3958	20130225_Velos2_RSLC-5_Romanov_Ammerer_MFPL_onbead_atg13_atg1kd_rapa_silac_tiO2.raw
LKDHEGHLWNVcKz3	YPR185W	0				C12(Carbamidomethyl)	High	Light	Redundant	Not Used	0.888605	0.982856	1.01744	CID	3.86464	1	247225	3	545.94	1635.81	0.173799	3959	20130225_Velos2_RSLC-5_Romanov_Ammerer_MFPL_onbead_atg13_atg1kd_rapa_silac_tiO2.raw
LkDHEGHLWNVckz3	YPR185W	0				K2(Label:13C(6)); C12(Carbamidomethyl); K13(Label:13C(6))	High	Heavy	Redundant	Not Used	0.888605	0.982856	1.01744	CID	3.30147	1	18872.9	3	549.954	1647.85	-0.0344123	3972	20130225_Velos2_RSLC-5_Romanov_Ammerer_MFPL_onbead_atg13_atg1kd_rapa_silac_tiO2.raw
LLEEKPDLTIKKz2	YPR185W	0					High	Light	Redundant	Not Used	0.740598	0.938898	1.06508	CID	4.1547	1	197348	2	713.93	1426.85	0.156246	4841	20130225_Velos2_RSLC-5_Romanov_Ammerer_MFPL_onbead_atg13_atg1kd_rapa_silac_tiO2.raw
LLEEKPDLTIKKz2	YPR185W	0					High	Light	Unique	Used	0.740598	0.92685	1.07892	CID	4.1911	1	178239	2	713.93	1426.85	0.156246	4848	20130225_Velos2_RSLC-5_Romanov_Ammerer_MFPL_onbead_atg13_atg1kd_rapa_silac_tiO2.raw
LLEEKPDLTIKKz2	YPR185W	0					High	Light	Redundant	Not Used	0.740598	0.938898	1.06508	CID	4.11469	1	127160	2	713.93	1426.85	0.32735	4855	20130225_Velos2_RSLC-5_Romanov_Ammerer_MFPL_onbead_atg13_atg1kd_rapa_silac_tiO2.raw
LLEEKPDLTIKKz2	YPR185W	0					High	Light	Redundant	Not Used	0.740598	0.938898	1.06508	CID	4.07068	1	73157.9	2	713.93	1426.85	0.498454	4862	20130225_Velos2_RSLC-5_Romanov_Ammerer_MFPL_onbead_atg13_atg1kd_rapa_silac_tiO2.raw
LLEEKPDLTIKz2	YPR185W	0					High	Light	Unique	Used	0.409783	0.512838	1.94993	CID	3.6707	0	28809	2	649.882	1298.76	0.359095	5964	20130225_Velos2_RSLC-5_Romanov_Ammerer_MFPL_onbead_atg13_atg1kd_rapa_silac_tiO2.raw
LLEEkPDLTIkz2	YPR185W	0				K5(Label:13C(6)); K11(Label:13C(6))	High	Heavy	Redundant	Not Used	0.921538	1.16829	0.855954	CID	3.57193	0	20477.5	2	655.902	1310.8	0.281897	6442	20130225_Velos2_RSLC-5_Romanov_Ammerer_MFPL_onbead_atg13_atg1kd_rapa_silac_5per.raw
LLEEKPDLTIKz2	YPR185W	0					High	Light	Redundant	Not Used	0.921538	1.16829	0.855954	CID	3.82476	0	20477.5	2	649.882	1298.76	0.171115	6444	20130225_Velos2_RSLC-5_Romanov_Ammerer_MFPL_onbead_atg13_atg1kd_rapa_silac_5per.raw
LLEEKPDLTIKz2	YPR185W	0					High	Light	Redundant	Not Used	0.921538	1.16829	0.855954	CID	3.76113	0	28809	2	649.882	1298.76	0.171115	6446	20130225_Velos2_RSLC-5_Romanov_Ammerer_MFPL_onbead_atg13_atg1kd_rapa_silac_5per.raw
LLEEkPDLTIkz2	YPR185W	0				K5(Label:13C(6)); K11(Label:13C(6))	High	Heavy	Redundant	Not Used	0.921538	1.16829	0.855954	CID	3.87789	0	54587.4	2	655.902	1310.8	0.281897	6447	20130225_Velos2_RSLC-5_Romanov_Ammerer_MFPL_onbead_atg13_atg1kd_rapa_silac_5per.raw
LLEEKPDLTIKz2	YPR185W	0					High	Light	Unique	Used	0.921538	1.15329	0.867081	CID	3.97024	0	54236.6	2	649.882	1298.76	0.359095	6455	20130225_Velos2_RSLC-5_Romanov_Ammerer_MFPL_onbead_atg13_atg1kd_rapa_silac_5per.raw
LLEEkPDLTIkz2	YPR185W	0				K5(Label:13C(6)); K11(Label:13C(6))	High	Heavy	Redundant	Not Used	0.921538	1.16829	0.855954	CID	3.71431	0	54587.4	2	655.902	1310.8	0.18877	6456	20130225_Velos2_RSLC-5_Romanov_Ammerer_MFPL_onbead_atg13_atg1kd_rapa_silac_5per.raw
LLEEKPDLTIKz2	YPR185W	0					High	Light	Redundant	Not Used	0.921538	1.16829	0.855954	CID	3.61807	0	54236.6	2	649.882	1298.76	0.359095	6458	20130225_Velos2_RSLC-5_Romanov_Ammerer_MFPL_onbead_atg13_atg1kd_rapa_silac_5per.raw
LLEEkPDLTIkz2	YPR185W	0				K5(Label:13C(6)); K11(Label:13C(6))	High	Heavy	Redundant	Not Used	0.921538	1.16829	0.855954	CID	3.55367	0	13970.5	2	655.902	1310.8	0.18877	6460	20130225_Velos2_RSLC-5_Romanov_Ammerer_MFPL_onbead_atg13_atg1kd_rapa_silac_5per.raw
LLEEKPDLTIKz2	YPR185W	0					High	Light	Redundant	Not Used	0.921538	1.16829	0.855954	CID	3.29997	0	13948.1	2	649.882	1298.76	0.359095	6474	20130225_Velos2_RSLC-5_Romanov_Ammerer_MFPL_onbead_atg13_atg1kd_rapa_silac_5per.raw
LLEEkPDLTIkz2	YPR185W	0				K5(Label:13C(6)); K11(Label:13C(6))	High	Heavy	Redundant	Not Used	0.921538	1.16829	0.855954	CID	3.19024	0	33194	2	655.902	1310.8	0.0025166	6475	20130225_Velos2_RSLC-5_Romanov_Ammerer_MFPL_onbead_atg13_atg1kd_rapa_silac_5per.raw
M*SQGANASHLIARz2	YPR185W	0				M1(Oxidation)	High	Light	Unique	Used	0.662642	0.726969	1.37557	CID	4.34305	0	100840	2	686.344	1371.68	0.200491	3888	20130225_Velos2_RSLC-5_Romanov_Ammerer_MFPL_onbead_atg13_atg1kd_rapa_silac_5per.raw
M*SQGANASHLIARz2	YPR185W	0				M1(Oxidation)	High	Light	Redundant	Not Used	0.662642	0.732926	1.36439	CID	4.09454	0	283972	2	686.344	1371.68	-0.0664887	3896	20130225_Velos2_RSLC-5_Romanov_Ammerer_MFPL_onbead_atg13_atg1kd_rapa_silac_5per.raw
M*SQGANASHLIArz2	YPR185W	0				M1(Oxidation); R13(Label:13C(6))	High	Heavy	Redundant	Not Used	0.662642	0.732926	1.36439	CID	4.29454	0	211280	2	689.353	1377.7	-0.322865	3898	20130225_Velos2_RSLC-5_Romanov_Ammerer_MFPL_onbead_atg13_atg1kd_rapa_silac_5per.raw
M*SQGANASHLIARz2	YPR185W	0				M1(Oxidation)	High	Light	Redundant	Not Used	0.662642	0.732926	1.36439	CID	4.11182	0	283972	2	686.344	1371.68	-0.0664887	3899	20130225_Velos2_RSLC-5_Romanov_Ammerer_MFPL_onbead_atg13_atg1kd_rapa_silac_5per.raw
M*SQGANASHLIARz2	YPR185W	0				M1(Oxidation)	High	Light	Redundant	Not Used	0.662642	0.732926	1.36439	CID	4.22526	0	323699	2	686.344	1371.68	0.0225046	3905	20130225_Velos2_RSLC-5_Romanov_Ammerer_MFPL_onbead_atg13_atg1kd_rapa_silac_5per.raw
M*SQGANASHLIArz2	YPR185W	0				M1(Oxidation); R13(Label:13C(6))	High	Heavy	Redundant	Not Used	0.662642	0.732926	1.36439	CID	3.73725	0	240335	2	689.353	1377.7	-0.411469	3908	20130225_Velos2_RSLC-5_Romanov_Ammerer_MFPL_onbead_atg13_atg1kd_rapa_silac_5per.raw
M*SQGANASHLIARz2	YPR185W	0				M1(Oxidation)	High	Light	Redundant	Not Used	0.662642	0.732926	1.36439	CID	4.08922	0	323699	2	686.344	1371.68	0.0225046	3909	20130225_Velos2_RSLC-5_Romanov_Ammerer_MFPL_onbead_atg13_atg1kd_rapa_silac_5per.raw
M*SQGANASHLIArz2	YPR185W	0				M1(Oxidation); R13(Label:13C(6))	High	Heavy	Redundant	Not Used	0.662642	0.732926	1.36439	CID	4.01137	0	240335	2	689.353	1377.7	-0.411469	3914	20130225_Velos2_RSLC-5_Romanov_Ammerer_MFPL_onbead_atg13_atg1kd_rapa_silac_5per.raw
M*SQGANASHLIARz2	YPR185W	0				M1(Oxidation)	High	Light	Redundant	Not Used	0.662642	0.732926	1.36439	CID	4.23326	0	143093	2	686.343	1371.68	-0.155482	3920	20130225_Velos2_RSLC-5_Romanov_Ammerer_MFPL_onbead_atg13_atg1kd_rapa_silac_5per.raw
M*SQGANASHLIARz2	YPR185W	0				M1(Oxidation)	High	Light	Redundant	Not Used	0.662642	0.732926	1.36439	CID	4.06693	0	143093	2	686.343	1371.68	-0.155482	3924	20130225_Velos2_RSLC-5_Romanov_Ammerer_MFPL_onbead_atg13_atg1kd_rapa_silac_5per.raw
M*SQGANASHLIArz2	YPR185W	0				M1(Oxidation); R13(Label:13C(6))	High	Heavy	Redundant	Not Used	0.662642	0.732926	1.36439	CID	3.72114	0	90840.4	2	689.353	1377.7	-0.23426	3925	20130225_Velos2_RSLC-5_Romanov_Ammerer_MFPL_onbead_atg13_atg1kd_rapa_silac_5per.raw
M*SQGANASHLIARz3	YPR185W	0				M1(Oxidation)	High	Light	Unique	Used	0.640378	0.702545	1.4234	CID	3.16883	0	173555	3	457.898	1371.68	0.146192	3885	20130225_Velos2_RSLC-5_Romanov_Ammerer_MFPL_onbead_atg13_atg1kd_rapa_silac_5per.raw
MSQGANASHLIArz2	YPR185W	0				R13(Label:13C(6))	High	Heavy	Redundant	Not Used	0.675488	0.747135	1.33845	CID	3.14371	0	15449.3	2	681.356	1361.71	0.331668	4341	20130225_Velos2_RSLC-5_Romanov_Ammerer_MFPL_onbead_atg13_atg1kd_rapa_silac_5per.raw
MSQGANASHLIARz2	YPR185W	0					High	Light	Unique	Used	0.675488	0.741063	1.34941	CID	3.55477	0	16792.3	2	678.346	1355.69	0.143759	4342	20130225_Velos2_RSLC-5_Romanov_Ammerer_MFPL_onbead_atg13_atg1kd_rapa_silac_5per.raw
MSQGANASHLIARz3	YPR185W	0					High	Light	Unique	Used	0.625582	0.686312	1.45706	CID	3.34849	0	41426.8	3	452.566	1355.68	0.0212868	4338	20130225_Velos2_RSLC-5_Romanov_Ammerer_MFPL_onbead_atg13_atg1kd_rapa_silac_5per.raw
NPSNSSFFNQPPVHRPSM*SSNYGPQM*NIEGTSVGSTSKz4	YPR185W	0				M18(Oxidation); M26(Oxidation)	High	Light	Unique	Used	0.10443	0.221315	4.51845	CID	5.01295	0	21476.4	4	1025.72	4099.85	0.400146	6170	20130225_Velos2_RSLC-5_Romanov_Ammerer_MFPL_onbead_atg13_atg1kd_rapa_silac_tiO2.raw
QGM*SGLPPIFGGESTSYHHDNKz3	YPR185W	0				M3(Oxidation)	High	Light	Unique	Used	0.675105	0.963802	1.03756	CID	3.3239	0	955737	3	792.363	2375.07	0.848633	6396	20130225_Velos2_RSLC-5_Romanov_Ammerer_MFPL_onbead_atg13_atg1kd_rapa_silac_tiO2.raw
QGM*SGLPPIFGGESTSYHHDNKz3	YPR185W	0				M3(Oxidation)	High	Light	Redundant	Not Used	0.675105	0.980986	1.01938	CID	3.23133	0	226063	3	792.363	2375.07	0.46316	6439	20130225_Velos2_RSLC-5_Romanov_Ammerer_MFPL_onbead_atg13_atg1kd_rapa_silac_tiO2.raw
QGM*SGLPPIFGGESTSYHHDNKz4	YPR185W	0				M3(Oxidation)	High	Light	Redundant	Not Used	0.670025	0.973604	1.02711	CID	3.53592	0	545166	4	594.524	2375.07	0.30331	6379	20130225_Velos2_RSLC-5_Romanov_Ammerer_MFPL_onbead_atg13_atg1kd_rapa_silac_tiO2.raw
QGM*SGLPPIFGGESTSYHHDNKz4	YPR185W	0				M3(Oxidation)	High	Light	Unique	Used	0.670025	0.95655	1.04542	CID	3.76727	0	612650	4	594.524	2375.07	0.920066	6392	20130225_Velos2_RSLC-5_Romanov_Ammerer_MFPL_onbead_atg13_atg1kd_rapa_silac_tiO2.raw
QGM*SGLPPIFGGESTSYHHDNKz4	YPR185W	0				M3(Oxidation)	High	Light	Redundant	Not Used	0.670025	0.973604	1.02711	CID	3.60188	0	424051	4	594.524	2375.07	1.02286	6412	20130225_Velos2_RSLC-5_Romanov_Ammerer_MFPL_onbead_atg13_atg1kd_rapa_silac_tiO2.raw
QGM*SGLPPIFGGESTSYHHDNKz4	YPR185W	0				M3(Oxidation)	High	Light	Redundant	Not Used	0.670025	0.973604	1.02711	CID	3.59151	0	366319	4	594.524	2375.07	0.817274	6426	20130225_Velos2_RSLC-5_Romanov_Ammerer_MFPL_onbead_atg13_atg1kd_rapa_silac_tiO2.raw
QLNSSHLVRz2	YPR185W	0					High	Light	Unique	Used	0.947509	1.03949	0.962009	CID	2.38158	0	154985	2	527.294	1053.58	0.118096	3472	20130225_Velos2_RSLC-5_Romanov_Ammerer_MFPL_onbead_atg13_atg1kd_rapa_silac_5per.raw
QLNSSHLVRz2	YPR185W	0					High	Light	Redundant	Not Used	0.947509	1.04801	0.954191	CID	2.28211	0	502955	2	527.294	1053.58	0.581545	3484	20130225_Velos2_RSLC-5_Romanov_Ammerer_MFPL_onbead_atg13_atg1kd_rapa_silac_5per.raw
QPQFQQQQQPQQQQQQQQQQQRz3	YPR185W	0					High	Light	Redundant	Not Used	0.771414	1.12093	0.892117	CID	5.45655	0	59621.7	3	941.121	2821.35	0.614214	3572	20130225_Velos2_RSLC-5_Romanov_Ammerer_MFPL_onbead_atg13_atg1kd_rapa_silac_tiO2.raw
QPQFQQQQQPQQQQQQQQQQQRz3	YPR185W	0					High	Light	Redundant	Not Used	0.771414	1.12093	0.892117	CID	5.62618	0	155993	3	941.121	2821.35	0.614214	3574	20130225_Velos2_RSLC-5_Romanov_Ammerer_MFPL_onbead_atg13_atg1kd_rapa_silac_tiO2.raw
QPQFQQQQQPQQQQQQQQQQQRz3	YPR185W	0					High	Light	Unique	Used	0.771414	1.10129	0.908022	CID	6.36169	0	155993	3	941.122	2821.35	1.00361	3576	20130225_Velos2_RSLC-5_Romanov_Ammerer_MFPL_onbead_atg13_atg1kd_rapa_silac_tiO2.raw
QPQFQQQQQPQQQQQQQQQQQRz3	YPR185W	0					High	Light	Redundant	Not Used	0.771414	1.12093	0.892117	CID	5.55564	0	166040	3	941.122	2821.35	1.00361	3578	20130225_Velos2_RSLC-5_Romanov_Ammerer_MFPL_onbead_atg13_atg1kd_rapa_silac_tiO2.raw
QPQFQQQQQPQQQQQQQQQQQRz3	YPR185W	0					High	Light	Redundant	Not Used	0.771414	1.12093	0.892117	CID	5.74175	0	146017	3	941.122	2821.35	1.00361	3579	20130225_Velos2_RSLC-5_Romanov_Ammerer_MFPL_onbead_atg13_atg1kd_rapa_silac_tiO2.raw
QPQFQQQQQPQQQQQQQQQQQRz3	YPR185W	0					High	Light	Redundant	Not Used	0.771414	1.12093	0.892117	CID	5.69971	0	166309	3	941.122	2821.35	1.06851	3583	20130225_Velos2_RSLC-5_Romanov_Ammerer_MFPL_onbead_atg13_atg1kd_rapa_silac_tiO2.raw
QPQFQQQQQPQQQQQQQQQQQRz3	YPR185W	0					High	Light	Redundant	Not Used	0.771414	1.12093	0.892117	CID	6.04455	0	126680	3	941.122	2821.35	1.06851	3584	20130225_Velos2_RSLC-5_Romanov_Ammerer_MFPL_onbead_atg13_atg1kd_rapa_silac_tiO2.raw
QPQFQQQQQPQQQQQQQQQQQRz3	YPR185W	0					High	Light	Redundant	Not Used	0.771414	1.12093	0.892117	CID	5.7982	0	166309	3	941.122	2821.35	1.06851	3585	20130225_Velos2_RSLC-5_Romanov_Ammerer_MFPL_onbead_atg13_atg1kd_rapa_silac_tiO2.raw
QPQFQQQQQPQQQQQQQQQQQRz3	YPR185W	0					High	Light	Redundant	Not Used	0.771414	1.12093	0.892117	CID	5.25872	0	166040	3	941.122	2821.35	1.06851	3586	20130225_Velos2_RSLC-5_Romanov_Ammerer_MFPL_onbead_atg13_atg1kd_rapa_silac_tiO2.raw
QPQFQQQQQPQQQQQQQQQQQRz3	YPR185W	0					High	Light	Redundant	Not Used	0.771414	1.12093	0.892117	CID	6.06764	0	166040	3	941.122	2821.35	1.06851	3590	20130225_Velos2_RSLC-5_Romanov_Ammerer_MFPL_onbead_atg13_atg1kd_rapa_silac_tiO2.raw
QPQFQQQQQPQQQQQQQQQQQRz3	YPR185W	0					High	Light	Redundant	Not Used	0.771414	1.12093	0.892117	CID	5.30771	0	126680	3	941.122	2821.35	1.06851	3591	20130225_Velos2_RSLC-5_Romanov_Ammerer_MFPL_onbead_atg13_atg1kd_rapa_silac_tiO2.raw
QPQFQQQQQPQQQQQQQQQQQRz3	YPR185W	0					High	Light	Redundant	Not Used	0.771414	1.12093	0.892117	CID	5.99289	0	59621.7	3	941.122	2821.35	1.06851	3592	20130225_Velos2_RSLC-5_Romanov_Ammerer_MFPL_onbead_atg13_atg1kd_rapa_silac_tiO2.raw
QPQFQQQQQPQQQQQQQQQQQRz3	YPR185W	0					High	Light	Redundant	Not Used	0.771414	1.12093	0.892117	CID	5.57553	0	80555.4	3	941.122	2821.35	1.06851	3593	20130225_Velos2_RSLC-5_Romanov_Ammerer_MFPL_onbead_atg13_atg1kd_rapa_silac_tiO2.raw
QPQFQQQQQPQQQQQQQQQQQRz3	YPR185W	0					High	Light	Redundant	Not Used	0.771414	1.12093	0.892117	CID	5.30504	0	80555.4	3	941.122	2821.35	1.06851	3595	20130225_Velos2_RSLC-5_Romanov_Ammerer_MFPL_onbead_atg13_atg1kd_rapa_silac_tiO2.raw
QPQFQQQQQPQQQQQQQQQQQRz3	YPR185W	0					High	Light	Redundant	Not Used	0.771414	1.12093	0.892117	CID	5.94988	0	106100	3	941.122	2821.35	1.13341	3597	20130225_Velos2_RSLC-5_Romanov_Ammerer_MFPL_onbead_atg13_atg1kd_rapa_silac_tiO2.raw
QPQFQQQQQPQQQQQQQQQQQRz3	YPR185W	0					High	Light	Redundant	Not Used	0.771414	1.12093	0.892117	CID	5.80853	0	126680	3	941.122	2821.35	1.13341	3598	20130225_Velos2_RSLC-5_Romanov_Ammerer_MFPL_onbead_atg13_atg1kd_rapa_silac_tiO2.raw
QPQFQQQQQPQQQQQQQQQQQRz3	YPR185W	0					High	Light	Redundant	Not Used	0.771414	1.12093	0.892117	CID	6.11574	0	23045.3	3	941.122	2821.35	1.13341	3599	20130225_Velos2_RSLC-5_Romanov_Ammerer_MFPL_onbead_atg13_atg1kd_rapa_silac_tiO2.raw
QPQFQQQQQPQQQQQQQQQQQRz3	YPR185W	0					High	Light	Redundant	Not Used	0.771414	1.12093	0.892117	CID	5.00779	0	46477.2	3	941.122	2821.35	1.13341	3600	20130225_Velos2_RSLC-5_Romanov_Ammerer_MFPL_onbead_atg13_atg1kd_rapa_silac_tiO2.raw
QPQFQQQQQPQQQQQQQQQQQRz3	YPR185W	0					High	Light	Redundant	Not Used	0.771414	1.12093	0.892117	CID	4.53833	0	146017	3	941.122	2821.35	1.13341	3601	20130225_Velos2_RSLC-5_Romanov_Ammerer_MFPL_onbead_atg13_atg1kd_rapa_silac_tiO2.raw
QPQFQQQQQPQQQQQQQQQQQRz3	YPR185W	0					High	Light	Redundant	Not Used	0.771414	1.12093	0.892117	CID	6.25616	0	46477.2	3	941.122	2821.35	1.00361	3604	20130225_Velos2_RSLC-5_Romanov_Ammerer_MFPL_onbead_atg13_atg1kd_rapa_silac_tiO2.raw
QPQFQQQQQPQQQQQQQQQQQRz3	YPR185W	0					High	Light	Redundant	Not Used	0.771414	1.12093	0.892117	CID	6.30484	0	146017	3	941.122	2821.35	1.00361	3605	20130225_Velos2_RSLC-5_Romanov_Ammerer_MFPL_onbead_atg13_atg1kd_rapa_silac_tiO2.raw
QPQFQQQQQPQQQQQQQQQQQRz3	YPR185W	0					High	Light	Redundant	Not Used	0.771414	1.12093	0.892117	CID	5.45848	0	166309	3	941.122	2821.35	1.00361	3606	20130225_Velos2_RSLC-5_Romanov_Ammerer_MFPL_onbead_atg13_atg1kd_rapa_silac_tiO2.raw
QPQFQQQQQPQQQQQQQQQQQRz3	YPR185W	0					High	Light	Redundant	Not Used	0.771414	1.12093	0.892117	CID	5.35701	0	59621.7	3	941.122	2821.35	1.00361	3607	20130225_Velos2_RSLC-5_Romanov_Ammerer_MFPL_onbead_atg13_atg1kd_rapa_silac_tiO2.raw
QPQFQQQQQPQQQQQQQQQQQRz3	YPR185W	0					High	Light	Redundant	Not Used	0.771414	1.12093	0.892117	CID	5.41969	0	106100	3	941.122	2821.35	1.00361	3608	20130225_Velos2_RSLC-5_Romanov_Ammerer_MFPL_onbead_atg13_atg1kd_rapa_silac_tiO2.raw
QPQFQQQQQPQQQQQQQQQQQRz3	YPR185W	0					High	Light	Redundant	Not Used	0.771414	1.12093	0.892117	CID	5.26313	0	155993	3	941.121	2821.35	0.873813	3611	20130225_Velos2_RSLC-5_Romanov_Ammerer_MFPL_onbead_atg13_atg1kd_rapa_silac_tiO2.raw
QPQFQQQQQPQQQQQQQQQQQRz3	YPR185W	0					High	Light	Redundant	Not Used	0.771414	1.12093	0.892117	CID	5.60128	0	23045.3	3	941.121	2821.35	0.873813	3612	20130225_Velos2_RSLC-5_Romanov_Ammerer_MFPL_onbead_atg13_atg1kd_rapa_silac_tiO2.raw
QPQFQQQQQPQQQQQQQQQQQRz3	YPR185W	0					High	Light	Redundant	Not Used	0.771414	1.12093	0.892117	CID	6.11522	0	155993	3	941.121	2821.35	0.873813	3613	20130225_Velos2_RSLC-5_Romanov_Ammerer_MFPL_onbead_atg13_atg1kd_rapa_silac_tiO2.raw
QPQFQQQQQPQQQQQQQQQQQRz3	YPR185W	0					High	Light	Redundant	Not Used	0.771414	1.12093	0.892117	CID	5.59729	0	146017	3	941.121	2821.35	0.873813	3614	20130225_Velos2_RSLC-5_Romanov_Ammerer_MFPL_onbead_atg13_atg1kd_rapa_silac_tiO2.raw
QPQFQQQQQPQQQQQQQQQQQRz3	YPR185W	0					High	Light	Redundant	Not Used	0.771414	1.12093	0.892117	CID	5.39991	0	46477.2	3	941.121	2821.35	0.873813	3615	20130225_Velos2_RSLC-5_Romanov_Ammerer_MFPL_onbead_atg13_atg1kd_rapa_silac_tiO2.raw
QPQFQQQQQPQQQQQQQQQQQRz3	YPR185W	0					High	Light	Redundant	Not Used	0.771414	1.12093	0.892117	CID	5.70477	0	155993	3	941.122	2821.35	1.00361	3618	20130225_Velos2_RSLC-5_Romanov_Ammerer_MFPL_onbead_atg13_atg1kd_rapa_silac_tiO2.raw
QPQFQQQQQPQQQQQQQQQQQRz3	YPR185W	0					High	Light	Redundant	Not Used	0.771414	1.12093	0.892117	CID	5.34337	0	106100	3	941.122	2821.35	1.00361	3619	20130225_Velos2_RSLC-5_Romanov_Ammerer_MFPL_onbead_atg13_atg1kd_rapa_silac_tiO2.raw
QPQFQQQQQPQQQQQQQQQQQRz3	YPR185W	0					High	Light	Redundant	Not Used	0.771414	1.12093	0.892117	CID	5.29324	0	24571.2	3	941.122	2821.35	1.00361	3622	20130225_Velos2_RSLC-5_Romanov_Ammerer_MFPL_onbead_atg13_atg1kd_rapa_silac_tiO2.raw
QPQFQQQQQPQQQQQQQQQQQRz3	YPR185W	0					High	Light	Redundant	Not Used	0.771414	1.12093	0.892117	CID	5.55504	0	166309	3	941.122	2821.35	1.00361	3625	20130225_Velos2_RSLC-5_Romanov_Ammerer_MFPL_onbead_atg13_atg1kd_rapa_silac_tiO2.raw
QPQFQQQQQPQQQQQQQQQQQRz3	YPR185W	0					High	Light	Redundant	Not Used	0.771414	1.12093	0.892117	CID	5.73727	0	166309	3	941.122	2821.35	1.13341	3633	20130225_Velos2_RSLC-5_Romanov_Ammerer_MFPL_onbead_atg13_atg1kd_rapa_silac_tiO2.raw
QPQFQQQQQPQQQQQQQQQQQRz3	YPR185W	0					High	Light	Redundant	Not Used	0.771414	1.12093	0.892117	CID	5.73573	0	106100	3	941.122	2821.35	1.13341	3634	20130225_Velos2_RSLC-5_Romanov_Ammerer_MFPL_onbead_atg13_atg1kd_rapa_silac_tiO2.raw
QPQFQQQQQPQQQQQQQQQQQRz3	YPR185W	0					High	Light	Redundant	Not Used	0.771414	1.12093	0.892117	CID	5.59932	0	146017	3	941.122	2821.35	0.938713	3638	20130225_Velos2_RSLC-5_Romanov_Ammerer_MFPL_onbead_atg13_atg1kd_rapa_silac_tiO2.raw
QPQFQQQQQPQQQQQQQQQQQRz3	YPR185W	0					High	Light	Redundant	Not Used	0.771414	1.12093	0.892117	CID	5.36943	0	126680	3	941.122	2821.35	0.938713	3640	20130225_Velos2_RSLC-5_Romanov_Ammerer_MFPL_onbead_atg13_atg1kd_rapa_silac_tiO2.raw
QPQFQQQQQPQQQQQQQQQQQRz3	YPR185W	0					High	Light	Redundant	Not Used	0.771414	1.12093	0.892117	CID	5.60397	0	8163.53	3	941.122	2821.35	0.938713	3641	20130225_Velos2_RSLC-5_Romanov_Ammerer_MFPL_onbead_atg13_atg1kd_rapa_silac_tiO2.raw
QPQFQQQQQPQQQQQQQQQQQRz3	YPR185W	0					High	Light	Redundant	Not Used	0.771414	1.12093	0.892117	CID	4.90722	0	166040	3	941.122	2821.35	1.13341	3651	20130225_Velos2_RSLC-5_Romanov_Ammerer_MFPL_onbead_atg13_atg1kd_rapa_silac_tiO2.raw
QPQFQQQQQPQQQQQQQQQQQRz3	YPR185W	0					High	Light	Redundant	Not Used	0.771414	1.12093	0.892117	CID	5.34161	0	31418.9	3	941.12	2821.35	-0.164586	3659	20130225_Velos2_RSLC-5_Romanov_Ammerer_MFPL_onbead_atg13_atg1kd_rapa_silac_tiO2.raw
QPQFQQQQQPQQQQQQQQQQQRz3	YPR185W	0					High	Light	Redundant	Not Used	0.771414	1.12093	0.892117	CID	5.10297	0	166040	3	941.121	2821.35	0.419514	3672	20130225_Velos2_RSLC-5_Romanov_Ammerer_MFPL_onbead_atg13_atg1kd_rapa_silac_tiO2.raw
QPYHYSQPTTAPFQAQAKz3	YPR185W	0					High	Light	Unique	Used	0.556784	0.906761	1.10283	CID	3.53694	0	165788	3	688.338	2063	0.641559	5442	20130225_Velos2_RSLC-5_Romanov_Ammerer_MFPL_onbead_atg13_atg1kd_rapa_silac_tiO2.raw
QPYHYSQPTTAPFQAQAKz3	YPR185W	0					High	Light	Redundant	Not Used	0.556784	0.927327	1.07837	CID	3.51261	0	143933	3	688.338	2063	0.90783	5450	20130225_Velos2_RSLC-5_Romanov_Ammerer_MFPL_onbead_atg13_atg1kd_rapa_silac_tiO2.raw
RQPQFQQQQQPQQQQQQQQQQQRz3	YPR185W	0					High	Light	Redundant	Not Used	0.788447	1.14568	0.872843	CID	8.09578	1	57441.4	3	993.155	2977.45	0.812625	3096	20130225_Velos2_RSLC-5_Romanov_Ammerer_MFPL_onbead_atg13_atg1kd_rapa_silac_tiO2.raw
rQPQFQQQQQPQQQQQQQQQQQrz3	YPR185W	0				R1(Label:13C(6)); R23(Label:13C(6))	High	Heavy	Redundant	Not Used	0.788447	1.14568	0.872843	CID	7.2141	1	60824.8	3	997.168	2989.49	0.572784	3098	20130225_Velos2_RSLC-5_Romanov_Ammerer_MFPL_onbead_atg13_atg1kd_rapa_silac_tiO2.raw
RQPQFQQQQQPQQQQQQQQQQQRz3	YPR185W	0					High	Light	Redundant	Not Used	0.788447	1.14568	0.872843	CID	8.51904	1	70503.1	3	993.155	2977.45	0.443641	3102	20130225_Velos2_RSLC-5_Romanov_Ammerer_MFPL_onbead_atg13_atg1kd_rapa_silac_tiO2.raw
rQPQFQQQQQPQQQQQQQQQQQrz3	YPR185W	0				R1(Label:13C(6)); R23(Label:13C(6))	High	Heavy	Redundant	Not Used	0.788447	1.14568	0.872843	CID	7.76096	1	70474.3	3	997.168	2989.49	0.450285	3105	20130225_Velos2_RSLC-5_Romanov_Ammerer_MFPL_onbead_atg13_atg1kd_rapa_silac_tiO2.raw
RQPQFQQQQQPQQQQQQQQQQQRz3	YPR185W	0					High	Light	Redundant	Not Used	0.788447	1.14568	0.872843	CID	8.47791	1	70503.1	3	993.155	2977.45	0.68963	3107	20130225_Velos2_RSLC-5_Romanov_Ammerer_MFPL_onbead_atg13_atg1kd_rapa_silac_tiO2.raw
RQPQFQQQQQPQQQQQQQQQQQRz3	YPR185W	0					High	Light	Redundant	Not Used	0.788447	1.14568	0.872843	CID	8.54829	1	55066.1	3	993.155	2977.45	0.68963	3108	20130225_Velos2_RSLC-5_Romanov_Ammerer_MFPL_onbead_atg13_atg1kd_rapa_silac_tiO2.raw
rQPQFQQQQQPQQQQQQQQQQQrz3	YPR185W	0				R1(Label:13C(6)); R23(Label:13C(6))	High	Heavy	Redundant	Not Used	0.788447	1.14568	0.872843	CID	7.64348	1	35538.7	3	997.169	2989.49	0.756533	3112	20130225_Velos2_RSLC-5_Romanov_Ammerer_MFPL_onbead_atg13_atg1kd_rapa_silac_tiO2.raw
RQPQFQQQQQPQQQQQQQQQQQRz3	YPR185W	0					High	Light	Redundant	Not Used	0.788447	1.14568	0.872843	CID	8.45897	1	57441.4	3	993.155	2977.45	0.751128	3115	20130225_Velos2_RSLC-5_Romanov_Ammerer_MFPL_onbead_atg13_atg1kd_rapa_silac_tiO2.raw
rQPQFQQQQQPQQQQQQQQQQQrz3	YPR185W	0				R1(Label:13C(6)); R23(Label:13C(6))	High	Heavy	Redundant	Not Used	0.788447	1.14568	0.872843	CID	7.30069	1	59372.9	3	997.169	2989.49	0.756533	3116	20130225_Velos2_RSLC-5_Romanov_Ammerer_MFPL_onbead_atg13_atg1kd_rapa_silac_tiO2.raw
RQPQFQQQQQPQQQQQQQQQQQRz3	YPR185W	0					High	Light	Redundant	Not Used	0.788447	1.14568	0.872843	CID	7.76676	1	35538.7	3	993.155	2977.45	0.751128	3117	20130225_Velos2_RSLC-5_Romanov_Ammerer_MFPL_onbead_atg13_atg1kd_rapa_silac_tiO2.raw
RQPQFQQQQQPQQQQQQQQQQQRz3	YPR185W	0					High	Light	Redundant	Not Used	0.788447	1.14568	0.872843	CID	7.65609	1	16765	3	993.155	2977.45	0.628133	3122	20130225_Velos2_RSLC-5_Romanov_Ammerer_MFPL_onbead_atg13_atg1kd_rapa_silac_tiO2.raw
rQPQFQQQQQPQQQQQQQQQQQrz3	YPR185W	0				R1(Label:13C(6)); R23(Label:13C(6))	High	Heavy	Redundant	Not Used	0.788447	1.14568	0.872843	CID	7.93333	1	16765	3	997.168	2989.49	0.572784	3123	20130225_Velos2_RSLC-5_Romanov_Ammerer_MFPL_onbead_atg13_atg1kd_rapa_silac_tiO2.raw
RQPQFQQQQQPQQQQQQQQQQQRz3	YPR185W	0					High	Light	Redundant	Not Used	0.788447	1.14568	0.872843	CID	8.57713	1	57150.6	3	993.155	2977.45	0.628133	3124	20130225_Velos2_RSLC-5_Romanov_Ammerer_MFPL_onbead_atg13_atg1kd_rapa_silac_tiO2.raw
RQPQFQQQQQPQQQQQQQQQQQRz3	YPR185W	0					High	Light	Redundant	Not Used	0.788447	1.14568	0.872843	CID	7.83575	1	60824.8	3	993.155	2977.45	0.628133	3126	20130225_Velos2_RSLC-5_Romanov_Ammerer_MFPL_onbead_atg13_atg1kd_rapa_silac_tiO2.raw
RQPQFQQQQQPQQQQQQQQQQQRz3	YPR185W	0					High	Light	Unique	Used	0.788447	1.12561	0.888405	CID	8.88888	1	57441.4	3	993.155	2977.45	0.628133	3129	20130225_Velos2_RSLC-5_Romanov_Ammerer_MFPL_onbead_atg13_atg1kd_rapa_silac_tiO2.raw
rQPQFQQQQQPQQQQQQQQQQQrz3	YPR185W	0				R1(Label:13C(6)); R23(Label:13C(6))	High	Heavy	Redundant	Not Used	0.788447	1.14568	0.872843	CID	7.41276	1	55066.1	3	997.169	2989.49	0.879033	3130	20130225_Velos2_RSLC-5_Romanov_Ammerer_MFPL_onbead_atg13_atg1kd_rapa_silac_tiO2.raw
RQPQFQQQQQPQQQQQQQQQQQRz3	YPR185W	0					High	Light	Redundant	Not Used	0.788447	1.14568	0.872843	CID	7.81856	1	75297.2	3	993.155	2977.45	0.628133	3131	20130225_Velos2_RSLC-5_Romanov_Ammerer_MFPL_onbead_atg13_atg1kd_rapa_silac_tiO2.raw
RQPQFQQQQQPQQQQQQQQQQQRz3	YPR185W	0					High	Light	Redundant	Not Used	0.788447	1.14568	0.872843	CID	8.10171	1	60824.8	3	993.155	2977.45	0.628133	3132	20130225_Velos2_RSLC-5_Romanov_Ammerer_MFPL_onbead_atg13_atg1kd_rapa_silac_tiO2.raw
rQPQFQQQQQPQQQQQQQQQQQrz3	YPR185W	0				R1(Label:13C(6)); R23(Label:13C(6))	High	Heavy	Redundant	Not Used	0.788447	1.14568	0.872843	CID	7.47924	1	76953.8	3	997.169	2989.49	0.879033	3133	20130225_Velos2_RSLC-5_Romanov_Ammerer_MFPL_onbead_atg13_atg1kd_rapa_silac_tiO2.raw
RQPQFQQQQQPQQQQQQQQQQQRz3	YPR185W	0					High	Light	Redundant	Not Used	0.788447	1.14568	0.872843	CID	8.0243	1	25037.8	3	993.156	2977.45	1.3046	3135	20130225_Velos2_RSLC-5_Romanov_Ammerer_MFPL_onbead_atg13_atg1kd_rapa_silac_tiO2.raw
RQPQFQQQQQPQQQQQQQQQQQRz3	YPR185W	0					High	Light	Redundant	Not Used	0.788447	1.14568	0.872843	CID	8.31504	1	53343.5	3	993.156	2977.45	1.3046	3136	20130225_Velos2_RSLC-5_Romanov_Ammerer_MFPL_onbead_atg13_atg1kd_rapa_silac_tiO2.raw
RQPQFQQQQQPQQQQQQQQQQQRz3	YPR185W	0					High	Light	Redundant	Not Used	0.788447	1.14568	0.872843	CID	6.95807	1	53343.5	3	993.156	2977.45	1.3046	3138	20130225_Velos2_RSLC-5_Romanov_Ammerer_MFPL_onbead_atg13_atg1kd_rapa_silac_tiO2.raw
rQPQFQQQQQPQQQQQQQQQQQrz3	YPR185W	0				R1(Label:13C(6)); R23(Label:13C(6))	High	Heavy	Redundant	Not Used	0.788447	1.14568	0.872843	CID	7.53318	1	25037.8	3	997.169	2989.49	1.06278	3142	20130225_Velos2_RSLC-5_Romanov_Ammerer_MFPL_onbead_atg13_atg1kd_rapa_silac_tiO2.raw
rQPQFQQQQQPQQQQQQQQQQQrz3	YPR185W	0				R1(Label:13C(6)); R23(Label:13C(6))	High	Heavy	Redundant	Not Used	0.788447	1.14568	0.872843	CID	7.40526	1	55789.1	3	997.169	2989.49	1.06278	3143	20130225_Velos2_RSLC-5_Romanov_Ammerer_MFPL_onbead_atg13_atg1kd_rapa_silac_tiO2.raw
rQPQFQQQQQPQQQQQQQQQQQrz3	YPR185W	0				R1(Label:13C(6)); R23(Label:13C(6))	High	Heavy	Redundant	Not Used	0.788447	1.14568	0.872843	CID	7.01163	1	55662.8	3	997.169	2989.49	1.06278	3144	20130225_Velos2_RSLC-5_Romanov_Ammerer_MFPL_onbead_atg13_atg1kd_rapa_silac_tiO2.raw
RQPQFQQQQQPQQQQQQQQQQQRz3	YPR185W	0					High	Light	Redundant	Not Used	0.788447	1.14568	0.872843	CID	7.9349	1	25037.8	3	993.155	2977.45	0.628133	3152	20130225_Velos2_RSLC-5_Romanov_Ammerer_MFPL_onbead_atg13_atg1kd_rapa_silac_tiO2.raw
RQPQFQQQQQPQQQQQQQQQQQRz3	YPR185W	0					High	Light	Redundant	Not Used	0.788447	1.14568	0.872843	CID	8.00244	1	35538.7	3	993.155	2977.45	0.628133	3154	20130225_Velos2_RSLC-5_Romanov_Ammerer_MFPL_onbead_atg13_atg1kd_rapa_silac_tiO2.raw
rQPQFQQQQQPQQQQQQQQQQQrz3	YPR185W	0				R1(Label:13C(6)); R23(Label:13C(6))	High	Heavy	Redundant	Not Used	0.788447	1.14568	0.872843	CID	6.39499	1	2178.53	3	997.168	2989.49	-0.162213	3194	20130225_Velos2_RSLC-5_Romanov_Ammerer_MFPL_onbead_atg13_atg1kd_rapa_silac_tiO2.raw
rQPQFQQQQQPQQQQQQQQQQQrz3	YPR185W	0				R1(Label:13C(6)); R23(Label:13C(6))	High	Heavy	Redundant	Not Used	0.788447	1.14568	0.872843	CID	5.36735	1	2178.53	3	997.168	2989.49	-0.162213	3196	20130225_Velos2_RSLC-5_Romanov_Ammerer_MFPL_onbead_atg13_atg1kd_rapa_silac_tiO2.raw
SDSHSPLPSISPSM*HYGSLNSRz3	YPR185W	0				M14(Oxidation)	High	Light	Redundant	Not Used	0.0900677	0.150008	6.6663	CID	4.43866	0	44100.4	3	791.369	2372.09	-0.319412	5840	20130225_Velos2_RSLC-5_Romanov_Ammerer_MFPL_onbead_atg13_atg1kd_rapa_silac_tiO2.raw
SDSHSPLPSISPSM*HYGSLNSRz3	YPR185W	0				M14(Oxidation)	High	Light	Redundant	Not Used	0.0900677	0.150008	6.6663	CID	3.59273	0	45892.3	3	791.369	2372.09	-0.319412	5843	20130225_Velos2_RSLC-5_Romanov_Ammerer_MFPL_onbead_atg13_atg1kd_rapa_silac_tiO2.raw
SDSHSPLPSISPSM*HYGSLNSRz3	YPR185W	0				M14(Oxidation)	High	Light	Redundant	Not Used	0.0900677	0.150008	6.6663	CID	4.2793	0	56033.4	3	791.369	2372.09	-0.319412	5845	20130225_Velos2_RSLC-5_Romanov_Ammerer_MFPL_onbead_atg13_atg1kd_rapa_silac_tiO2.raw
SDSHSPLPSISPSM*HYGSLNSRz3	YPR185W	0				M14(Oxidation)	High	Light	Unique	Used	0.0900677	0.146681	6.8175	CID	4.75172	0	45892.3	3	791.369	2372.09	-0.628178	5847	20130225_Velos2_RSLC-5_Romanov_Ammerer_MFPL_onbead_atg13_atg1kd_rapa_silac_tiO2.raw
SDSHSPLPSISPSM*HYGSLNSRz3	YPR185W	0				M14(Oxidation)	High	Light	Redundant	Not Used	0.0900677	0.150008	6.6663	CID	4.30904	0	67487.6	3	791.369	2372.09	-0.628178	5852	20130225_Velos2_RSLC-5_Romanov_Ammerer_MFPL_onbead_atg13_atg1kd_rapa_silac_tiO2.raw
SDSHSPLPSISPSM*HYGSLNSRz3	YPR185W	0				M14(Oxidation)	High	Light	Redundant	Not Used	0.0900677	0.150008	6.6663	CID	3.81836	0	50592.6	3	791.369	2372.09	-0.0106459	5858	20130225_Velos2_RSLC-5_Romanov_Ammerer_MFPL_onbead_atg13_atg1kd_rapa_silac_tiO2.raw
SDSHSPLPSISPSM*HYGSLNSRz3	YPR185W	0				M14(Oxidation)	High	Light	Redundant	Not Used	0.0900677	0.150008	6.6663	CID	4.5862	0	36677.2	3	791.369	2372.09	0.0665456	5862	20130225_Velos2_RSLC-5_Romanov_Ammerer_MFPL_onbead_atg13_atg1kd_rapa_silac_tiO2.raw
SDSHSPLPSISPSM*HYGSLNSRz3	YPR185W	0				M14(Oxidation)	High	Light	Redundant	Not Used	0.0900677	0.150008	6.6663	CID	4.74562	0	44100.4	3	791.369	2372.09	0.0665456	5866	20130225_Velos2_RSLC-5_Romanov_Ammerer_MFPL_onbead_atg13_atg1kd_rapa_silac_tiO2.raw
SDSHSPLPSISPSM*HYGSLNSRz3	YPR185W	0				M14(Oxidation)	High	Light	Redundant	Not Used	0.0900677	0.150008	6.6663	CID	4.12124	0	36677.2	3	791.369	2372.09	-0.165029	5868	20130225_Velos2_RSLC-5_Romanov_Ammerer_MFPL_onbead_atg13_atg1kd_rapa_silac_tiO2.raw
SDSHSPLPSISPSM*HYGSLNSRz3	YPR185W	0				M14(Oxidation)	High	Light	Redundant	Not Used	0.0900677	0.150008	6.6663	CID	4.5789	0	50592.6	3	791.369	2372.09	-0.165029	5869	20130225_Velos2_RSLC-5_Romanov_Ammerer_MFPL_onbead_atg13_atg1kd_rapa_silac_tiO2.raw
SDSHSPLPSISPSM*HYGSLNSRz3	YPR185W	0				M14(Oxidation)	High	Light	Redundant	Not Used	0.0900677	0.150008	6.6663	CID	4.09128	0	67487.6	3	791.369	2372.09	-0.165029	5872	20130225_Velos2_RSLC-5_Romanov_Ammerer_MFPL_onbead_atg13_atg1kd_rapa_silac_tiO2.raw
SDSHSPLPSISPSM*HYGSLNSRz3	YPR185W	0				M14(Oxidation)	High	Light	Redundant	Not Used	0.0900677	0.150008	6.6663	CID	4.60001	0	67487.6	3	791.369	2372.09	-0.165029	5875	20130225_Velos2_RSLC-5_Romanov_Ammerer_MFPL_onbead_atg13_atg1kd_rapa_silac_tiO2.raw
SDSHSPLPSISPSM*HYGSLNSRz3	YPR185W	0				M14(Oxidation)	High	Light	Redundant	Not Used	0.0900677	0.150008	6.6663	CID	3.95308	0	38014.4	3	791.369	2372.09	-0.165029	5877	20130225_Velos2_RSLC-5_Romanov_Ammerer_MFPL_onbead_atg13_atg1kd_rapa_silac_tiO2.raw
SDSHSPLPSISPSM*HYGSLNSRz3	YPR185W	0				M14(Oxidation)	High	Light	Redundant	Not Used	0.0900677	0.150008	6.6663	CID	3.7402	0	56033.4	3	791.369	2372.09	-0.165029	5878	20130225_Velos2_RSLC-5_Romanov_Ammerer_MFPL_onbead_atg13_atg1kd_rapa_silac_tiO2.raw
SDSHSPLPSISPSM*HYGSLNSRz3	YPR185W	0				M14(Oxidation)	High	Light	Redundant	Not Used	0.0900677	0.150008	6.6663	CID	4.5427	0	50592.6	3	791.369	2372.09	-0.319412	5882	20130225_Velos2_RSLC-5_Romanov_Ammerer_MFPL_onbead_atg13_atg1kd_rapa_silac_tiO2.raw
SDSHSPLPSISPSM*HYGSLNSRz3	YPR185W	0				M14(Oxidation)	High	Light	Redundant	Not Used	0.0900677	0.150008	6.6663	CID	4.25892	0	40563.1	3	791.369	2372.09	-0.319412	5883	20130225_Velos2_RSLC-5_Romanov_Ammerer_MFPL_onbead_atg13_atg1kd_rapa_silac_tiO2.raw
SDSHSPLPSISPSM*HYGSLNSRz3	YPR185W	0				M14(Oxidation)	High	Light	Redundant	Not Used	0.0900677	0.150008	6.6663	CID	3.93506	0	56033.4	3	791.369	2372.09	-0.319412	5886	20130225_Velos2_RSLC-5_Romanov_Ammerer_MFPL_onbead_atg13_atg1kd_rapa_silac_tiO2.raw
SDSHSPLPSISPSM*HYGSLNSRz3	YPR185W	0				M14(Oxidation)	High	Light	Redundant	Not Used	0.0900677	0.150008	6.6663	CID	3.9659	0	38014.4	3	791.37	2372.09	0.220929	5890	20130225_Velos2_RSLC-5_Romanov_Ammerer_MFPL_onbead_atg13_atg1kd_rapa_silac_tiO2.raw
SDSHSPLPSISPSM*HYGSLNSRz3	YPR185W	0				M14(Oxidation)	High	Light	Redundant	Not Used	0.0900677	0.150008	6.6663	CID	3.69088	0	36677.2	3	791.37	2372.09	0.220929	5893	20130225_Velos2_RSLC-5_Romanov_Ammerer_MFPL_onbead_atg13_atg1kd_rapa_silac_tiO2.raw
SDSHSPLPSISPSM*HYGSLNSRz3	YPR185W	0				M14(Oxidation)	High	Light	Redundant	Not Used	0.0900677	0.150008	6.6663	CID	3.57971	0	38014.4	3	791.37	2372.09	0.220929	5894	20130225_Velos2_RSLC-5_Romanov_Ammerer_MFPL_onbead_atg13_atg1kd_rapa_silac_tiO2.raw
SIDSISSSFIKz2	YPR185W	0					High	Light	Redundant	Not Used	0.462017	0.511021	1.95687	CID	3.52656	0	53266.6	2	592.314	1183.62	0.197561	8296	20130225_Velos2_RSLC-5_Romanov_Ammerer_MFPL_onbead_atg13_atg1kd_rapa_silac_5per.raw
SIDSISSSFIKz2	YPR185W	0					High	Light	Redundant	Not Used	0.462017	0.511021	1.95687	CID	3.56595	0	53266.6	2	592.314	1183.62	0.197561	8297	20130225_Velos2_RSLC-5_Romanov_Ammerer_MFPL_onbead_atg13_atg1kd_rapa_silac_5per.raw
SIDSISSSFIkz2	YPR185W	0				K11(Label:13C(6))	High	Heavy	Redundant	Not Used	0.462017	0.511021	1.95687	CID	3.39145	0	30375.3	2	595.324	1189.64	0.00193231	8298	20130225_Velos2_RSLC-5_Romanov_Ammerer_MFPL_onbead_atg13_atg1kd_rapa_silac_5per.raw
SIDSISSSFIkz2	YPR185W	0				K11(Label:13C(6))	High	Heavy	Redundant	Not Used	0.462017	0.511021	1.95687	CID	3.84939	0	30375.3	2	595.324	1189.64	0.00193231	8299	20130225_Velos2_RSLC-5_Romanov_Ammerer_MFPL_onbead_atg13_atg1kd_rapa_silac_5per.raw
SIDSISSSFIKz2	YPR185W	0					High	Light	Redundant	Not Used	0.462017	0.511021	1.95687	CID	3.67685	0	53266.6	2	592.314	1183.62	0.197561	8302	20130225_Velos2_RSLC-5_Romanov_Ammerer_MFPL_onbead_atg13_atg1kd_rapa_silac_5per.raw
SIDSISSSFIkz2	YPR185W	0				K11(Label:13C(6))	High	Heavy	Redundant	Not Used	0.462017	0.511021	1.95687	CID	3.944	0	30375.3	2	595.324	1189.64	0.00193231	8307	20130225_Velos2_RSLC-5_Romanov_Ammerer_MFPL_onbead_atg13_atg1kd_rapa_silac_5per.raw
SIDSISSSFIKz2	YPR185W	0					High	Light	Redundant	Not Used	0.462017	0.511021	1.95687	CID	3.38402	0	263167	2	592.314	1183.62	0.197561	8309	20130225_Velos2_RSLC-5_Romanov_Ammerer_MFPL_onbead_atg13_atg1kd_rapa_silac_5per.raw
SIDSISSSFIKz2	YPR185W	0					High	Light	Redundant	Not Used	0.462017	0.511021	1.95687	CID	3.79156	0	263167	2	592.314	1183.62	0.197561	8310	20130225_Velos2_RSLC-5_Romanov_Ammerer_MFPL_onbead_atg13_atg1kd_rapa_silac_5per.raw
SIDSISSSFIkz2	YPR185W	0				K11(Label:13C(6))	High	Heavy	Redundant	Not Used	0.462017	0.511021	1.95687	CID	3.40199	0	146773	2	595.324	1189.64	-0.408512	8311	20130225_Velos2_RSLC-5_Romanov_Ammerer_MFPL_onbead_atg13_atg1kd_rapa_silac_5per.raw
SIDSISSSFIkz2	YPR185W	0				K11(Label:13C(6))	High	Heavy	Redundant	Not Used	0.462017	0.511021	1.95687	CID	3.64109	0	146773	2	595.324	1189.64	-0.408512	8312	20130225_Velos2_RSLC-5_Romanov_Ammerer_MFPL_onbead_atg13_atg1kd_rapa_silac_5per.raw
SIDSISSSFIKz2	YPR185W	0					High	Light	Redundant	Not Used	0.462017	0.511021	1.95687	CID	3.90048	0	263167	2	592.314	1183.62	0.197561	8313	20130225_Velos2_RSLC-5_Romanov_Ammerer_MFPL_onbead_atg13_atg1kd_rapa_silac_5per.raw
SIDSISSSFIkz2	YPR185W	0				K11(Label:13C(6))	High	Heavy	Unique	Used	0.462017	0.506868	1.9729	CID	3.98081	0	146773	2	595.324	1189.64	-0.408512	8314	20130225_Velos2_RSLC-5_Romanov_Ammerer_MFPL_onbead_atg13_atg1kd_rapa_silac_5per.raw
SIDSISSSFIKz2	YPR185W	0					High	Light	Redundant	Not Used	0.462017	0.511021	1.95687	CID	3.45754	0	263167	2	592.314	1183.62	0.197561	8315	20130225_Velos2_RSLC-5_Romanov_Ammerer_MFPL_onbead_atg13_atg1kd_rapa_silac_5per.raw
SIDSISSSFIKz2	YPR185W	0					High	Light	Redundant	Not Used	0.462017	0.511021	1.95687	CID	3.2927	0	227759	2	592.314	1183.62	0.300694	8322	20130225_Velos2_RSLC-5_Romanov_Ammerer_MFPL_onbead_atg13_atg1kd_rapa_silac_5per.raw
SIDSISSSFIKz2	YPR185W	0					High	Light	Redundant	Not Used	0.462017	0.511021	1.95687	CID	3.71972	0	227759	2	592.314	1183.62	0.300694	8323	20130225_Velos2_RSLC-5_Romanov_Ammerer_MFPL_onbead_atg13_atg1kd_rapa_silac_5per.raw
SIDSISSSFIkz2	YPR185W	0				K11(Label:13C(6))	High	Heavy	Redundant	Not Used	0.462017	0.511021	1.95687	CID	3.26953	0	98279.4	2	595.324	1189.64	0.104543	8324	20130225_Velos2_RSLC-5_Romanov_Ammerer_MFPL_onbead_atg13_atg1kd_rapa_silac_5per.raw
SIDSISSSFIkz2	YPR185W	0				K11(Label:13C(6))	High	Heavy	Redundant	Not Used	0.462017	0.511021	1.95687	CID	3.57409	0	98279.4	2	595.324	1189.64	0.104543	8325	20130225_Velos2_RSLC-5_Romanov_Ammerer_MFPL_onbead_atg13_atg1kd_rapa_silac_5per.raw
SIDSISSSFIKz2	YPR185W	0					High	Light	Redundant	Not Used	0.462017	0.511021	1.95687	CID	3.73175	0	227759	2	592.314	1183.62	0.300694	8326	20130225_Velos2_RSLC-5_Romanov_Ammerer_MFPL_onbead_atg13_atg1kd_rapa_silac_5per.raw
SIDSISSSFIkz2	YPR185W	0				K11(Label:13C(6))	High	Heavy	Redundant	Not Used	0.462017	0.511021	1.95687	CID	3.49466	0	98279.4	2	595.324	1189.64	0.104543	8330	20130225_Velos2_RSLC-5_Romanov_Ammerer_MFPL_onbead_atg13_atg1kd_rapa_silac_5per.raw
SIDSISSSFIKz2	YPR185W	0					High	Light	Redundant	Not Used	0.462017	0.511021	1.95687	CID	2.30826	0	227759	2	592.314	1183.62	0.300694	8333	20130225_Velos2_RSLC-5_Romanov_Ammerer_MFPL_onbead_atg13_atg1kd_rapa_silac_5per.raw
SIDSISSSFIKz2	YPR185W	0					High	Light	Redundant	Not Used	0.462017	0.511021	1.95687	CID	3.51752	0	54340	2	592.314	1183.62	0.403827	8335	20130225_Velos2_RSLC-5_Romanov_Ammerer_MFPL_onbead_atg13_atg1kd_rapa_silac_5per.raw
SIDSISSSFIKz2	YPR185W	0					High	Light	Redundant	Not Used	0.462017	0.511021	1.95687	CID	3.09703	0	54340	2	592.314	1183.62	0.403827	8336	20130225_Velos2_RSLC-5_Romanov_Ammerer_MFPL_onbead_atg13_atg1kd_rapa_silac_5per.raw
SIDSISSSFIkz2	YPR185W	0				K11(Label:13C(6))	High	Heavy	Redundant	Not Used	0.462017	0.511021	1.95687	CID	2.94188	0	22539.7	2	595.324	1189.64	0.207154	8338	20130225_Velos2_RSLC-5_Romanov_Ammerer_MFPL_onbead_atg13_atg1kd_rapa_silac_5per.raw
SIDSISSSFIkz2	YPR185W	0				K11(Label:13C(6))	High	Heavy	Redundant	Not Used	0.462017	0.511021	1.95687	CID	3.1302	0	22539.7	2	595.324	1189.64	0.207154	8342	20130225_Velos2_RSLC-5_Romanov_Ammerer_MFPL_onbead_atg13_atg1kd_rapa_silac_5per.raw
SIDSISSSFIKz2	YPR185W	0					High	Light	Redundant	Not Used	0.462017	0.511021	1.95687	CID	3.16199	0	54340	2	592.314	1183.62	0.403827	8343	20130225_Velos2_RSLC-5_Romanov_Ammerer_MFPL_onbead_atg13_atg1kd_rapa_silac_5per.raw
SLSLSPcTRz2	YPR185W	0				C7(Carbamidomethyl)	High	Light	Redundant	Not Used	0.0913993	0.115872	8.6302	CID	2.21698	0	69711.6	2	510.761	1020.51	0.332872	5780	20130225_Velos2_RSLC-5_Romanov_Ammerer_MFPL_onbead_atg13_atg1kd_rapa_silac_5per.raw
SLSLSPcTRz2	YPR185W	0				C7(Carbamidomethyl)	High	Light	Redundant	Not Used	0.0913993	0.115872	8.6302	CID	2.2825	0	69711.6	2	510.761	1020.51	0.332872	5781	20130225_Velos2_RSLC-5_Romanov_Ammerer_MFPL_onbead_atg13_atg1kd_rapa_silac_5per.raw
SLSLSPcTRz2	YPR185W	0				C7(Carbamidomethyl)	High	Light	Unique	Used	0.0913993	0.114385	8.74239	CID	2.35477	0	155868	2	510.761	1020.51	0.631913	5796	20130225_Velos2_RSLC-5_Romanov_Ammerer_MFPL_onbead_atg13_atg1kd_rapa_silac_5per.raw
SLSLSPcTRz2	YPR185W	0				C7(Carbamidomethyl)	High	Light	Redundant	Not Used	0.0913993	0.115872	8.6302	CID	2.1708	0	100977	2	510.761	1020.51	0.0936395	5819	20130225_Velos2_RSLC-5_Romanov_Ammerer_MFPL_onbead_atg13_atg1kd_rapa_silac_5per.raw
SLSLSPcTRz2	YPR185W	0				C7(Carbamidomethyl)	High	Light	Redundant	Not Used	0.0913993	0.115872	8.6302	CID	2.22308	0	100977	2	510.761	1020.51	0.0936395	5824	20130225_Velos2_RSLC-5_Romanov_Ammerer_MFPL_onbead_atg13_atg1kd_rapa_silac_5per.raw
SPLQPQESQEDLM*DFVKz2	YPR185W	0				M13(Oxidation)	High	Light	Redundant	Not Used	0.411018	0.597244	1.67436	CID	5.10977	0	1631.59	2	1003.97	2006.94	0.315765	8319	20130225_Velos2_RSLC-5_Romanov_Ammerer_MFPL_onbead_atg13_atg1kd_rapa_silac_tiO2.raw
SPLQPQESQEDLM*DFVKz2	YPR185W	0				M13(Oxidation)	High	Light	Redundant	Not Used	0.411018	0.597244	1.67436	CID	4.42668	0	6217.16	2	1003.97	2006.94	0.315765	8322	20130225_Velos2_RSLC-5_Romanov_Ammerer_MFPL_onbead_atg13_atg1kd_rapa_silac_tiO2.raw
SPLQPQESQEDLM*DFVKz2	YPR185W	0				M13(Oxidation)	High	Light	Redundant	Not Used	0.411018	0.597244	1.67436	CID	4.20874	0	104624	2	1003.97	2006.94	0.254941	8324	20130225_Velos2_RSLC-5_Romanov_Ammerer_MFPL_onbead_atg13_atg1kd_rapa_silac_tiO2.raw
SPLQPQESQEDLM*DFVKz2	YPR185W	0				M13(Oxidation)	High	Light	Redundant	Not Used	0.411018	0.597244	1.67436	CID	4.34111	0	104655	2	1003.97	2006.94	0.254941	8326	20130225_Velos2_RSLC-5_Romanov_Ammerer_MFPL_onbead_atg13_atg1kd_rapa_silac_tiO2.raw
SPLQPQESQEDLM*DFVKz2	YPR185W	0				M13(Oxidation)	High	Light	Redundant	Not Used	0.411018	0.597244	1.67436	CID	4.67001	0	43663.7	2	1003.97	2006.94	0.194117	8334	20130225_Velos2_RSLC-5_Romanov_Ammerer_MFPL_onbead_atg13_atg1kd_rapa_silac_tiO2.raw
SPLQPQESQEDLM*DFVKz2	YPR185W	0				M13(Oxidation)	High	Light	Redundant	Not Used	0.411018	0.597244	1.67436	CID	5.12783	0	104738	2	1003.97	2006.94	0.194117	8335	20130225_Velos2_RSLC-5_Romanov_Ammerer_MFPL_onbead_atg13_atg1kd_rapa_silac_tiO2.raw
SPLQPQESQEDLM*DFVKz2	YPR185W	0				M13(Oxidation)	High	Light	Redundant	Not Used	0.411018	0.597244	1.67436	CID	4.25894	0	104655	2	1003.97	2006.94	0.194117	8342	20130225_Velos2_RSLC-5_Romanov_Ammerer_MFPL_onbead_atg13_atg1kd_rapa_silac_tiO2.raw
SPLQPQESQEDLM*DFVKz2	YPR185W	0				M13(Oxidation)	High	Light	Redundant	Not Used	0.411018	0.597244	1.67436	CID	4.87778	0	104624	2	1003.97	2006.94	0.194117	8343	20130225_Velos2_RSLC-5_Romanov_Ammerer_MFPL_onbead_atg13_atg1kd_rapa_silac_tiO2.raw
SPLQPQESQEDLM*DFVKz2	YPR185W	0				M13(Oxidation)	High	Light	Unique	Used	0.411018	0.586782	1.70421	CID	5.13489	0	65536.6	2	1003.97	2006.94	0.0116441	8350	20130225_Velos2_RSLC-5_Romanov_Ammerer_MFPL_onbead_atg13_atg1kd_rapa_silac_tiO2.raw
SPLQPQESQEDLM*DFVKz2	YPR185W	0				M13(Oxidation)	High	Light	Redundant	Not Used	0.411018	0.597244	1.67436	CID	4.6132	0	43663.7	2	1003.97	2006.94	0.0116441	8352	20130225_Velos2_RSLC-5_Romanov_Ammerer_MFPL_onbead_atg13_atg1kd_rapa_silac_tiO2.raw
SPLQPQESQEDLM*DFVKz2	YPR185W	0				M13(Oxidation)	High	Light	Redundant	Not Used	0.411018	0.597244	1.67436	CID	4.2345	0	69035	2	1003.97	2006.94	-0.414125	8358	20130225_Velos2_RSLC-5_Romanov_Ammerer_MFPL_onbead_atg13_atg1kd_rapa_silac_tiO2.raw
SPLQPQESQEDLM*DFVKz2	YPR185W	0				M13(Oxidation)	High	Light	Redundant	Not Used	0.411018	0.597244	1.67436	CID	4.59838	0	104738	2	1003.97	2006.94	-0.414125	8360	20130225_Velos2_RSLC-5_Romanov_Ammerer_MFPL_onbead_atg13_atg1kd_rapa_silac_tiO2.raw
SPLQPQESQEDLM*DFVKz2	YPR185W	0				M13(Oxidation)	High	Light	Unique	Used	0.42182	0.602205	1.66057	CID	4.67762	0	65536.6	2	1003.97	2006.93	-1.93473	8504	20130225_Velos2_RSLC-5_Romanov_Ammerer_MFPL_onbead_atg13_atg1kd_rapa_silac_5per.raw
SPLQPQESQEDLM*DFVKz2	YPR185W	0				M13(Oxidation)	High	Light	Redundant	Not Used	0.42182	0.612941	1.63148	CID	4.48499	0	69035	2	1003.97	2006.94	-0.900719	8517	20130225_Velos2_RSLC-5_Romanov_Ammerer_MFPL_onbead_atg13_atg1kd_rapa_silac_5per.raw
SPLQPQESQEDLMDFVKz2	YPR185W	0					High	Light	Excluded by Method	Not Used				CID	3.06471	0	1860.4	2	995.976	1990.94	0.523312	9414	20130225_Velos2_RSLC-5_Romanov_Ammerer_MFPL_onbead_atg13_atg1kd_rapa_silac_5per.raw
SYSEDETDVNELSkz2	YPR185W	0				K14(Label:13C(6))	High	Heavy	Unique	Used	0.957735	1.05071	0.951737	CID	4.74306	0	44963	2	811.362	1621.72	0.263052	6155	20130225_Velos2_RSLC-5_Romanov_Ammerer_MFPL_onbead_atg13_atg1kd_rapa_silac_5per.raw
SYSEDETDVNELSKz2	YPR185W	0					High	Light	Redundant	Not Used	0.957735	1.05932	0.944003	CID	4.13202	0	40139.7	2	808.352	1615.7	0.407338	6157	20130225_Velos2_RSLC-5_Romanov_Ammerer_MFPL_onbead_atg13_atg1kd_rapa_silac_5per.raw
SYSEDETDVNELSKz2	YPR185W	0					High	Light	Redundant	Not Used	0.957735	1.05932	0.944003	CID	4.56236	0	40139.7	2	808.352	1615.7	0.407338	6158	20130225_Velos2_RSLC-5_Romanov_Ammerer_MFPL_onbead_atg13_atg1kd_rapa_silac_5per.raw
SYSEDETDVNELSkz2	YPR185W	0				K14(Label:13C(6))	High	Heavy	Redundant	Not Used	0.957735	1.05932	0.944003	CID	4.60086	0	44963	2	811.362	1621.72	0.263052	6160	20130225_Velos2_RSLC-5_Romanov_Ammerer_MFPL_onbead_atg13_atg1kd_rapa_silac_5per.raw
SYSEDETDVNELSKz2	YPR185W	0					High	Light	Redundant	Not Used	0.957735	1.05932	0.944003	CID	4.43041	0	34268.4	2	808.352	1615.7	0.18068	6174	20130225_Velos2_RSLC-5_Romanov_Ammerer_MFPL_onbead_atg13_atg1kd_rapa_silac_5per.raw
SYSEDETDVNELSkz2	YPR185W	0				K14(Label:13C(6))	High	Heavy	Redundant	Not Used	0.957735	1.05932	0.944003	CID	4.416	0	32208.8	2	811.362	1621.72	0.263052	6175	20130225_Velos2_RSLC-5_Romanov_Ammerer_MFPL_onbead_atg13_atg1kd_rapa_silac_5per.raw
TSGNNPPNINISDSLIRz2	YPR185W	0					High	Light	Redundant	Not Used	0.662785	0.963083	1.03833	CID	3.52823	0	6229.6	2	906.466	1811.93	0.425701	8304	20130225_Velos2_RSLC-5_Romanov_Ammerer_MFPL_onbead_atg13_atg1kd_rapa_silac_5per.raw
TSGNNPPNINISDSLIRz2	YPR185W	0					High	Light	Redundant	Not Used	0.662785	0.963083	1.03833	CID	4.03433	0	6229.6	2	906.466	1811.93	0.425701	8305	20130225_Velos2_RSLC-5_Romanov_Ammerer_MFPL_onbead_atg13_atg1kd_rapa_silac_5per.raw
TSGNNPPNINISDSLIRz2	YPR185W	0					High	Light	Redundant	Not Used	0.662785	0.963083	1.03833	CID	3.39776	0	15033.7	2	906.467	1811.93	0.695182	8316	20130225_Velos2_RSLC-5_Romanov_Ammerer_MFPL_onbead_atg13_atg1kd_rapa_silac_5per.raw
TSGNNPPNINISDSLIRz2	YPR185W	0					High	Light	Redundant	Not Used	0.662785	0.963083	1.03833	CID	3.60237	0	15033.7	2	906.467	1811.93	0.695182	8317	20130225_Velos2_RSLC-5_Romanov_Ammerer_MFPL_onbead_atg13_atg1kd_rapa_silac_5per.raw
TSGNNPPNINISDSLIrz2	YPR185W	0				R17(Label:13C(6))	High	Heavy	Redundant	Not Used	0.662785	0.963083	1.03833	CID	3.8377	0	11982.3	2	909.476	1817.94	0.0954857	8318	20130225_Velos2_RSLC-5_Romanov_Ammerer_MFPL_onbead_atg13_atg1kd_rapa_silac_5per.raw
TSGNNPPNINISDSLIrz2	YPR185W	0				R17(Label:13C(6))	High	Heavy	Redundant	Not Used	0.662785	0.963083	1.03833	CID	4.12345	0	11982.3	2	909.476	1817.94	0.0954857	8319	20130225_Velos2_RSLC-5_Romanov_Ammerer_MFPL_onbead_atg13_atg1kd_rapa_silac_5per.raw
TSGNNPPNINISDSLIRz2	YPR185W	0					High	Light	Redundant	Not Used	0.662785	0.963083	1.03833	CID	3.72191	0	15033.7	2	906.467	1811.93	0.695182	8320	20130225_Velos2_RSLC-5_Romanov_Ammerer_MFPL_onbead_atg13_atg1kd_rapa_silac_5per.raw
TSGNNPPNINISDSLIRz2	YPR185W	0					High	Light	Unique	Used	0.662785	0.946213	1.05684	CID	4.25049	0	22246.1	2	906.466	1811.93	0.560442	8327	20130225_Velos2_RSLC-5_Romanov_Ammerer_MFPL_onbead_atg13_atg1kd_rapa_silac_5per.raw
TSGNNPPNINISDSLIRz2	YPR185W	0					High	Light	Redundant	Not Used	0.662785	0.963083	1.03833	CID	4.12094	0	22246.1	2	906.466	1811.93	0.560442	8328	20130225_Velos2_RSLC-5_Romanov_Ammerer_MFPL_onbead_atg13_atg1kd_rapa_silac_5per.raw
TSGNNPPNINISDSLIrz2	YPR185W	0				R17(Label:13C(6))	High	Heavy	Redundant	Not Used	0.662785	0.963083	1.03833	CID	3.61289	0	17446.4	2	909.476	1817.95	0.364075	8329	20130225_Velos2_RSLC-5_Romanov_Ammerer_MFPL_onbead_atg13_atg1kd_rapa_silac_5per.raw
TSGNNPPNINISDSLIrz2	YPR185W	0				R17(Label:13C(6))	High	Heavy	Redundant	Not Used	0.662785	0.963083	1.03833	CID	3.96305	0	17446.4	2	909.476	1817.95	0.364075	8332	20130225_Velos2_RSLC-5_Romanov_Ammerer_MFPL_onbead_atg13_atg1kd_rapa_silac_5per.raw
TSGNNPPNINISDSLIRz2	YPR185W	0					High	Light	Redundant	Not Used	0.662785	0.963083	1.03833	CID	3.82717	0	23271.5	2	906.466	1811.92	0.156219	8337	20130225_Velos2_RSLC-5_Romanov_Ammerer_MFPL_onbead_atg13_atg1kd_rapa_silac_5per.raw
TSGNNPPNINISDSLIRz2	YPR185W	0					High	Light	Redundant	Not Used	0.662785	0.963083	1.03833	CID	3.51965	0	23271.5	2	906.466	1811.92	0.156219	8339	20130225_Velos2_RSLC-5_Romanov_Ammerer_MFPL_onbead_atg13_atg1kd_rapa_silac_5per.raw
TSGNNPPNINISDSLIrz2	YPR185W	0				R17(Label:13C(6))	High	Heavy	Redundant	Not Used	0.662785	0.963083	1.03833	CID	3.52889	0	14877.6	2	909.476	1817.95	0.162633	8340	20130225_Velos2_RSLC-5_Romanov_Ammerer_MFPL_onbead_atg13_atg1kd_rapa_silac_5per.raw
TSGNNPPNINISDSLIrz2	YPR185W	0				R17(Label:13C(6))	High	Heavy	Redundant	Not Used	0.662785	0.963083	1.03833	CID	3.65309	0	14877.6	2	909.476	1817.95	0.162633	8341	20130225_Velos2_RSLC-5_Romanov_Ammerer_MFPL_onbead_atg13_atg1kd_rapa_silac_5per.raw
TSGNNPPNINISDSLIRz2	YPR185W	0					High	Light	Redundant	Not Used	0.662785	0.963083	1.03833	CID	3.74352	0	23271.5	2	906.466	1811.92	0.156219	8344	20130225_Velos2_RSLC-5_Romanov_Ammerer_MFPL_onbead_atg13_atg1kd_rapa_silac_5per.raw
TSGNNPPNINISDSLIrz2	YPR185W	0				R17(Label:13C(6))	High	Heavy	Redundant	Not Used	0.662785	0.963083	1.03833	CID	3.67748	0	14877.6	2	909.476	1817.95	0.162633	8345	20130225_Velos2_RSLC-5_Romanov_Ammerer_MFPL_onbead_atg13_atg1kd_rapa_silac_5per.raw
TSGNNPPNINISDSLIRz2	YPR185W	0					High	Light	Redundant	Not Used	0.662785	0.963083	1.03833	CID	3.90791	0	17020.9	2	906.466	1811.93	0.560442	8348	20130225_Velos2_RSLC-5_Romanov_Ammerer_MFPL_onbead_atg13_atg1kd_rapa_silac_5per.raw
TSGNNPPNINISDSLIRz2	YPR185W	0					High	Light	Redundant	Not Used	0.662785	0.963083	1.03833	CID	3.89808	0	17020.9	2	906.466	1811.93	0.560442	8349	20130225_Velos2_RSLC-5_Romanov_Ammerer_MFPL_onbead_atg13_atg1kd_rapa_silac_5per.raw
TSGNNPPNINISDSLIrz2	YPR185W	0				R17(Label:13C(6))	High	Heavy	Redundant	Not Used	0.662785	0.963083	1.03833	CID	3.80819	0	12881.9	2	909.476	1817.95	0.431223	8350	20130225_Velos2_RSLC-5_Romanov_Ammerer_MFPL_onbead_atg13_atg1kd_rapa_silac_5per.raw
TSGNNPPNINISDSLIrz2	YPR185W	0				R17(Label:13C(6))	High	Heavy	Redundant	Not Used	0.662785	0.963083	1.03833	CID	3.90172	0	12881.9	2	909.476	1817.95	0.431223	8351	20130225_Velos2_RSLC-5_Romanov_Ammerer_MFPL_onbead_atg13_atg1kd_rapa_silac_5per.raw
TSGNNPPNINISDSLIRz2	YPR185W	0					High	Light	Redundant	Not Used	0.662785	0.963083	1.03833	CID	2.72885	0	17020.9	2	906.466	1811.93	0.560442	8352	20130225_Velos2_RSLC-5_Romanov_Ammerer_MFPL_onbead_atg13_atg1kd_rapa_silac_5per.raw
TSGNNPPNINISDSLIrz2	YPR185W	0				R17(Label:13C(6))	High	Heavy	Redundant	Not Used	0.662785	0.963083	1.03833	CID	3.20952	0	12881.9	2	909.476	1817.95	0.431223	8359	20130225_Velos2_RSLC-5_Romanov_Ammerer_MFPL_onbead_atg13_atg1kd_rapa_silac_5per.raw
TSGNNPPNINISDSLIRz2	YPR185W	0					High	Light	Redundant	Not Used	0.662785	0.963083	1.03833	CID	3.92914	0	9042.15	2	906.466	1811.92	0.0888482	8364	20130225_Velos2_RSLC-5_Romanov_Ammerer_MFPL_onbead_atg13_atg1kd_rapa_silac_5per.raw
TSGNNPPNINISDSLIRz2	YPR185W	0					High	Light	Redundant	Not Used	0.662785	0.963083	1.03833	CID	3.31545	0	9042.15	2	906.466	1811.92	0.0888482	8365	20130225_Velos2_RSLC-5_Romanov_Ammerer_MFPL_onbead_atg13_atg1kd_rapa_silac_5per.raw
TSGNNPPNINISDSLIrz2	YPR185W	0				R17(Label:13C(6))	High	Heavy	Redundant	Not Used	0.662785	0.963083	1.03833	CID	3.03552	0	6120.67	2	909.476	1817.94	-0.173104	8367	20130225_Velos2_RSLC-5_Romanov_Ammerer_MFPL_onbead_atg13_atg1kd_rapa_silac_5per.raw
TSGNNPPNINISDSLIrz2	YPR185W	0				R17(Label:13C(6))	High	Heavy	Redundant	Not Used	0.662785	0.963083	1.03833	CID	3.3131	0	6120.67	2	909.476	1817.94	-0.173104	8369	20130225_Velos2_RSLC-5_Romanov_Ammerer_MFPL_onbead_atg13_atg1kd_rapa_silac_5per.raw
TSGNNPPNINISDSLIRz2	YPR185W	0					High	Light	Redundant	Not Used	0.662785	0.963083	1.03833	CID	2.43193	0	1811.23	2	906.465	1811.92	-0.719599	8385	20130225_Velos2_RSLC-5_Romanov_Ammerer_MFPL_onbead_atg13_atg1kd_rapa_silac_5per.raw
TSGNNPPNINISDSLIRz2	YPR185W	0					High	Light	Redundant	Not Used	0.662785	0.963083	1.03833	CID	2.57207	0	1811.23	2	906.465	1811.92	-0.719599	8386	20130225_Velos2_RSLC-5_Romanov_Ammerer_MFPL_onbead_atg13_atg1kd_rapa_silac_5per.raw
TTLLIcSTESSrz2	YPR185W	0				C6(Carbamidomethyl); R12(Label:13C(6))	High	Heavy	Unique	Used	0.923445	1.01309	0.987079	CID	4.32763	0	32300	2	687.356	1373.7	0.0718134	6739	20130225_Velos2_RSLC-5_Romanov_Ammerer_MFPL_onbead_atg13_atg1kd_rapa_silac_5per.raw
TTLLIcSTESSRz2	YPR185W	0				C6(Carbamidomethyl)	High	Light	Redundant	Not Used	0.923445	1.02139	0.979057	CID	3.50013	0	28667.8	2	684.346	1367.68	0.330676	6741	20130225_Velos2_RSLC-5_Romanov_Ammerer_MFPL_onbead_atg13_atg1kd_rapa_silac_5per.raw
TTLLIcSTESSRz2	YPR185W	0				C6(Carbamidomethyl)	High	Light	Redundant	Not Used	0.923445	1.02139	0.979057	CID	3.27978	0	28667.8	2	684.346	1367.68	0.330676	6742	20130225_Velos2_RSLC-5_Romanov_Ammerer_MFPL_onbead_atg13_atg1kd_rapa_silac_5per.raw
TTLLIcSTESSrz2	YPR185W	0				C6(Carbamidomethyl); R12(Label:13C(6))	High	Heavy	Redundant	Not Used	0.923445	1.02139	0.979057	CID	3.74542	0	32300	2	687.356	1373.7	0.0718134	6743	20130225_Velos2_RSLC-5_Romanov_Ammerer_MFPL_onbead_atg13_atg1kd_rapa_silac_5per.raw
TTLLIcSTESSrz2	YPR185W	0				C6(Carbamidomethyl); R12(Label:13C(6))	High	Heavy	Redundant	Not Used	0.923445	1.02139	0.979057	CID	3.63566	0	32300	2	687.356	1373.7	0.0718134	6747	20130225_Velos2_RSLC-5_Romanov_Ammerer_MFPL_onbead_atg13_atg1kd_rapa_silac_5per.raw
TTLLIcSTESSRz2	YPR185W	0				C6(Carbamidomethyl)	High	Light	Redundant	Not Used	0.923445	1.02139	0.979057	CID	3.37689	0	28667.8	2	684.346	1367.68	0.330676	6748	20130225_Velos2_RSLC-5_Romanov_Ammerer_MFPL_onbead_atg13_atg1kd_rapa_silac_5per.raw
TTLLIcSTESSRz2	YPR185W	0				C6(Carbamidomethyl)	High	Light	Redundant	Not Used	0.923445	1.02139	0.979057	CID	3.27075	0	48760.4	2	684.345	1367.68	0.0629157	6755	20130225_Velos2_RSLC-5_Romanov_Ammerer_MFPL_onbead_atg13_atg1kd_rapa_silac_5per.raw
TTLLIcSTESSrz2	YPR185W	0				C6(Carbamidomethyl); R12(Label:13C(6))	High	Heavy	Redundant	Not Used	0.923445	1.02139	0.979057	CID	3.89651	0	40422.1	2	687.356	1373.7	0.3384	6758	20130225_Velos2_RSLC-5_Romanov_Ammerer_MFPL_onbead_atg13_atg1kd_rapa_silac_5per.raw
TTLLIcSTESSRz2	YPR185W	0				C6(Carbamidomethyl)	High	Light	Redundant	Not Used	0.923445	1.02139	0.979057	CID	2.66124	0	48760.4	2	684.345	1367.68	0.0629157	6761	20130225_Velos2_RSLC-5_Romanov_Ammerer_MFPL_onbead_atg13_atg1kd_rapa_silac_5per.raw
VGSIGSQSASRz2	YPR185W	0					High	Light	Redundant	Not Used	0.220492	0.243879	4.1004	CID	3.37268	0	253285	2	524.773	1048.54	0.507933	2998	20130225_Velos2_RSLC-5_Romanov_Ammerer_MFPL_onbead_atg13_atg1kd_rapa_silac_5per.raw
VGSIGSQSASRz2	YPR185W	0					High	Light	Redundant	Not Used	0.220492	0.243879	4.1004	CID	3.55412	0	253285	2	524.773	1048.54	0.507933	3003	20130225_Velos2_RSLC-5_Romanov_Ammerer_MFPL_onbead_atg13_atg1kd_rapa_silac_5per.raw
VGSIGSQSASRz2	YPR185W	0					High	Light	Redundant	Not Used	0.220492	0.243879	4.1004	CID	3.61849	0	1.19696e+06	2	524.773	1048.54	0.507933	3006	20130225_Velos2_RSLC-5_Romanov_Ammerer_MFPL_onbead_atg13_atg1kd_rapa_silac_5per.raw
VGSIGSQSASRz2	YPR185W	0					High	Light	Redundant	Not Used	0.220492	0.243879	4.1004	CID	3.3881	0	1.19696e+06	2	524.773	1048.54	0.507933	3007	20130225_Velos2_RSLC-5_Romanov_Ammerer_MFPL_onbead_atg13_atg1kd_rapa_silac_5per.raw
VGSIGSQSASRz2	YPR185W	0					High	Light	Unique	Used	0.220492	0.241897	4.13399	CID	4.14093	0	1.19696e+06	2	524.773	1048.54	0.507933	3010	20130225_Velos2_RSLC-5_Romanov_Ammerer_MFPL_onbead_atg13_atg1kd_rapa_silac_5per.raw
VGSIGSQSASRz2	YPR185W	0					High	Light	Redundant	Not Used	0.220492	0.243879	4.1004	CID	3.61642	0	1689854	2	524.773	1048.54	0.391514	3019	20130225_Velos2_RSLC-5_Romanov_Ammerer_MFPL_onbead_atg13_atg1kd_rapa_silac_5per.raw
VGSIGSQSASRz2	YPR185W	0					High	Light	Redundant	Not Used	0.220492	0.243879	4.1004	CID	3.64309	0	1689854	2	524.773	1048.54	0.391514	3020	20130225_Velos2_RSLC-5_Romanov_Ammerer_MFPL_onbead_atg13_atg1kd_rapa_silac_5per.raw
VGSIGSQSASRz2	YPR185W	0					High	Light	Redundant	Not Used	0.220492	0.243879	4.1004	CID	3.59871	0	1689854	2	524.773	1048.54	0.391514	3021	20130225_Velos2_RSLC-5_Romanov_Ammerer_MFPL_onbead_atg13_atg1kd_rapa_silac_5per.raw
VGSIGSQSASRz2	YPR185W	0					High	Light	Redundant	Not Used	0.220492	0.243879	4.1004	CID	3.26611	0	1689854	2	524.773	1048.54	0.391514	3030	20130225_Velos2_RSLC-5_Romanov_Ammerer_MFPL_onbead_atg13_atg1kd_rapa_silac_5per.raw
VGSIGSQSASRz2	YPR185W	0					High	Light	Redundant	Not Used	0.220492	0.243879	4.1004	CID	3.50451	0	277424	2	524.773	1048.54	-0.307003	3047	20130225_Velos2_RSLC-5_Romanov_Ammerer_MFPL_onbead_atg13_atg1kd_rapa_silac_5per.raw
VGSIGSQSASRz2	YPR185W	0					High	Light	Redundant	Not Used	0.220492	0.243879	4.1004	CID	3.6042	0	277424	2	524.773	1048.54	-0.307003	3051	20130225_Velos2_RSLC-5_Romanov_Ammerer_MFPL_onbead_atg13_atg1kd_rapa_silac_5per.raw
VGSIGSQSASRz2	YPR185W	0					High	Light	Redundant	Not Used	0.220492	0.243879	4.1004	CID	3.07536	0	141744	2	524.773	1048.54	0.0422556	3063	20130225_Velos2_RSLC-5_Romanov_Ammerer_MFPL_onbead_atg13_atg1kd_rapa_silac_5per.raw
VGSIGSQSASRz2	YPR185W	0					High	Light	Redundant	Not Used	0.220492	0.243879	4.1004	CID	3.37401	0	141744	2	524.773	1048.54	0.0422556	3065	20130225_Velos2_RSLC-5_Romanov_Ammerer_MFPL_onbead_atg13_atg1kd_rapa_silac_5per.raw
VGSIGSQSASRz2	YPR185W	0					High	Light	Redundant	Not Used	0.220492	0.243879	4.1004	CID	3.13208	0	88577.7	2	524.773	1048.54	-0.074164	3076	20130225_Velos2_RSLC-5_Romanov_Ammerer_MFPL_onbead_atg13_atg1kd_rapa_silac_5per.raw
VGSIGSQSASRz2	YPR185W	0					High	Light	Redundant	Not Used	0.220492	0.243879	4.1004	CID	3.69306	0	88577.7	2	524.773	1048.54	-0.074164	3081	20130225_Velos2_RSLC-5_Romanov_Ammerer_MFPL_onbead_atg13_atg1kd_rapa_silac_5per.raw
WLIELDNSSPTFKz2	YPR185W	0					High	Light	Excluded by Method	Not Used				CID	2.76354	0	3446.86	2	775.397	1549.79	-1.59522	9804	20130225_Velos2_RSLC-5_Romanov_Ammerer_MFPL_onbead_atg13_atg1kd_rapa_silac_5per.raw
WLIELDNSSPTFKz2	YPR185W	0					High	Light	Unique	Used	0.7187	0.899445	1.1118	CID	4.2217	0	60756.5	2	775.398	1549.79	-0.177437	10079	20130225_Velos2_RSLC-5_Romanov_Ammerer_MFPL_onbead_atg13_atg1kd_rapa_silac_tiO2.raw
WLIELDNSSPTFKz2	YPR185W	0					High	Light	Redundant	Not Used	0.7187	0.911137	1.09753	CID	3.8603	0	85027.6	2	775.398	1549.79	-0.177437	10081	20130225_Velos2_RSLC-5_Romanov_Ammerer_MFPL_onbead_atg13_atg1kd_rapa_silac_tiO2.raw
WLIELDNSSPTFkz2	YPR185W	0				K13(Label:13C(6))	High	Heavy	Redundant	Not Used	0.7187	0.911137	1.09753	CID	3.41775	0	92936.2	2	778.409	1555.81	-0.09019	10082	20130225_Velos2_RSLC-5_Romanov_Ammerer_MFPL_onbead_atg13_atg1kd_rapa_silac_tiO2.raw
WLIELDNSSPTFKz2	YPR185W	0					High	Light	Redundant	Not Used	0.7187	0.911137	1.09753	CID	3.89099	0	59447.5	2	775.398	1549.79	-0.177437	10086	20130225_Velos2_RSLC-5_Romanov_Ammerer_MFPL_onbead_atg13_atg1kd_rapa_silac_tiO2.raw
WLIELDNSSPTFKz2	YPR185W	0					High	Light	Redundant	Not Used	0.7187	0.911137	1.09753	CID	4.12523	0	65287.4	2	775.398	1549.79	-0.177437	10087	20130225_Velos2_RSLC-5_Romanov_Ammerer_MFPL_onbead_atg13_atg1kd_rapa_silac_tiO2.raw
WLIELDNSSPTFkz2	YPR185W	0				K13(Label:13C(6))	High	Heavy	Redundant	Not Used	0.7187	0.911137	1.09753	CID	3.83674	0	68222.9	2	778.408	1555.81	-0.560956	10088	20130225_Velos2_RSLC-5_Romanov_Ammerer_MFPL_onbead_atg13_atg1kd_rapa_silac_tiO2.raw
WLIELDNSSPTFkz2	YPR185W	0				K13(Label:13C(6))	High	Heavy	Redundant	Not Used	0.7187	0.911137	1.09753	CID	4.03746	0	65287.4	2	778.408	1555.81	-0.560956	10089	20130225_Velos2_RSLC-5_Romanov_Ammerer_MFPL_onbead_atg13_atg1kd_rapa_silac_tiO2.raw
WLIELDNSSPTFKz2	YPR185W	0					High	Light	Redundant	Not Used	0.7187	0.911137	1.09753	CID	4.06935	0	92936.2	2	775.398	1549.79	-0.0199057	10092	20130225_Velos2_RSLC-5_Romanov_Ammerer_MFPL_onbead_atg13_atg1kd_rapa_silac_tiO2.raw
WLIELDNSSPTFKz2	YPR185W	0					High	Light	Redundant	Not Used	0.7187	0.911137	1.09753	CID	3.89297	0	85027.6	2	775.398	1549.79	-0.0199057	10094	20130225_Velos2_RSLC-5_Romanov_Ammerer_MFPL_onbead_atg13_atg1kd_rapa_silac_tiO2.raw
WLIELDNSSPTFkz2	YPR185W	0				K13(Label:13C(6))	High	Heavy	Redundant	Not Used	0.7187	0.911137	1.09753	CID	4.02705	0	68222.9	2	778.408	1555.81	-0.168651	10095	20130225_Velos2_RSLC-5_Romanov_Ammerer_MFPL_onbead_atg13_atg1kd_rapa_silac_tiO2.raw
WLIELDNSSPTFkz2	YPR185W	0				K13(Label:13C(6))	High	Heavy	Redundant	Not Used	0.7187	0.911137	1.09753	CID	3.86287	0	60756.5	2	778.408	1555.81	-0.168651	10096	20130225_Velos2_RSLC-5_Romanov_Ammerer_MFPL_onbead_atg13_atg1kd_rapa_silac_tiO2.raw
WLIELDNSSPTFKz2	YPR185W	0					High	Light	Redundant	Not Used	0.7187	0.911137	1.09753	CID	3.89908	0	59447.5	2	775.398	1549.79	-0.256203	10099	20130225_Velos2_RSLC-5_Romanov_Ammerer_MFPL_onbead_atg13_atg1kd_rapa_silac_tiO2.raw
WLIELDNSSPTFKz2	YPR185W	0					High	Light	Redundant	Not Used	0.7187	0.911137	1.09753	CID	4.03141	0	42794.9	2	775.398	1549.79	-0.256203	10101	20130225_Velos2_RSLC-5_Romanov_Ammerer_MFPL_onbead_atg13_atg1kd_rapa_silac_tiO2.raw
WLIELDNSSPTFkz2	YPR185W	0				K13(Label:13C(6))	High	Heavy	Redundant	Not Used	0.7187	0.911137	1.09753	CID	3.66188	0	35611.6	2	778.409	1555.81	-0.011729	10103	20130225_Velos2_RSLC-5_Romanov_Ammerer_MFPL_onbead_atg13_atg1kd_rapa_silac_tiO2.raw
WLIELDNSSPTFKz2	YPR185W	0					High	Light	Redundant	Not Used	0.7187	0.911137	1.09753	CID	3.35046	0	48411.6	2	775.399	1549.79	0.216391	10108	20130225_Velos2_RSLC-5_Romanov_Ammerer_MFPL_onbead_atg13_atg1kd_rapa_silac_tiO2.raw
WLIELDNSSPTFKz2	YPR185W	0					High	Light	Redundant	Not Used	0.7187	0.911137	1.09753	CID	3.47341	0	35611.6	2	775.399	1549.79	0.216391	10109	20130225_Velos2_RSLC-5_Romanov_Ammerer_MFPL_onbead_atg13_atg1kd_rapa_silac_tiO2.raw
YNQLGVEEDDDDENDRLLNQM*GNSATKz3	YPR185W	0				M21(Oxidation)	High	Light	Redundant	Not Used	0.795482	0.879857	1.13655	CID	4.34351	1	193192	3	1033.79	3099.35	0.971494	6316	20130225_Velos2_RSLC-5_Romanov_Ammerer_MFPL_onbead_atg13_atg1kd_rapa_silac_tiO2.raw
YNQLGVEEDDDDENDRLLNQM*GNSATKz3	YPR185W	0				M21(Oxidation)	High	Light	Redundant	Not Used	0.795482	0.879857	1.13655	CID	4.37987	1	306710	3	1033.79	3099.35	1.08965	6319	20130225_Velos2_RSLC-5_Romanov_Ammerer_MFPL_onbead_atg13_atg1kd_rapa_silac_tiO2.raw
YNQLGVEEDDDDENDrLLNQM*GNSATkz3	YPR185W	0				R16(Label:13C(6)); M21(Oxidation); K27(Label:13C(6))	High	Heavy	Redundant	Not Used	0.795482	0.879857	1.13655	CID	4.03026	1	376835	3	1037.8	3111.39	0.505034	6320	20130225_Velos2_RSLC-5_Romanov_Ammerer_MFPL_onbead_atg13_atg1kd_rapa_silac_tiO2.raw
YNQLGVEEDDDDENDRLLNQM*GNSATKz3	YPR185W	0				M21(Oxidation)	High	Light	Unique	Used	0.795482	0.872706	1.14586	CID	4.9654	1	386214	3	1033.79	3099.35	1.08965	6321	20130225_Velos2_RSLC-5_Romanov_Ammerer_MFPL_onbead_atg13_atg1kd_rapa_silac_tiO2.raw
YNQLGVEEDDDDENDrLLNQM*GNSATkz3	YPR185W	0				R16(Label:13C(6)); M21(Oxidation); K27(Label:13C(6))	High	Heavy	Redundant	Not Used	0.795482	0.879857	1.13655	CID	4.46578	1	444494	3	1037.8	3111.39	0.505034	6322	20130225_Velos2_RSLC-5_Romanov_Ammerer_MFPL_onbead_atg13_atg1kd_rapa_silac_tiO2.raw
YNQLGVEEDDDDENDRLLNQM*GNSATKz3	YPR185W	0				M21(Oxidation)	High	Light	Redundant	Not Used	0.795482	0.879857	1.13655	CID	4.52946	1	406153	3	1033.79	3099.35	1.08965	6323	20130225_Velos2_RSLC-5_Romanov_Ammerer_MFPL_onbead_atg13_atg1kd_rapa_silac_tiO2.raw
YNQLGVEEDDDDENDrLLNQM*GNSATkz3	YPR185W	0				R16(Label:13C(6)); M21(Oxidation); K27(Label:13C(6))	High	Heavy	Redundant	Not Used	0.795482	0.879857	1.13655	CID	4.04141	1	297886	3	1037.8	3111.39	0.505034	6324	20130225_Velos2_RSLC-5_Romanov_Ammerer_MFPL_onbead_atg13_atg1kd_rapa_silac_tiO2.raw
YNQLGVEEDDDDENDRLLNQM*GNSATKz3	YPR185W	0				M21(Oxidation)	High	Light	Redundant	Not Used	0.795482	0.879857	1.13655	CID	3.93013	1	306710	3	1033.79	3099.35	1.32597	6326	20130225_Velos2_RSLC-5_Romanov_Ammerer_MFPL_onbead_atg13_atg1kd_rapa_silac_tiO2.raw
YNQLGVEEDDDDENDRLLNQM*GNSATKz3	YPR185W	0				M21(Oxidation)	High	Light	Redundant	Not Used	0.795482	0.879857	1.13655	CID	4.08429	1	386214	3	1033.79	3099.35	1.32597	6327	20130225_Velos2_RSLC-5_Romanov_Ammerer_MFPL_onbead_atg13_atg1kd_rapa_silac_tiO2.raw
YNQLGVEEDDDDENDRLLNQM*GNSATKz3	YPR185W	0				M21(Oxidation)	High	Light	Redundant	Not Used	0.795482	0.879857	1.13655	CID	4.65679	1	406153	3	1033.79	3099.35	1.32597	6328	20130225_Velos2_RSLC-5_Romanov_Ammerer_MFPL_onbead_atg13_atg1kd_rapa_silac_tiO2.raw
YNQLGVEEDDDDENDRLLNQM*GNSATKz3	YPR185W	0				M21(Oxidation)	High	Light	Redundant	Not Used	0.795482	0.879857	1.13655	CID	4.89968	1	179601	3	1033.79	3099.35	1.32597	6329	20130225_Velos2_RSLC-5_Romanov_Ammerer_MFPL_onbead_atg13_atg1kd_rapa_silac_tiO2.raw
YNQLGVEEDDDDENDRLLNQM*GNSATKz3	YPR185W	0				M21(Oxidation)	High	Light	Redundant	Not Used	0.795482	0.879857	1.13655	CID	3.50069	1	444494	3	1033.79	3099.35	1.32597	6331	20130225_Velos2_RSLC-5_Romanov_Ammerer_MFPL_onbead_atg13_atg1kd_rapa_silac_tiO2.raw
YNQLGVEEDDDDENDRLLNQM*GNSATKz3	YPR185W	0				M21(Oxidation)	High	Light	Redundant	Not Used	0.795482	0.879857	1.13655	CID	4.84558	1	193192	3	1033.79	3099.35	0.971494	6333	20130225_Velos2_RSLC-5_Romanov_Ammerer_MFPL_onbead_atg13_atg1kd_rapa_silac_tiO2.raw
YNQLGVEEDDDDENDRLLNQM*GNSATKz3	YPR185W	0				M21(Oxidation)	High	Light	Redundant	Not Used	0.795482	0.879857	1.13655	CID	4.64459	1	386214	3	1033.79	3099.35	0.971494	6334	20130225_Velos2_RSLC-5_Romanov_Ammerer_MFPL_onbead_atg13_atg1kd_rapa_silac_tiO2.raw
YNQLGVEEDDDDENDRLLNQM*GNSATKz3	YPR185W	0				M21(Oxidation)	High	Light	Redundant	Not Used	0.795482	0.879857	1.13655	CID	3.92807	1	406153	3	1033.79	3099.35	0.971494	6335	20130225_Velos2_RSLC-5_Romanov_Ammerer_MFPL_onbead_atg13_atg1kd_rapa_silac_tiO2.raw
YNQLGVEEDDDDENDRLLNQM*GNSATKz3	YPR185W	0				M21(Oxidation)	High	Light	Redundant	Not Used	0.795482	0.879857	1.13655	CID	4.52123	1	297886	3	1033.79	3099.35	0.971494	6336	20130225_Velos2_RSLC-5_Romanov_Ammerer_MFPL_onbead_atg13_atg1kd_rapa_silac_tiO2.raw
YNQLGVEEDDDDENDRLLNQM*GNSATKz3	YPR185W	0				M21(Oxidation)	High	Light	Redundant	Not Used	0.795482	0.879857	1.13655	CID	3.64464	1	177443	3	1033.79	3099.35	0.971494	6337	20130225_Velos2_RSLC-5_Romanov_Ammerer_MFPL_onbead_atg13_atg1kd_rapa_silac_tiO2.raw
YNQLGVEEDDDDENDRLLNQM*GNSATKz3	YPR185W	0				M21(Oxidation)	High	Light	Redundant	Not Used	0.795482	0.879857	1.13655	CID	4.2205	1	327399	3	1033.79	3099.35	0.971494	6340	20130225_Velos2_RSLC-5_Romanov_Ammerer_MFPL_onbead_atg13_atg1kd_rapa_silac_tiO2.raw
YNQLGVEEDDDDENDRLLNQM*GNSATKz3	YPR185W	0				M21(Oxidation)	High	Light	Redundant	Not Used	0.795482	0.879857	1.13655	CID	4.53592	1	297886	3	1033.79	3099.35	0.971494	6341	20130225_Velos2_RSLC-5_Romanov_Ammerer_MFPL_onbead_atg13_atg1kd_rapa_silac_tiO2.raw
YNQLGVEEDDDDENDRLLNQM*GNSATKz3	YPR185W	0				M21(Oxidation)	High	Light	Redundant	Not Used	0.795482	0.879857	1.13655	CID	4.80466	1	193192	3	1033.79	3099.35	0.971494	6342	20130225_Velos2_RSLC-5_Romanov_Ammerer_MFPL_onbead_atg13_atg1kd_rapa_silac_tiO2.raw
YNQLGVEEDDDDENDRLLNQM*GNSATKz3	YPR185W	0				M21(Oxidation)	High	Light	Redundant	Not Used	0.795482	0.879857	1.13655	CID	4.10032	1	76706.8	3	1033.79	3099.35	0.971494	6343	20130225_Velos2_RSLC-5_Romanov_Ammerer_MFPL_onbead_atg13_atg1kd_rapa_silac_tiO2.raw
YNQLGVEEDDDDENDRLLNQM*GNSATKz3	YPR185W	0				M21(Oxidation)	High	Light	Redundant	Not Used	0.795482	0.879857	1.13655	CID	3.94618	1	376835	3	1033.79	3099.35	0.971494	6344	20130225_Velos2_RSLC-5_Romanov_Ammerer_MFPL_onbead_atg13_atg1kd_rapa_silac_tiO2.raw
YNQLGVEEDDDDENDRLLNQM*GNSATKz3	YPR185W	0				M21(Oxidation)	High	Light	Redundant	Not Used	0.795482	0.879857	1.13655	CID	4.51788	1	327399	3	1033.79	3099.35	1.08965	6347	20130225_Velos2_RSLC-5_Romanov_Ammerer_MFPL_onbead_atg13_atg1kd_rapa_silac_tiO2.raw
YNQLGVEEDDDDENDRLLNQM*GNSATKz3	YPR185W	0				M21(Oxidation)	High	Light	Redundant	Not Used	0.795482	0.879857	1.13655	CID	4.78829	1	444494	3	1033.79	3099.35	1.08965	6348	20130225_Velos2_RSLC-5_Romanov_Ammerer_MFPL_onbead_atg13_atg1kd_rapa_silac_tiO2.raw
YNQLGVEEDDDDENDrLLNQM*GNSATkz3	YPR185W	0				R16(Label:13C(6)); M21(Oxidation); K27(Label:13C(6))	High	Heavy	Redundant	Not Used	0.795482	0.879857	1.13655	CID	4.18714	1	327399	3	1037.8	3111.39	0.505034	6349	20130225_Velos2_RSLC-5_Romanov_Ammerer_MFPL_onbead_atg13_atg1kd_rapa_silac_tiO2.raw
YNQLGVEEDDDDENDRLLNQM*GNSATKz3	YPR185W	0				M21(Oxidation)	High	Light	Redundant	Not Used	0.795482	0.879857	1.13655	CID	4.61835	1	376835	3	1033.79	3099.35	1.08965	6350	20130225_Velos2_RSLC-5_Romanov_Ammerer_MFPL_onbead_atg13_atg1kd_rapa_silac_tiO2.raw
YNQLGVEEDDDDENDrLLNQM*GNSATkz3	YPR185W	0				R16(Label:13C(6)); M21(Oxidation); K27(Label:13C(6))	High	Heavy	Redundant	Not Used	0.795482	0.879857	1.13655	CID	4.85466	1	273497	3	1037.8	3111.39	0.505034	6351	20130225_Velos2_RSLC-5_Romanov_Ammerer_MFPL_onbead_atg13_atg1kd_rapa_silac_tiO2.raw
YNQLGVEEDDDDENDrLLNQM*GNSATkz3	YPR185W	0				R16(Label:13C(6)); M21(Oxidation); K27(Label:13C(6))	High	Heavy	Redundant	Not Used	0.795482	0.879857	1.13655	CID	4.30198	1	444494	3	1037.8	3111.39	0.505034	6352	20130225_Velos2_RSLC-5_Romanov_Ammerer_MFPL_onbead_atg13_atg1kd_rapa_silac_tiO2.raw
YNQLGVEEDDDDENDRLLNQM*GNSATKz3	YPR185W	0				M21(Oxidation)	High	Light	Redundant	Not Used	0.795482	0.879857	1.13655	CID	4.43942	1	306710	3	1033.79	3099.35	1.44412	6354	20130225_Velos2_RSLC-5_Romanov_Ammerer_MFPL_onbead_atg13_atg1kd_rapa_silac_tiO2.raw
YNQLGVEEDDDDENDRLLNQM*GNSATKz3	YPR185W	0				M21(Oxidation)	High	Light	Redundant	Not Used	0.795482	0.879857	1.13655	CID	4.2832	1	177443	3	1033.79	3099.35	1.44412	6355	20130225_Velos2_RSLC-5_Romanov_Ammerer_MFPL_onbead_atg13_atg1kd_rapa_silac_tiO2.raw
YNQLGVEEDDDDENDrLLNQM*GNSATkz3	YPR185W	0				R16(Label:13C(6)); M21(Oxidation); K27(Label:13C(6))	High	Heavy	Redundant	Not Used	0.795482	0.879857	1.13655	CID	4.73849	1	177443	3	1037.8	3111.39	0.505034	6356	20130225_Velos2_RSLC-5_Romanov_Ammerer_MFPL_onbead_atg13_atg1kd_rapa_silac_tiO2.raw
YNQLGVEEDDDDENDrLLNQM*GNSATkz3	YPR185W	0				R16(Label:13C(6)); M21(Oxidation); K27(Label:13C(6))	High	Heavy	Redundant	Not Used	0.795482	0.879857	1.13655	CID	4.43106	1	273497	3	1037.8	3111.39	0.505034	6357	20130225_Velos2_RSLC-5_Romanov_Ammerer_MFPL_onbead_atg13_atg1kd_rapa_silac_tiO2.raw
YNQLGVEEDDDDENDRLLNQM*GNSATKz3	YPR185W	0				M21(Oxidation)	High	Light	Redundant	Not Used	0.795482	0.879857	1.13655	CID	4.21487	1	273497	3	1033.79	3099.35	1.44412	6358	20130225_Velos2_RSLC-5_Romanov_Ammerer_MFPL_onbead_atg13_atg1kd_rapa_silac_tiO2.raw
YNQLGVEEDDDDENDrLLNQM*GNSATkz3	YPR185W	0				R16(Label:13C(6)); M21(Oxidation); K27(Label:13C(6))	High	Heavy	Redundant	Not Used	0.795482	0.879857	1.13655	CID	4.47361	1	444494	3	1037.8	3111.39	0.505034	6359	20130225_Velos2_RSLC-5_Romanov_Ammerer_MFPL_onbead_atg13_atg1kd_rapa_silac_tiO2.raw
YNQLGVEEDDDDENDRLLNQM*GNSATKz3	YPR185W	0				M21(Oxidation)	High	Light	Redundant	Not Used	0.795482	0.879857	1.13655	CID	4.01965	1	306710	3	1033.79	3099.35	1.08965	6361	20130225_Velos2_RSLC-5_Romanov_Ammerer_MFPL_onbead_atg13_atg1kd_rapa_silac_tiO2.raw
YNQLGVEEDDDDENDRLLNQM*GNSATKz3	YPR185W	0				M21(Oxidation)	High	Light	Redundant	Not Used	0.795482	0.879857	1.13655	CID	4.16035	1	386214	3	1033.79	3099.35	1.08965	6363	20130225_Velos2_RSLC-5_Romanov_Ammerer_MFPL_onbead_atg13_atg1kd_rapa_silac_tiO2.raw
YNQLGVEEDDDDENDRLLNQM*GNSATKz3	YPR185W	0				M21(Oxidation)	High	Light	Redundant	Not Used	0.795482	0.879857	1.13655	CID	4.0119	1	386214	3	1033.79	3099.35	1.08965	6364	20130225_Velos2_RSLC-5_Romanov_Ammerer_MFPL_onbead_atg13_atg1kd_rapa_silac_tiO2.raw
YNQLGVEEDDDDENDRLLNQM*GNSATKz3	YPR185W	0				M21(Oxidation)	High	Light	Redundant	Not Used	0.795482	0.879857	1.13655	CID	4.57614	1	306710	3	1033.79	3099.35	0.735179	6372	20130225_Velos2_RSLC-5_Romanov_Ammerer_MFPL_onbead_atg13_atg1kd_rapa_silac_tiO2.raw
YNQLGVEEDDDDENDRLLNQMGNSATKz3	YPR185W	0					High	Light	Unique	Used	0.851339	0.933985	1.07068	CID	3.57766	1	1	3	1028.46	3083.35	0.831779	7900	20130225_Velos2_RSLC-5_Romanov_Ammerer_MFPL_onbead_atg13_atg1kd_rapa_silac_5per.raw
YQNLKPSNDLLSEDLSVSLSM*DPNHTYHRz4	YPR185W	0				M21(Oxidation)	High	Light	Redundant	Not Used	0.686305	0.997259	1.00275	CID	4.27041	0	40892.4	4	848.157	3389.61	0.379581	7625	20130225_Velos2_RSLC-5_Romanov_Ammerer_MFPL_onbead_atg13_atg1kd_rapa_silac_tiO2.raw
YQNLKPSNDLLSEDLSVSLSM*DPNHTYHRz4	YPR185W	0				M21(Oxidation)	High	Light	Unique	Used	0.686305	0.979791	1.02063	CID	5.20037	0	142769	4	848.157	3389.61	0.235529	7631	20130225_Velos2_RSLC-5_Romanov_Ammerer_MFPL_onbead_atg13_atg1kd_rapa_silac_tiO2.raw
YQNLKPSNDLLSEDLSVSLSM*DPNHTYHRz4	YPR185W	0				M21(Oxidation)	High	Light	Redundant	Not Used	0.686305	0.997259	1.00275	CID	4.59481	0	97662.2	4	848.157	3389.61	0.235529	7632	20130225_Velos2_RSLC-5_Romanov_Ammerer_MFPL_onbead_atg13_atg1kd_rapa_silac_tiO2.raw
YQNLKPSNDLLSEDLSVSLSM*DPNHTYHRz4	YPR185W	0				M21(Oxidation)	High	Light	Redundant	Not Used	0.686305	0.997259	1.00275	CID	3.88111	0	136725	4	848.158	3389.61	0.811738	7637	20130225_Velos2_RSLC-5_Romanov_Ammerer_MFPL_onbead_atg13_atg1kd_rapa_silac_tiO2.raw
YQNLKPSNDLLSEDLSVSLSM*DPNHTYHRz4	YPR185W	0				M21(Oxidation)	High	Light	Redundant	Not Used	0.686305	0.997259	1.00275	CID	4.12198	0	40892.4	4	848.158	3389.61	0.811738	7638	20130225_Velos2_RSLC-5_Romanov_Ammerer_MFPL_onbead_atg13_atg1kd_rapa_silac_tiO2.raw
YQNLKPSNDLLSEDLSVSLSM*DPNHTYHRz4	YPR185W	0				M21(Oxidation)	High	Light	Redundant	Not Used	0.686305	0.997259	1.00275	CID	3.88648	0	131302	4	848.158	3389.61	0.811738	7640	20130225_Velos2_RSLC-5_Romanov_Ammerer_MFPL_onbead_atg13_atg1kd_rapa_silac_tiO2.raw
YQNLKPSNDLLSEDLSVSLSM*DPNHTYHRz4	YPR185W	0				M21(Oxidation)	High	Light	Redundant	Not Used	0.686305	0.997259	1.00275	CID	4.34843	0	136725	4	848.158	3389.61	0.667686	7643	20130225_Velos2_RSLC-5_Romanov_Ammerer_MFPL_onbead_atg13_atg1kd_rapa_silac_tiO2.raw
YQNLKPSNDLLSEDLSVSLSM*DPNHTYHRz4	YPR185W	0				M21(Oxidation)	High	Light	Redundant	Not Used	0.686305	0.997259	1.00275	CID	3.75916	0	131302	4	848.158	3389.61	0.667686	7644	20130225_Velos2_RSLC-5_Romanov_Ammerer_MFPL_onbead_atg13_atg1kd_rapa_silac_tiO2.raw
YQNLKPSNDLLSEDLSVSLSM*DPNHTYHRz4	YPR185W	0				M21(Oxidation)	High	Light	Redundant	Not Used	0.686305	0.997259	1.00275	CID	4.62203	0	131302	4	848.158	3389.61	0.667686	7646	20130225_Velos2_RSLC-5_Romanov_Ammerer_MFPL_onbead_atg13_atg1kd_rapa_silac_tiO2.raw
YQNLKPSNDLLSEDLSVSLSM*DPNHTYHRz4	YPR185W	0				M21(Oxidation)	High	Light	Redundant	Not Used	0.686305	0.997259	1.00275	CID	4.58548	0	136725	4	848.158	3389.61	0.667686	7647	20130225_Velos2_RSLC-5_Romanov_Ammerer_MFPL_onbead_atg13_atg1kd_rapa_silac_tiO2.raw
YQNLKPSNDLLSEDLSVSLSM*DPNHTYHRz4	YPR185W	0				M21(Oxidation)	High	Light	Redundant	Not Used	0.686305	0.997259	1.00275	CID	4.59107	0	19621.3	4	848.158	3389.61	0.739712	7649	20130225_Velos2_RSLC-5_Romanov_Ammerer_MFPL_onbead_atg13_atg1kd_rapa_silac_tiO2.raw
YQNLKPSNDLLSEDLSVSLSM*DPNHTYHRz4	YPR185W	0				M21(Oxidation)	High	Light	Redundant	Not Used	0.686305	0.997259	1.00275	CID	4.55864	0	88857	4	848.158	3389.61	0.739712	7650	20130225_Velos2_RSLC-5_Romanov_Ammerer_MFPL_onbead_atg13_atg1kd_rapa_silac_tiO2.raw
YQNLKPSNDLLSEDLSVSLSM*DPNHTYHRz4	YPR185W	0				M21(Oxidation)	High	Light	Redundant	Not Used	0.686305	0.997259	1.00275	CID	4.38086	0	99674.3	4	848.158	3389.61	0.739712	7652	20130225_Velos2_RSLC-5_Romanov_Ammerer_MFPL_onbead_atg13_atg1kd_rapa_silac_tiO2.raw
YQNLkPSNDLLSEDLSVSLSM*DPNHTYHrz4	YPR185W	0				K5(Label:13C(6)); M21(Oxidation); R29(Label:13C(6))	High	Heavy	Redundant	Not Used	0.686305	0.997259	1.00275	CID	5.05913	0	103434	4	851.167	3401.65	0.313876	7653	20130225_Velos2_RSLC-5_Romanov_Ammerer_MFPL_onbead_atg13_atg1kd_rapa_silac_tiO2.raw
YQNLKPSNDLLSEDLSVSLSM*DPNHTYHRz4	YPR185W	0				M21(Oxidation)	High	Light	Redundant	Not Used	0.686305	0.997259	1.00275	CID	4.10082	0	142769	4	848.158	3389.61	0.739712	7657	20130225_Velos2_RSLC-5_Romanov_Ammerer_MFPL_onbead_atg13_atg1kd_rapa_silac_tiO2.raw
YQNLkPSNDLLSEDLSVSLSM*DPNHTYHrz4	YPR185W	0				K5(Label:13C(6)); M21(Oxidation); R29(Label:13C(6))	High	Heavy	Redundant	Not Used	0.686305	0.997259	1.00275	CID	4.17328	0	88857	4	851.167	3401.65	0.242105	7659	20130225_Velos2_RSLC-5_Romanov_Ammerer_MFPL_onbead_atg13_atg1kd_rapa_silac_tiO2.raw
YQNLKPSNDLLSEDLSVSLSM*DPNHTYHRz4	YPR185W	0				M21(Oxidation)	High	Light	Redundant	Not Used	0.686305	0.997259	1.00275	CID	5.19079	0	53006	4	848.158	3389.61	0.739712	7660	20130225_Velos2_RSLC-5_Romanov_Ammerer_MFPL_onbead_atg13_atg1kd_rapa_silac_tiO2.raw
YQNLkPSNDLLSEDLSVSLSM*DPNHTYHrz4	YPR185W	0				K5(Label:13C(6)); M21(Oxidation); R29(Label:13C(6))	High	Heavy	Redundant	Not Used	0.686305	0.997259	1.00275	CID	3.89028	0	53006	4	851.167	3401.65	0.242105	7661	20130225_Velos2_RSLC-5_Romanov_Ammerer_MFPL_onbead_atg13_atg1kd_rapa_silac_tiO2.raw
YQNLKPSNDLLSEDLSVSLSM*DPNHTYHRz4	YPR185W	0				M21(Oxidation)	High	Light	Redundant	Not Used	0.686305	0.997259	1.00275	CID	4.22123	0	99674.3	4	848.158	3389.61	0.451608	7664	20130225_Velos2_RSLC-5_Romanov_Ammerer_MFPL_onbead_atg13_atg1kd_rapa_silac_tiO2.raw
YQNLKPSNDLLSEDLSVSLSM*DPNHTYHRz4	YPR185W	0				M21(Oxidation)	High	Light	Redundant	Not Used	0.686305	0.997259	1.00275	CID	4.0005	0	103434	4	848.158	3389.61	0.451608	7665	20130225_Velos2_RSLC-5_Romanov_Ammerer_MFPL_onbead_atg13_atg1kd_rapa_silac_tiO2.raw
YQNLKPSNDLLSEDLSVSLSM*DPNHTYHRz4	YPR185W	0				M21(Oxidation)	High	Light	Redundant	Not Used	0.686305	0.997259	1.00275	CID	3.89919	0	103434	4	848.158	3389.61	0.451608	7672	20130225_Velos2_RSLC-5_Romanov_Ammerer_MFPL_onbead_atg13_atg1kd_rapa_silac_tiO2.raw
YQNLKPSNDLLSEDLSVSLSM*DPNHTYHRz4	YPR185W	0				M21(Oxidation)	High	Light	Redundant	Not Used	0.686305	0.997259	1.00275	CID	3.96162	0	136725	4	848.158	3389.61	0.451608	7674	20130225_Velos2_RSLC-5_Romanov_Ammerer_MFPL_onbead_atg13_atg1kd_rapa_silac_tiO2.raw
YSSSFGNIRz2	YPR185W	0					High	Light	Redundant	Not Used	0.507478	0.561305	1.78156	CID	2.57072	0	340770	2	515.751	1030.5	0.0248003	5970	20130225_Velos2_RSLC-5_Romanov_Ammerer_MFPL_onbead_atg13_atg1kd_rapa_silac_5per.raw
YSSSFGNIRz2	YPR185W	0					High	Light	Redundant	Not Used	0.507478	0.561305	1.78156	CID	2.60825	0	340770	2	515.751	1030.5	0.0248003	5975	20130225_Velos2_RSLC-5_Romanov_Ammerer_MFPL_onbead_atg13_atg1kd_rapa_silac_5per.raw
YSSSFGNIrz2	YPR185W	0				R9(Label:13C(6))	High	Heavy	Redundant	Not Used	0.507478	0.561305	1.78156	CID	2.55893	0	528079	2	518.761	1036.52	-0.316496	5983	20130225_Velos2_RSLC-5_Romanov_Ammerer_MFPL_onbead_atg13_atg1kd_rapa_silac_5per.raw
YSSSFGNIrz2	YPR185W	0				R9(Label:13C(6))	High	Heavy	Redundant	Not Used	0.507478	0.561305	1.78156	CID	2.7429	0	528079	2	518.761	1036.52	-0.316496	5986	20130225_Velos2_RSLC-5_Romanov_Ammerer_MFPL_onbead_atg13_atg1kd_rapa_silac_5per.raw
YSSSFGNIrz2	YPR185W	0				R9(Label:13C(6))	High	Heavy	Unique	Used	0.507478	0.556743	1.79616	CID	2.90773	0	528079	2	518.761	1036.52	-0.316496	5991	20130225_Velos2_RSLC-5_Romanov_Ammerer_MFPL_onbead_atg13_atg1kd_rapa_silac_5per.raw
YSSSFGNIRz2	YPR185W	0					High	Light	Redundant	Not Used	0.507478	0.561305	1.78156	CID	2.46374	0	889510	2	515.752	1030.5	0.498632	5996	20130225_Velos2_RSLC-5_Romanov_Ammerer_MFPL_onbead_atg13_atg1kd_rapa_silac_5per.raw
YSSSFGNIRz2	YPR185W	0					High	Light	Redundant	Not Used	0.507478	0.561305	1.78156	CID	2.77034	0	889510	2	515.752	1030.5	0.498632	5997	20130225_Velos2_RSLC-5_Romanov_Ammerer_MFPL_onbead_atg13_atg1kd_rapa_silac_5per.raw
YSSSFGNIRz2	YPR185W	0					High	Light	Redundant	Not Used	0.507478	0.561305	1.78156	CID	2.73034	0	889510	2	515.752	1030.5	0.498632	5999	20130225_Velos2_RSLC-5_Romanov_Ammerer_MFPL_onbead_atg13_atg1kd_rapa_silac_5per.raw
YSSSFGNIRz2	YPR185W	0					High	Light	Redundant	Not Used	0.507478	0.561305	1.78156	CID	2.1913	0	889510	2	515.752	1030.5	0.498632	6006	20130225_Velos2_RSLC-5_Romanov_Ammerer_MFPL_onbead_atg13_atg1kd_rapa_silac_5per.raw
YSSSFGNIRz2	YPR185W	0					High	Light	Redundant	Not Used	0.507478	0.561305	1.78156	CID	2.38706	0	287718	2	515.751	1030.5	0.143258	6010	20130225_Velos2_RSLC-5_Romanov_Ammerer_MFPL_onbead_atg13_atg1kd_rapa_silac_5per.raw
YSSSFGNIRz2	YPR185W	0					High	Light	Redundant	Not Used	0.507478	0.561305	1.78156	CID	2.46643	0	287718	2	515.751	1030.5	0.143258	6012	20130225_Velos2_RSLC-5_Romanov_Ammerer_MFPL_onbead_atg13_atg1kd_rapa_silac_5per.raw
YSSSFGNIRz2	YPR185W	0					High	Light	Redundant	Not Used	0.507478	0.561305	1.78156	CID	2.41442	0	287718	2	515.751	1030.5	0.143258	6015	20130225_Velos2_RSLC-5_Romanov_Ammerer_MFPL_onbead_atg13_atg1kd_rapa_silac_5per.raw
YSSSFGNIRz2	YPR185W	0					High	Light	Redundant	Not Used	0.507478	0.561305	1.78156	CID	2.22487	0	73361.7	2	515.751	1030.5	0.380174	6024	20130225_Velos2_RSLC-5_Romanov_Ammerer_MFPL_onbead_atg13_atg1kd_rapa_silac_5per.raw
YSSSFGNIRz2	YPR185W	0					High	Light	Redundant	Not Used	0.507478	0.561305	1.78156	CID	2.21807	0	73361.7	2	515.751	1030.5	0.380174	6026	20130225_Velos2_RSLC-5_Romanov_Ammerer_MFPL_onbead_atg13_atg1kd_rapa_silac_5per.raw
YSSSFGNIRz2	YPR185W	0					High	Light	Redundant	Not Used	0.507478	0.561305	1.78156	CID	2.20894	0	25662.7	2	515.751	1030.5	0.380174	6070	20130225_Velos2_RSLC-5_Romanov_Ammerer_MFPL_onbead_atg13_atg1kd_rapa_silac_5per.raw
YSSSFGNIRz2	YPR185W	0					High	Light	Redundant	Not Used	0.507478	0.561305	1.78156	CID	2.33636	0	15910.3	2	515.751	1030.5	0.380174	6081	20130225_Velos2_RSLC-5_Romanov_Ammerer_MFPL_onbead_atg13_atg1kd_rapa_silac_5per.raw

## Sheet: atg1ko vs. wt + rapa P>75%
VELOS Orbitrap													BACK TO FIRST PAGE
Sequence	Protein Group Accessions	# Phospho Sites	pRS Site Probabilities	Peptide Site	Protein Site	Modification Sequest	Confidence	Quan Channel	Quan Info	Quan Usage	H/L Ratio	H/L normalized	L/H normalized	Activation Type	Xcorr	# Missed Cleavages	Charge	m/z [Da]	MH+ [Da]	∆M [ppm]	Scan	Intensity	Spectrum File
WLIELDNSSPT#FKz2	YPR185W	1	S(8): 5.4; S(9): 89.3; T(11): 5.4	S9	S129	T11(Phospho)	High	Light	Redundant	Not Used	0.813875	0.965447	1.03579	CID	2.74953	0	2	815.383	1629.76	1.16574	15706	13844.3	120629V_Ammerer_Reiterr_SILAC_Atg13_both_rapa_TiO2_elu.raw
HAS#VSHNSQGPQNQPEQEGQSDQDIGKz3	YPR185W	1	S(3): 96.7; S(5): 3.2; S(8): 0.1; S(21): 0.0	S3	S280	S3(Phospho)	High	Light	Redundant	Not Used	0.645911	0.931002	1.07411	CID	6.26469	0	3	994.759	2982.26	0.552321	3856	59470.5	120529V_WR_SILAC_Atg13_strain_WR788_(wt)_13C_strain_WR792_12C_(both_rapa_treated)_10%_WH.raw
HAS#VSHNSQGPQNQPEQEGQSDQDIGKz3	YPR185W	1	S(3): 81.9; S(5): 17.1; S(8): 0.9; S(21): 0.0	S3	S280	S3(Phospho)	High	Light	Redundant	Not Used	0.645911	0.931002	1.07411	CID	5.7821	0	3	994.759	2982.26	0.797913	3878	63492.5	120529V_WR_SILAC_Atg13_strain_WR788_(wt)_13C_strain_WR792_12C_(both_rapa_treated)_10%_WH.raw
HAS#VSHNSQGPQNQPEQEGQSDQDIGKz3	YPR185W	1	S(3): 92.2; S(5): 6.1; S(8): 1.7; S(21): 0.0	S3	S280	S3(Phospho)	High	Light	Redundant	Not Used	0.668079	0.927864	1.07774	CID	4.38166	0	3	994.759	2982.26	0.552321	3881	826064	120629V_Ammerer_Reiterr_SILAC_Atg13_both_rapa_TiO2_elu.raw
HAS#VSHNSQGPQNQPEQEGQSDQDIGkrz3	YPR185W	1	S(3): 3.5; S(5): 15.8; S(8): 80.4; S(21): 0.2	S8	S285	S3(Phospho); K27(Label:13C(6)); R28(Label:13C(6))	High	Heavy	Unique	Used	0.639449	0.891252	1.12202	CID	4.68877	1	3	1050.81	3150.4	-0.00678088	3407	143152	120629V_Ammerer_Reiterr_SILAC_Atg13_both_rapa_TiO2_elu.raw
HASVS#HNSQGPQNQPEQEGQS#DQDIGkrz4	YPR185W	2	S(3): 20.7; S(5): 20.7; S(8): 59.6; S(21): 99.0	S21	S298	S5(Phospho); S21(Phospho); K27(Label:13C(6)); R28(Label:13C(6))	High	Heavy	Unique	Used	5.76245	8.0316	0.124508	CID	4.04456	1	4	808.347	3230.37	-1.13247	3825	13393.3	120629V_Ammerer_Reiterr_SILAC_Atg13_both_rapa_TiO2_elu.raw
HASVSHNSQGPQNQPEQEGQS#DQDIGkrz4	YPR185W	1	S(3): 1.0; S(5): 1.0; S(8): 1.7; S(21): 96.2	S21	S298	S21(Phospho); K27(Label:13C(6)); R28(Label:13C(6))	High	Heavy	Redundant	Not Used	4.92744	6.84349	0.146124	CID	5.00567	1	4	788.357	3150.4	0.628285	3170	0	120629V_Ammerer_Reiterr_SILAC_Atg13_both_rapa_TiO2_elu.raw
HASVSHNSQGPQNQPEQEGQS#DQDIGkrz4	YPR185W	1	S(3): 0.0; S(5): 0.0; S(8): 0.2; S(21): 99.8	S21	S298	S21(Phospho); K27(Label:13C(6)); R28(Label:13C(6))	High	Heavy	Unique	Used	4.92744	6.86777	0.145608	CID	5.76316	1	4	788.356	3150.4	-0.534141	3207	72039.1	120629V_Ammerer_Reiterr_SILAC_Atg13_both_rapa_TiO2_elu.raw
HASVSHNSQGPQNQPEQEGQS#DQDIGkrz4	YPR185W	1	S(3): 0.6; S(5): 0.6; S(8): 1.6; S(21): 97.3	S21	S298	S21(Phospho); K27(Label:13C(6)); R28(Label:13C(6))	High	Heavy	Redundant	Not Used	4.92744	6.84349	0.146124	CID	3.91486	1	4	788.356	3150.4	-0.456646	3255	44679.5	120629V_Ammerer_Reiterr_SILAC_Atg13_both_rapa_TiO2_elu.raw
S#LSLSPcTRz2	YPR185W	1	S(1): 92.2; S(3): 6.8; S(5): 0.8; T(8): 0.2	S1	S344	S1(Phospho); C7(Carbamidomethyl)	High	Light	Excluded by Method	Not Used		0		CID	2.11416	0	2	550.744	1100.48	-0.099912	6899	10642.7	120117V_WR_SILAC_13C_strainWR788_(Atg13)-_12C_strainWR792_(Atg13+delta_Atg1)_both_45min_rapa_TiO2.raw
S#LSLSPcTRz2	YPR185W	1	S(1): 95.8; S(3): 4.2; S(5): 0.0; T(8): 0.0	S1	S344	S1(Phospho); C7(Carbamidomethyl)	High	Light	Unique	Used	0.75761	0.88326	1.13217	CID	2.33146	0	2	550.744	1100.48	0.0110125	8279	165149	120629V_Ammerer_Reiterr_SILAC_Atg13_both_rapa_TiO2_elu.raw
SLS#LS#PcTRz2	YPR185W	2	S(1): 1.0; S(3): 99.0; S(5): 99.0; T(8): 1.0	S3/S5	S346/S348	S3(Phospho); S5(Phospho); C7(Carbamidomethyl)	High	Light	Redundant	Not Used	0.731061	0.867211	1.15312	CID	2.38133	0	2	590.727	1180.45	-0.215535	9392	574211	120629V_Ammerer_Reiterr_SILAC_Atg13_both_rapa_TiO2_elu.raw
SLS#LS#PcTrz2	YPR185W	2	S(1): 0.6; S(3): 99.4; S(5): 99.4; T(8): 0.6	S3/S5	S346/S348	S3(Phospho); S5(Phospho); C7(Carbamidomethyl); R9(Label:13C(6))	High	Heavy	Redundant	Not Used	0.731061	0.867211	1.15312	CID	2.28367	0	2	593.737	1186.47	-0.306706	9424	470961	120629V_Ammerer_Reiterr_SILAC_Atg13_both_rapa_TiO2_elu.raw
SLS#LS#PcTrz2	YPR185W	2	S(1): 0.7; S(3): 99.3; S(5): 99.9; T(8): 0.1	S3/S5	S346/S348	S3(Phospho); S5(Phospho); C7(Carbamidomethyl); R9(Label:13C(6))	High	Heavy	Redundant	Not Used	0.731061	0.867211	1.15312	CID	2.26046	0	2	593.737	1186.47	-0.100935	9564	421135	120629V_Ammerer_Reiterr_SILAC_Atg13_both_rapa_TiO2_elu.raw
SLS#LS#PcTRz2	YPR185W	2	S(1): 7.5; S(3): 92.5; S(5): 92.5; T(8): 7.5	S3/S5	S346/S348	S3(Phospho); S5(Phospho); C7(Carbamidomethyl)	High		No Quan Values	Not Used		0		CID	2.22655	0	2	590.727	1180.45	0.301516	9791	260384	120629V_Ammerer_Reiterr_SILAC_Atg13_both_rapa_TiO2_elu.raw
SLS#LS#PcTRz2	YPR185W	2	S(1): 5.9; S(3): 94.1; S(5): 99.5; T(8): 0.5	S3/S5	S346/S348	S3(Phospho); S5(Phospho); C7(Carbamidomethyl)	High		No Quan Values	Not Used		0		CID	2.27355	0	2	590.727	1180.45	-0.112125	9843	285014	120629V_Ammerer_Reiterr_SILAC_Atg13_both_rapa_TiO2_elu.raw
SLSLS#PcTRz2	YPR185W	1	S(1): 0.0; S(3): 0.3; S(5): 99.3; T(8): 0.3	S5	S348	S5(Phospho); C7(Carbamidomethyl)	High	Light	Redundant	Not Used	0.948107	1.17627	0.850145	CID	2.08541	0	2	550.744	1100.48	-0.432686	6008	20282.9	120117V_WR_SILAC_13C_strainWR788_(Atg13)-_12C_strainWR792_(Atg13+delta_Atg1)_both_45min_rapa_TiO2.raw
SLSLS#PcTrz2	YPR185W	1	S(1): 0.0; S(3): 0.4; S(5): 94.3; T(8): 5.4	S5	S348	S5(Phospho); C7(Carbamidomethyl); R9(Label:13C(6))	High	Heavy	Redundant	Not Used	0.948107	1.17627	0.850145	CID	2.23576	0	2	553.754	1106.5	-0.639585	6125	45383.8	120117V_WR_SILAC_13C_strainWR788_(Atg13)-_12C_strainWR792_(Atg13+delta_Atg1)_both_45min_rapa_TiO2.raw
SLSLS#PcTRz2	YPR185W	1	S(1): 0.0; S(3): 0.0; S(5): 100.0; T(8): 0.0	S5	S348	S5(Phospho); C7(Carbamidomethyl)	High	Light	Redundant	Not Used	0.948107	1.17627	0.850145	CID	2.13661	0	2	550.744	1100.48	-0.099912	6167	54428.3	120117V_WR_SILAC_13C_strainWR788_(Atg13)-_12C_strainWR792_(Atg13+delta_Atg1)_both_45min_rapa_TiO2.raw
SLSLS#PcTrz2	YPR185W	1	S(1): 0.1; S(3): 1.5; S(5): 96.9; T(8): 1.5	S5	S348	S5(Phospho); C7(Carbamidomethyl); R9(Label:13C(6))	High	Heavy	Unique	Used	0.948107	1.16962	0.854981	CID	2.42843	0	2	553.754	1106.5	0.0223413	6326	55902	120117V_WR_SILAC_13C_strainWR788_(Atg13)-_12C_strainWR792_(Atg13+delta_Atg1)_both_45min_rapa_TiO2.raw
SLSLS#PcTrz2	YPR185W	1	S(1): 0.0; S(3): 1.0; S(5): 90.8; T(8): 8.2	S5	S348	S5(Phospho); C7(Carbamidomethyl); R9(Label:13C(6))	High	Heavy	Redundant	Not Used	0.948107	1.17627	0.850145	CID	2.13367	0	2	553.754	1106.5	0.0223413	6397	40663.4	120117V_WR_SILAC_13C_strainWR788_(Atg13)-_12C_strainWR792_(Atg13+delta_Atg1)_both_45min_rapa_TiO2.raw
SLSLS#PcTRz2	YPR185W	1	S(1): 0.0; S(3): 0.0; S(5): 100.0; T(8): 0.0	S5	S348	S5(Phospho); C7(Carbamidomethyl)	High	Light	Excluded by Method	Not Used		0		CID	2.29284	0	2	550.744	1100.48	-0.099912	7383	775868	120629V_Ammerer_Reiterr_SILAC_Atg13_both_rapa_TiO2_elu.raw
SLSLS#PcTrz2	YPR185W	1	S(1): 0.0; S(3): 5.1; S(5): 89.8; T(8): 5.1	S5	S348	S5(Phospho); C7(Carbamidomethyl); R9(Label:13C(6))	High	Heavy	Unique	Used	1.11369	1.2984	0.77018	CID	2.39547	0	2	553.754	1106.5	0.0223413	7544	918710	120629V_Ammerer_Reiterr_SILAC_Atg13_both_rapa_TiO2_elu.raw
SLSLS#PcTRz2	YPR185W	1	S(1): 0.0; S(3): 0.3; S(5): 99.4; T(8): 0.3	S5	S348	S5(Phospho); C7(Carbamidomethyl)	High	Light	Redundant	Not Used	1.11369	1.3211	0.756945	CID	2.32078	0	2	550.744	1100.48	0.121937	7743	383267	120629V_Ammerer_Reiterr_SILAC_Atg13_both_rapa_TiO2_elu.raw
ANS#FEPQSWQKz2	YPR185W	1	S(3): 93.9; S(8): 6.1	S3	S355	S3(Phospho)	High	Light	Unique	Used	0.86575	1.04385	0.957995	CID	3.56296	0	2	701.295	1401.58	-0.855683	8770	52309.6	120529V_WR_SILAC_Atg13_strain_WR788_(wt)_13C_strain_WR792_12C_(both_rapa_treated)_10%_WH.raw
ANS#FEPQSWQkz2	YPR185W	1	S(3): 99.7; S(8): 0.3	S3	S355	S3(Phospho); K11(Label:13C(6))	High	Heavy	Redundant	Not Used	0.86575	1.0323	0.968712	CID	2.86974	0	2	704.305	1407.6	-1.27668	8775	50265	120529V_WR_SILAC_Atg13_strain_WR788_(wt)_13C_strain_WR792_12C_(both_rapa_treated)_10%_WH.raw
ANS#FEPQSWQKz2	YPR185W	1	S(3): 0.5; S(8): 99.5	S8	S355	S3(Phospho)	High	Light	Redundant	Not Used	0.86575	1.0323	0.968712	CID	3.46289	0	2	701.294	1401.58	-1.90082	8790	73033.1	120529V_WR_SILAC_Atg13_strain_WR788_(wt)_13C_strain_WR792_12C_(both_rapa_treated)_10%_WH.raw
ANS#FEPQSWQKz2	YPR185W	1	S(3): 100.0; S(8): 0.0	S3	S355	S3(Phospho)	High	Light	Redundant	Not Used	0.736396	0.873539	1.14477	CID	3.16432	0	2	701.295	1401.58	0.0152631	9294	39701.8	120629V_Ammerer_Reiterr_SILAC_Atg13_both_rapa_TiO2_elu.raw
ANS#FEPQSWQKz2	YPR185W	1	S(3): 100.0; S(8): 0.0	S3	S355	S3(Phospho)	High	Light	Redundant	Not Used	0.736396	0.873539	1.14477	CID	3.2598	0	2	701.295	1401.58	0.0152631	9339	272992	120629V_Ammerer_Reiterr_SILAC_Atg13_both_rapa_TiO2_elu.raw
ANS#FEPQSWQKz2	YPR185W	1	S(3): 100.0; S(8): 0.0	S3	S355	S3(Phospho)	High	Light	Redundant	Not Used	0.736396	0.858529	1.16478	CID	3.54135	0	2	701.295	1401.58	-0.158926	9365	509587	120629V_Ammerer_Reiterr_SILAC_Atg13_both_rapa_TiO2_elu.raw
ANS#FEPQSWQkz2	YPR185W	1	S(3): 100.0; S(8): 0.0	S3	S355	S3(Phospho); K11(Label:13C(6))	High	Heavy	Redundant	Not Used	0.736396	0.873539	1.14477	CID	3.45556	0	2	704.305	1407.6	-0.236016	9369	414529	120629V_Ammerer_Reiterr_SILAC_Atg13_both_rapa_TiO2_elu.raw
ANS#FEPQSWQKz2	YPR185W	1	S(3): 99.8; S(8): 0.2	S3	S355	S3(Phospho)	High	Light	Redundant	Not Used	0.736396	0.873539	1.14477	CID	3.31125	0	2	701.295	1401.58	-0.158926	9390	694319	120629V_Ammerer_Reiterr_SILAC_Atg13_both_rapa_TiO2_elu.raw
ANS#FEPQSWQkz2	YPR185W	1	S(3): 99.7; S(8): 0.3	S3	S355	S3(Phospho); K11(Label:13C(6))	High	Heavy	Redundant	Not Used	0.736396	0.873539	1.14477	CID	3.43902	0	2	704.305	1407.6	-0.236016	9394	572662	120629V_Ammerer_Reiterr_SILAC_Atg13_both_rapa_TiO2_elu.raw
ANS#FEPQSWQkz2	YPR185W	1	S(3): 99.7; S(8): 0.3	S3	S355	S3(Phospho); K11(Label:13C(6))	High	Heavy	Redundant	Not Used	0.736396	0.873539	1.14477	CID	3.2281	0	2	704.305	1407.6	-0.322738	9420	695280	120629V_Ammerer_Reiterr_SILAC_Atg13_both_rapa_TiO2_elu.raw
ANS#FEPQSWQKz2	YPR185W	1	S(3): 0.3; S(8): 99.7	S8	S360	S3(Phospho)	High	Light	Redundant	Not Used	0.736396	0.873539	1.14477	CID	2.88439	0	2	701.295	1401.58	-0.246021	9418	871429	120629V_Ammerer_Reiterr_SILAC_Atg13_both_rapa_TiO2_elu.raw
ANS#FEPQSWQKz2	YPR185W	1	S(3): 0.0; S(8): 100.0	S8	S360	S3(Phospho)	High		No Quan Values	Not Used		0		CID	2.43835	0	2	701.295	1401.58	0.102358	9952	83844.9	120629V_Ammerer_Reiterr_SILAC_Atg13_both_rapa_TiO2_elu.raw
ANSFEPQS#WQKKz2	YPR185W	1	S(3): 0.0; S(8): 100.0	S8	S360	S8(Phospho)	High	Light	Redundant	Not Used	0.681382	0.808279	1.2372	CID	2.7191	1	2	765.343	1529.68	0.174047	6951	81562.6	120629V_Ammerer_Reiterr_SILAC_Atg13_both_rapa_TiO2_elu.raw
ANSFEPQS#WQKKz2	YPR185W	1	S(3): 0.0; S(8): 100.0	S8	S360	S8(Phospho)	High	Light	Redundant	Not Used	0.681382	0.808279	1.2372	CID	2.64537	1	2	765.343	1529.68	-0.0653567	6972	224615	120629V_Ammerer_Reiterr_SILAC_Atg13_both_rapa_TiO2_elu.raw
ANSFEPQS#WQKKz2	YPR185W	1	S(3): 0.0; S(8): 100.0	S8	S360	S8(Phospho)	High	Light	Redundant	Not Used	0.681382	0.808279	1.2372	CID	2.95175	1	2	765.343	1529.68	0.0144446	6993	400995	120629V_Ammerer_Reiterr_SILAC_Atg13_both_rapa_TiO2_elu.raw
ANSFEPQS#WQKKz2	YPR185W	1	S(3): 0.0; S(8): 100.0	S8	S360	S8(Phospho)	High	Light	Unique	Used	0.681382	0.79439	1.25883	CID	3.31087	1	2	765.343	1529.68	-0.145158	7021	630402	120629V_Ammerer_Reiterr_SILAC_Atg13_both_rapa_TiO2_elu.raw
ANSFEPQS#WQKKz2	YPR185W	1	S(3): 0.0; S(8): 100.0	S8	S360	S8(Phospho)	High	Light	Redundant	Not Used	0.681382	0.808279	1.2372	CID	3.08288	1	2	765.343	1529.68	-0.145158	7049	544301	120629V_Ammerer_Reiterr_SILAC_Atg13_both_rapa_TiO2_elu.raw
ANSFEPQS#WQKKz2	YPR185W	1	S(3): 0.0; S(8): 100.0	S8	S360	S8(Phospho)	High	Light	Redundant	Not Used	0.681382	0.808279	1.2372	CID	3.08405	1	2	765.343	1529.68	-0.0653567	7077	490042	120629V_Ammerer_Reiterr_SILAC_Atg13_both_rapa_TiO2_elu.raw
ANSFEPQS#WQkkz2	YPR185W	1	S(3): 0.1; S(8): 99.9	S8	S360	S8(Phospho); K11(Label:13C(6)); K12(Label:13C(6))	High	Heavy	Redundant	Not Used	0.681382	0.808279	1.2372	CID	2.23521	1	2	771.363	1541.72	-0.365211	7081	344279	120629V_Ammerer_Reiterr_SILAC_Atg13_both_rapa_TiO2_elu.raw
ANSFEPQS#WQKKz2	YPR185W	1	S(3): 0.0; S(8): 100.0	S8	S360	S8(Phospho)	High	Light	Redundant	Not Used	0.681382	0.808279	1.2372	CID	2.95247	1	2	765.343	1529.68	-0.0653567	7102	341977	120629V_Ammerer_Reiterr_SILAC_Atg13_both_rapa_TiO2_elu.raw
ANSFEPQS#WQKKz2	YPR185W	1	S(3): 0.0; S(8): 100.0	S8	S360	S8(Phospho)	High	Light	Redundant	Not Used	0.681382	0.808279	1.2372	CID	2.91917	1	2	765.343	1529.68	-0.145158	7128	276166	120629V_Ammerer_Reiterr_SILAC_Atg13_both_rapa_TiO2_elu.raw
ANSFEPQS#WQKKz2	YPR185W	1	S(3): 0.0; S(8): 100.0	S8	S360	S8(Phospho)	High	Light	Redundant	Not Used	0.681382	0.808279	1.2372	CID	3.01783	1	2	765.343	1529.68	-0.0653567	7228	121175	120629V_Ammerer_Reiterr_SILAC_Atg13_both_rapa_TiO2_elu.raw
ANSFEPQS#WQKz2	YPR185W	1	S(3): 0.6; S(8): 99.4	S8	S360	S8(Phospho)	High		No Quan Values	Not Used		0		CID	2.18663	0	2	701.296	1401.58	0.624925	8441	26692.8	120117V_WR_SILAC_13C_strainWR788_(Atg13)-_12C_strainWR792_(Atg13+delta_Atg1)_both_45min_rapa_TiO2.raw
ANSFEPQS#WQKz2	YPR185W	1	S(3): 0.0; S(8): 100.0	S8	S360	S8(Phospho)	High	Light	Redundant	Not Used	0.736396	0.873539	1.14477	CID	3.3266	0	2	701.295	1401.58	-0.158926	9500	1.02484e+06	120629V_Ammerer_Reiterr_SILAC_Atg13_both_rapa_TiO2_elu.raw
ANSFEPQS#WQkz2	YPR185W	1	S(3): 0.1; S(8): 99.9	S8	S360	S8(Phospho); K11(Label:13C(6))	High	Heavy	Redundant	Not Used	0.736396	0.873539	1.14477	CID	2.63002	0	2	704.305	1407.6	-0.322738	9502	822907	120629V_Ammerer_Reiterr_SILAC_Atg13_both_rapa_TiO2_elu.raw
ANSFEPQS#WQKz2	YPR185W	1	S(3): 0.0; S(8): 100.0	S8	S360	S8(Phospho)	High	Light	Redundant	Not Used	0.736396	0.873539	1.14477	CID	3.18575	0	2	701.295	1401.58	-0.0718315	9554	972396	120629V_Ammerer_Reiterr_SILAC_Atg13_both_rapa_TiO2_elu.raw
ANSFEPQS#WQkz2	YPR185W	1	S(3): 0.0; S(8): 100.0	S8	S360	S8(Phospho); K11(Label:13C(6))	High	Heavy	Redundant	Not Used	0.736396	0.873539	1.14477	CID	3.12063	0	2	704.305	1407.6	-0.40946	9556	750174	120629V_Ammerer_Reiterr_SILAC_Atg13_both_rapa_TiO2_elu.raw
ANSFEPQS#WQKz2	YPR185W	1	S(3): 0.0; S(8): 100.0	S8	S360	S8(Phospho)	High	Light	Redundant	Not Used	0.736396	0.873539	1.14477	CID	3.23208	0	2	701.295	1401.58	-0.158926	9582	795023	120629V_Ammerer_Reiterr_SILAC_Atg13_both_rapa_TiO2_elu.raw
ANSFEPQS#WQkz2	YPR185W	1	S(3): 0.0; S(8): 100.0	S8	S360	S8(Phospho); K11(Label:13C(6))	High	Heavy	Redundant	Not Used	0.736396	0.873539	1.14477	CID	2.72419	0	2	704.305	1407.6	-0.236016	9584	668291	120629V_Ammerer_Reiterr_SILAC_Atg13_both_rapa_TiO2_elu.raw
ANSFEPQS#WQKz2	YPR185W	1	S(3): 0.0; S(8): 100.0	S8	S360	S8(Phospho)	High	Light	Redundant	Not Used	0.736396	0.873539	1.14477	CID	3.18728	0	2	701.295	1401.58	-0.0718315	9608	711827	120629V_Ammerer_Reiterr_SILAC_Atg13_both_rapa_TiO2_elu.raw
ANSFEPQS#WQkz2	YPR185W	1	S(3): 0.0; S(8): 100.0	S8	S360	S8(Phospho); K11(Label:13C(6))	High	Heavy	Redundant	Not Used	0.736396	0.873539	1.14477	CID	2.57127	0	2	704.305	1407.6	-0.149294	9610	613426	120629V_Ammerer_Reiterr_SILAC_Atg13_both_rapa_TiO2_elu.raw
ANSFEPQS#WQKz2	YPR185W	1	S(3): 0.0; S(8): 100.0	S8	S360	S8(Phospho)	High	Light	Redundant	Not Used	0.736396	0.873539	1.14477	CID	3.00172	0	2	701.295	1401.58	0.0152631	9634	601774	120629V_Ammerer_Reiterr_SILAC_Atg13_both_rapa_TiO2_elu.raw
ANSFEPQS#WQkz2	YPR185W	1	S(3): 0.0; S(8): 100.0	S8	S360	S8(Phospho); K11(Label:13C(6))	High	Heavy	Redundant	Not Used	0.736396	0.873539	1.14477	CID	2.48564	0	2	704.305	1407.6	-0.149294	9636	504477	120629V_Ammerer_Reiterr_SILAC_Atg13_both_rapa_TiO2_elu.raw
ANSFEPQS#WQKz2	YPR185W	1	S(3): 0.3; S(8): 99.7	S8	S360	S8(Phospho)	High	Light	Redundant	Not Used	0.736396	0.873539	1.14477	CID	2.78902	0	2	701.295	1401.58	-0.246021	9660	634630	120629V_Ammerer_Reiterr_SILAC_Atg13_both_rapa_TiO2_elu.raw
ANSFEPQS#WQkz2	YPR185W	1	S(3): 0.0; S(8): 100.0	S8	S360	S8(Phospho); K11(Label:13C(6))	High	Heavy	Redundant	Not Used	0.736396	0.873539	1.14477	CID	2.61535	0	2	704.305	1407.6	-0.322738	9664	475633	120629V_Ammerer_Reiterr_SILAC_Atg13_both_rapa_TiO2_elu.raw
ANSFEPQS#WQKz2	YPR185W	1	S(3): 0.0; S(8): 100.0	S8	S360	S8(Phospho)	High	Light	Unique	Used	0.736396	0.858529	1.16478	CID	3.62388	0	2	701.295	1401.58	-0.246021	9688	523985	120629V_Ammerer_Reiterr_SILAC_Atg13_both_rapa_TiO2_elu.raw
ANSFEPQS#WQkz2	YPR185W	1	S(3): 0.0; S(8): 100.0	S8	S360	S8(Phospho); K11(Label:13C(6))	High	Heavy	Redundant	Not Used	0.736396	0.873539	1.14477	CID	2.44263	0	2	704.305	1407.6	-0.40946	9690	392826	120629V_Ammerer_Reiterr_SILAC_Atg13_both_rapa_TiO2_elu.raw
ANSFEPQS#WQKz2	YPR185W	1	S(3): 0.0; S(8): 100.0	S8	S360	S8(Phospho)	High	Light	Redundant	Not Used	0.736396	0.873539	1.14477	CID	3.18366	0	2	701.295	1401.58	-0.246021	9765	283128	120629V_Ammerer_Reiterr_SILAC_Atg13_both_rapa_TiO2_elu.raw
ANSFEPQS#WQkz2	YPR185W	1	S(3): 0.0; S(8): 100.0	S8	S360	S8(Phospho); K11(Label:13C(6))	High	Heavy	Redundant	Not Used	0.736396	0.873539	1.14477	CID	2.82875	0	2	704.305	1407.6	-0.582905	9771	241589	120629V_Ammerer_Reiterr_SILAC_Atg13_both_rapa_TiO2_elu.raw
ANSFEPQS#WQKz2	YPR185W	1	S(3): 0.0; S(8): 100.0	S8	S360	S8(Phospho)	High	Light	Redundant	Not Used	0.736396	0.873539	1.14477	CID	3.30106	0	2	701.295	1401.58	-0.158926	9793	251964	120629V_Ammerer_Reiterr_SILAC_Atg13_both_rapa_TiO2_elu.raw
ANSFEPQS#WQkz2	YPR185W	1	S(3): 0.0; S(8): 100.0	S8	S360	S8(Phospho); K11(Label:13C(6))	High	Heavy	Redundant	Not Used	0.736396	0.873539	1.14477	CID	2.77899	0	2	704.305	1407.6	-0.322738	9797	226572	120629V_Ammerer_Reiterr_SILAC_Atg13_both_rapa_TiO2_elu.raw
ANSFEPQS#WQKz2	YPR185W	1	S(3): 0.0; S(8): 100.0	S8	S360	S8(Phospho)	High		No Quan Values	Not Used		0		CID	3.21767	0	2	701.295	1401.58	-0.158926	9852	183618	120629V_Ammerer_Reiterr_SILAC_Atg13_both_rapa_TiO2_elu.raw
ANSFEPQS#WQkz2	YPR185W	1	S(3): 0.0; S(8): 100.0	S8	S360	S8(Phospho); K11(Label:13C(6))	High		No Quan Values	Not Used		0		CID	2.69378	0	2	704.305	1407.6	-0.236016	9854	176838	120629V_Ammerer_Reiterr_SILAC_Atg13_both_rapa_TiO2_elu.raw
ANSFEPQS#WQKz2	YPR185W	1	S(3): 0.1; S(8): 99.9	S8	S360	S8(Phospho)	High		No Quan Values	Not Used		0		CID	3.03114	0	2	701.295	1401.58	-0.0718315	9902	125747	120629V_Ammerer_Reiterr_SILAC_Atg13_both_rapa_TiO2_elu.raw
ANSFEPQS#WQkz2	YPR185W	1	S(3): 0.1; S(8): 99.9	S8	S360	S8(Phospho); K11(Label:13C(6))	High		No Quan Values	Not Used		0		CID	2.27844	0	2	704.305	1407.6	-0.40946	9907	97613.2	120629V_Ammerer_Reiterr_SILAC_Atg13_both_rapa_TiO2_elu.raw
ANSFEPQS#WQkz2	YPR185W	1	S(3): 0.0; S(8): 100.0	S8	S360	S8(Phospho); K11(Label:13C(6))	High		No Quan Values	Not Used		0		CID	2.56956	0	2	704.306	1407.6	0.284316	9957	63327.6	120629V_Ammerer_Reiterr_SILAC_Atg13_both_rapa_TiO2_elu.raw
ANSFEPQS#WQKz2	YPR185W	1	S(3): 0.6; S(8): 99.4	S8	S360	S8(Phospho)	High		No Quan Values	Not Used		0		CID	2.70051	0	2	701.295	1401.58	-0.0718315	10007	71430.6	120629V_Ammerer_Reiterr_SILAC_Atg13_both_rapa_TiO2_elu.raw
VGS#IGSQSASRz2	YPR185W	1	S(3): 99.6; S(6): 0.4; S(8): 0.0; S(10): 0.0	S3	S379	S3(Phospho)	High	Light	Excluded by Method	Not Used		0		CID	2.79114	0	2	564.756	1128.5	-0.196934	2207	31146.4	120117V_WR_SILAC_13C_strainWR788_(Atg13)-_12C_strainWR792_(Atg13+delta_Atg1)_both_45min_rapa_TiO2.raw
VGS#IGSQSASrz2	YPR185W	1	S(3): 98.7; S(6): 1.1; S(8): 0.1; S(10): 0.0	S3	S379	S3(Phospho); R11(Label:13C(6))	High	Heavy	Excluded by Method	Not Used		0		CID	2.38304	0	2	567.766	1134.52	0.0304109	2228	26004.7	120117V_WR_SILAC_13C_strainWR788_(Atg13)-_12C_strainWR792_(Atg13+delta_Atg1)_both_45min_rapa_TiO2.raw
VGS#IGSQSASRz2	YPR185W	1	S(3): 100.0; S(6): 0.0; S(8): 0.0; S(10): 0.0	S3	S379	S3(Phospho)	High	Light	Excluded by Method	Not Used		0		CID	3.59652	0	2	564.756	1128.5	0.0194065	2296	68106	120117V_WR_SILAC_13C_strainWR788_(Atg13)-_12C_strainWR792_(Atg13+delta_Atg1)_both_45min_rapa_TiO2.raw
VGS#IGSQSASRz2	YPR185W	1	S(3): 100.0; S(6): 0.0; S(8): 0.0; S(10): 0.0	S3	S379	S3(Phospho)	High	Light	Excluded by Method	Not Used		0		CID	2.76328	0	2	564.756	1128.5	0.235746	2363	80212.4	120117V_WR_SILAC_13C_strainWR788_(Atg13)-_12C_strainWR792_(Atg13+delta_Atg1)_both_45min_rapa_TiO2.raw
VGS#IGSQSASrz2	YPR185W	1	S(3): 99.9; S(6): 0.1; S(8): 0.0; S(10): 0.0	S3	S379	S3(Phospho); R11(Label:13C(6))	High	Heavy	Excluded by Method	Not Used		0		CID	3.03389	0	2	567.766	1134.52	-0.0771851	2365	66636.2	120117V_WR_SILAC_13C_strainWR788_(Atg13)-_12C_strainWR792_(Atg13+delta_Atg1)_both_45min_rapa_TiO2.raw
VGS#IGSQSASRz2	YPR185W	1	S(3): 100.0; S(6): 0.0; S(8): 0.0; S(10): 0.0	S3	S379	S3(Phospho)	High	Light	Excluded by Method	Not Used		0		CID	3.05842	0	2	564.756	1128.5	0.235746	2408	75890.7	120117V_WR_SILAC_13C_strainWR788_(Atg13)-_12C_strainWR792_(Atg13+delta_Atg1)_both_45min_rapa_TiO2.raw
VGS#IGSQSASRz2	YPR185W	1	S(3): 100.0; S(6): 0.0; S(8): 0.0; S(10): 0.0	S3	S379	S3(Phospho)	High	Light	Excluded by Method	Not Used		0		CID	3.1707	0	2	564.756	1128.5	-0.0887635	2432	75043.4	120117V_WR_SILAC_13C_strainWR788_(Atg13)-_12C_strainWR792_(Atg13+delta_Atg1)_both_45min_rapa_TiO2.raw
VGS#IGSQSASRz2	YPR185W	1	S(3): 100.0; S(6): 0.0; S(8): 0.0; S(10): 0.0	S3	S379	S3(Phospho)	High	Light	Excluded by Method	Not Used		0		CID	2.1123	0	2	564.756	1128.51	0.452086	2481	42562.6	120117V_WR_SILAC_13C_strainWR788_(Atg13)-_12C_strainWR792_(Atg13+delta_Atg1)_both_45min_rapa_TiO2.raw
VGS#IGSQSASrz2	YPR185W	1	S(3): 97.4; S(6): 2.4; S(8): 0.1; S(10): 0.0	S3	S379	S3(Phospho); R11(Label:13C(6))	High	Heavy	Excluded by Method	Not Used		0		CID	2.15357	0	2	567.766	1134.52	0.0304109	2483	42475.4	120117V_WR_SILAC_13C_strainWR788_(Atg13)-_12C_strainWR792_(Atg13+delta_Atg1)_both_45min_rapa_TiO2.raw
VGS#IGSQSASRz2	YPR185W	1	S(3): 99.8; S(6): 0.1; S(8): 0.1; S(10): 0.1	S3	S379	S3(Phospho)	High	Light	Excluded by Method	Not Used		0		CID	2.55341	0	2	564.756	1128.5	0.343916	2529	30704.3	120117V_WR_SILAC_13C_strainWR788_(Atg13)-_12C_strainWR792_(Atg13+delta_Atg1)_both_45min_rapa_TiO2.raw
VGS#IGSQSASrz2	YPR185W	1	S(3): 100.0; S(6): 0.0; S(8): 0.0; S(10): 0.0	S3	S379	S3(Phospho); R11(Label:13C(6))	High	Heavy	Excluded by Method	Not Used		0		CID	2.58055	0	2	567.766	1134.53	0.460795	2531	23155.3	120117V_WR_SILAC_13C_strainWR788_(Atg13)-_12C_strainWR792_(Atg13+delta_Atg1)_both_45min_rapa_TiO2.raw
VGS#IGSQSASRz2	YPR185W	1	S(3): 99.9; S(6): 0.1; S(8): 0.0; S(10): 0.0	S3	S379	S3(Phospho)	High	Light	Excluded by Method	Not Used		0		CID	2.79823	0	2	564.756	1128.5	-0.0887635	2550	26153.8	120117V_WR_SILAC_13C_strainWR788_(Atg13)-_12C_strainWR792_(Atg13+delta_Atg1)_both_45min_rapa_TiO2.raw
VGS#IGSQSASRz2	YPR185W	1	S(3): 100.0; S(6): 0.0; S(8): 0.0; S(10): 0.0	S3	S379	S3(Phospho)	High	Light	Excluded by Method	Not Used		0		CID	2.42102	0	2	564.756	1128.5	-0.0887635	2588	22206.2	120117V_WR_SILAC_13C_strainWR788_(Atg13)-_12C_strainWR792_(Atg13+delta_Atg1)_both_45min_rapa_TiO2.raw
VGS#IGSQSASrz2	YPR185W	1	S(3): 100.0; S(6): 0.0; S(8): 0.0; S(10): 0.0	S3	S379	S3(Phospho); R11(Label:13C(6))	High	Heavy	Excluded by Method	Not Used		0		CID	2.53488	0	2	567.766	1134.52	0.138007	2613	14474.1	120117V_WR_SILAC_13C_strainWR788_(Atg13)-_12C_strainWR792_(Atg13+delta_Atg1)_both_45min_rapa_TiO2.raw
VGS#IGSQSASRz2	YPR185W	1	S(3): 99.1; S(6): 0.5; S(8): 0.2; S(10): 0.1	S3	S379	S3(Phospho)	High	Light	Excluded by Method	Not Used		0		CID	2.18078	0	2	564.756	1128.5	-0.413274	2694	9756.39	120117V_WR_SILAC_13C_strainWR788_(Atg13)-_12C_strainWR792_(Atg13+delta_Atg1)_both_45min_rapa_TiO2.raw
VGS#IGSQSASRz2	YPR185W	1	S(3): 100.0; S(6): 0.0; S(8): 0.0; S(10): 0.0	S3	S379	S3(Phospho)	High	Light	Redundant	Not Used	0.85161	0.862831	1.15898	CID	3.2783	0	2	564.756	1128.5	0.235746	3566	207221	120629V_Ammerer_Reiterr_SILAC_Atg13_both_rapa_TiO2_elu.raw
VGS#IGSQSASRz2	YPR185W	1	S(3): 100.0; S(6): 0.0; S(8): 0.0; S(10): 0.0	S3	S379	S3(Phospho)	High	Light	Redundant	Not Used	0.85161	0.862831	1.15898	CID	3.11008	0	2	564.756	1128.5	-0.0887635	3586	533671	120629V_Ammerer_Reiterr_SILAC_Atg13_both_rapa_TiO2_elu.raw
VGS#IGSQSASRz2	YPR185W	1	S(3): 100.0; S(6): 0.0; S(8): 0.0; S(10): 0.0	S3	S379	S3(Phospho)	High	Light	Redundant	Not Used	0.85161	0.862831	1.15898	CID	2.84738	0	2	564.756	1128.5	-0.196934	3613	738923	120629V_Ammerer_Reiterr_SILAC_Atg13_both_rapa_TiO2_elu.raw
VGS#IGSQSASrz2	YPR185W	1	S(3): 100.0; S(6): 0.0; S(8): 0.0; S(10): 0.0	S3	S379	S3(Phospho); R11(Label:13C(6))	High	Heavy	Redundant	Not Used	0.85161	0.862831	1.15898	CID	2.99415	0	2	567.766	1134.52	-0.184781	3615	694278	120629V_Ammerer_Reiterr_SILAC_Atg13_both_rapa_TiO2_elu.raw
VGS#IGSQSASRz2	YPR185W	1	S(3): 100.0; S(6): 0.0; S(8): 0.0; S(10): 0.0	S3	S379	S3(Phospho)	High	Light	Redundant	Not Used	0.85161	0.862831	1.15898	CID	3.28317	0	2	564.756	1128.5	-0.305104	3634	875419	120629V_Ammerer_Reiterr_SILAC_Atg13_both_rapa_TiO2_elu.raw
VGS#IGSQSASrz2	YPR185W	1	S(3): 100.0; S(6): 0.0; S(8): 0.0; S(10): 0.0	S3	S379	S3(Phospho); R11(Label:13C(6))	High	Heavy	Redundant	Not Used	0.85161	0.862831	1.15898	CID	2.38311	0	2	567.766	1134.52	-0.184781	3659	734676	120629V_Ammerer_Reiterr_SILAC_Atg13_both_rapa_TiO2_elu.raw
VGS#IGSQSASRz2	YPR185W	1	S(3): 100.0; S(6): 0.0; S(8): 0.0; S(10): 0.0	S3	S379	S3(Phospho)	High	Light	Redundant	Not Used	0.85161	0.862831	1.15898	CID	2.84587	0	2	564.756	1128.5	-0.305104	3684	749502	120629V_Ammerer_Reiterr_SILAC_Atg13_both_rapa_TiO2_elu.raw
VGS#IGSQSASRz2	YPR185W	1	S(3): 100.0; S(6): 0.0; S(8): 0.0; S(10): 0.0	S3	S379	S3(Phospho)	High	Light	Unique	Used	0.865774	0.838227	1.19299	CID	2.50191	0	2	564.756	1128.51	0.668426	3685	91850.8	120529V_WR_SILAC_Atg13_strain_WR788_(wt)_13C_strain_WR792_12C_(both_rapa_treated)_10%_WH.raw
VGS#IGSQSASrz2	YPR185W	1	S(3): 100.0; S(6): 0.0; S(8): 0.0; S(10): 0.0	S3	S379	S3(Phospho); R11(Label:13C(6))	High	Heavy	Redundant	Not Used	0.85161	0.862831	1.15898	CID	2.48373	0	2	567.766	1134.52	-0.292377	3686	728365	120629V_Ammerer_Reiterr_SILAC_Atg13_both_rapa_TiO2_elu.raw
VGS#IGSQSASRz2	YPR185W	1	S(3): 100.0; S(6): 0.0; S(8): 0.0; S(10): 0.0	S3	S379	S3(Phospho)	High	Light	Redundant	Not Used	0.85161	0.862831	1.15898	CID	2.81841	0	2	564.756	1128.5	0.0194065	3734	605893	120629V_Ammerer_Reiterr_SILAC_Atg13_both_rapa_TiO2_elu.raw
VGS#IGSQSASrz2	YPR185W	1	S(3): 100.0; S(6): 0.0; S(8): 0.0; S(10): 0.0	S3	S379	S3(Phospho); R11(Label:13C(6))	High	Heavy	Redundant	Not Used	0.85161	0.862831	1.15898	CID	2.57192	0	2	567.766	1134.52	-0.184781	3736	580924	120629V_Ammerer_Reiterr_SILAC_Atg13_both_rapa_TiO2_elu.raw
VGS#IGSQSASRz2	YPR185W	1	S(3): 100.0; S(6): 0.0; S(8): 0.0; S(10): 0.0	S3	S379	S3(Phospho)	High	Light	Unique	Used	0.85161	0.830487	1.20411	CID	3.44177	0	2	564.756	1128.5	-0.305104	3762	471273	120629V_Ammerer_Reiterr_SILAC_Atg13_both_rapa_TiO2_elu.raw
VGS#IGSQSASRz2	YPR185W	1	S(3): 100.0; S(6): 0.0; S(8): 0.0; S(10): 0.0	S3	S379	S3(Phospho)	High	Light	Redundant	Not Used	0.85161	0.862831	1.15898	CID	2.24589	0	2	564.756	1128.5	-0.0887635	3791	399609	120629V_Ammerer_Reiterr_SILAC_Atg13_both_rapa_TiO2_elu.raw
VGS#IGSQSASrz2	YPR185W	1	S(3): 100.0; S(6): 0.0; S(8): 0.0; S(10): 0.0	S3	S379	S3(Phospho); R11(Label:13C(6))	High	Heavy	Redundant	Not Used	0.85161	0.862831	1.15898	CID	2.47095	0	2	567.766	1134.52	-0.184781	3793	345051	120629V_Ammerer_Reiterr_SILAC_Atg13_both_rapa_TiO2_elu.raw
VGS#IGSQSASRz2	YPR185W	1	S(3): 100.0; S(6): 0.0; S(8): 0.0; S(10): 0.0	S3	S379	S3(Phospho)	High	Light	Redundant	Not Used	0.85161	0.862831	1.15898	CID	2.76516	0	2	564.756	1128.5	-0.196934	3894	139105	120629V_Ammerer_Reiterr_SILAC_Atg13_both_rapa_TiO2_elu.raw
VGS#IGSQSASrz2	YPR185W	1	S(3): 100.0; S(6): 0.0; S(8): 0.0; S(10): 0.0	S3	S379	S3(Phospho); R11(Label:13C(6))	High	Heavy	Redundant	Not Used	0.85161	0.862831	1.15898	CID	2.23015	0	2	567.766	1134.52	-0.0771851	3895	145390	120629V_Ammerer_Reiterr_SILAC_Atg13_both_rapa_TiO2_elu.raw
VGS#IGSQSASRz2	YPR185W	1	S(3): 100.0; S(6): 0.0; S(8): 0.0; S(10): 0.0	S3	S379	S3(Phospho)	High	Light	Redundant	Not Used	0.85161	0.862831	1.15898	CID	3.26639	0	2	564.756	1128.5	-0.413274	3922	97623.9	120629V_Ammerer_Reiterr_SILAC_Atg13_both_rapa_TiO2_elu.raw
VGSIGS#QSASrz2	YPR185W	1	S(3): 0.1; S(6): 98.9; S(8): 1.0; S(10): 0.0	S6	S382	S6(Phospho); R11(Label:13C(6))	High	Heavy	Redundant	Not Used	0.85161	0.862831	1.15898	CID	2.57616	0	2	567.766	1134.52	-0.184781	3441	52652.3	120629V_Ammerer_Reiterr_SILAC_Atg13_both_rapa_TiO2_elu.raw
VGSIGS#QSASRz2	YPR185W	1	S(3): 0.0; S(6): 99.2; S(8): 0.7; S(10): 0.1	S6	S382	S6(Phospho)	High	Light	Redundant	Not Used	0.85161	0.862831	1.15898	CID	2.645	0	2	564.756	1128.5	0.235746	3483	45231	120629V_Ammerer_Reiterr_SILAC_Atg13_both_rapa_TiO2_elu.raw
VGSIGS#QSASRz2	YPR185W	1	S(3): 0.0; S(6): 99.5; S(8): 0.5; S(10): 0.0	S6	S382	S6(Phospho)	High	Light	Redundant	Not Used	0.85161	0.830487	1.20411	CID	2.75242	0	2	564.756	1128.5	0.235746	3508	47910.4	120629V_Ammerer_Reiterr_SILAC_Atg13_both_rapa_TiO2_elu.raw
YSS#SFGNIrz2	YPR185W	1	Y(1): 0.0; S(2): 0.0; S(3): 5.7; S(4): 94.3	S4	S429	S3(Phospho); R9(Label:13C(6))	High	Heavy	Redundant	Not Used	0.715475	0.697728	1.43322	CID	2.32777	0	2	558.744	1116.48	-0.423231	8088	402972	120629V_Ammerer_Reiterr_SILAC_Atg13_both_rapa_TiO2_elu.raw
YSSS#FGNIrz2	YPR185W	1	Y(1): 0.2; S(2): 0.2; S(3): 6.9; S(4): 92.8	S4	S429	S4(Phospho); R9(Label:13C(6))	High	Heavy	Redundant	Not Used	0.706816	0.770534	1.2978	CID	2.13764	0	2	558.744	1116.48	-0.423231	6992	64458.9	120117V_WR_SILAC_13C_strainWR788_(Atg13)-_12C_strainWR792_(Atg13+delta_Atg1)_both_45min_rapa_TiO2.raw
YSSS#FGNIrz2	YPR185W	1	Y(1): 0.3; S(2): 0.9; S(3): 14.6; S(4): 84.2	S4	S429	S4(Phospho); R9(Label:13C(6))	High	Heavy	Redundant	Not Used	0.706816	0.770534	1.2978	CID	2.20912	0	2	558.744	1116.48	-0.751236	7023	69830.4	120117V_WR_SILAC_13C_strainWR788_(Atg13)-_12C_strainWR792_(Atg13+delta_Atg1)_both_45min_rapa_TiO2.raw
YSSS#FGNIRz2	YPR185W	1	Y(1): 0.1; S(2): 0.3; S(3): 9.9; S(4): 89.8	S4	S429	S4(Phospho)	High	Light	Redundant	Not Used	0.706816	0.770534	1.2978	CID	2.20646	0	2	555.734	1110.46	0.112764	7084	111176	120117V_WR_SILAC_13C_strainWR788_(Atg13)-_12C_strainWR792_(Atg13+delta_Atg1)_both_45min_rapa_TiO2.raw
YSSS#FGNIrz2	YPR185W	1	Y(1): 0.0; S(2): 0.0; S(3): 1.3; S(4): 98.7	S4	S429	S4(Phospho); R9(Label:13C(6))	High	Heavy	Redundant	Not Used	0.706816	0.770534	1.2978	CID	2.16533	0	2	558.744	1116.48	-0.313896	7107	99857.3	120117V_WR_SILAC_13C_strainWR788_(Atg13)-_12C_strainWR792_(Atg13+delta_Atg1)_both_45min_rapa_TiO2.raw
YSSS#FGNIRz2	YPR185W	1	Y(1): 0.0; S(2): 0.2; S(3): 1.2; S(4): 98.6	S4	S429	S4(Phospho)	High	Light	Redundant	Not Used	0.706816	0.770534	1.2978	CID	2.33888	0	2	555.734	1110.46	0.00283694	7132	137138	120117V_WR_SILAC_13C_strainWR788_(Atg13)-_12C_strainWR792_(Atg13+delta_Atg1)_both_45min_rapa_TiO2.raw
YSSS#FGNIRz2	YPR185W	1	Y(1): 0.0; S(2): 0.1; S(3): 6.3; S(4): 93.6	S4	S429	S4(Phospho)	High	Light	Unique	Used	0.706816	0.798901	1.25172	CID	2.581	0	2	555.734	1110.46	0.112764	7183	118778	120117V_WR_SILAC_13C_strainWR788_(Atg13)-_12C_strainWR792_(Atg13+delta_Atg1)_both_45min_rapa_TiO2.raw
YSSS#FGNIrz2	YPR185W	1	Y(1): 1.1; S(2): 3.6; S(3): 15.1; S(4): 80.3	S4	S429	S4(Phospho); R9(Label:13C(6))	High	Heavy	Redundant	Not Used	0.706816	0.770534	1.2978	CID	2.08744	0	2	558.744	1116.48	-0.641901	7215	80116.4	120117V_WR_SILAC_13C_strainWR788_(Atg13)-_12C_strainWR792_(Atg13+delta_Atg1)_both_45min_rapa_TiO2.raw
YSSS#FGNIRz2	YPR185W	1	Y(1): 0.0; S(2): 0.1; S(3): 1.0; S(4): 98.9	S4	S429	S4(Phospho)	High	Light	Redundant	Not Used	0.706816	0.770534	1.2978	CID	2.34531	0	2	555.734	1110.46	-0.326946	7255	91891.8	120117V_WR_SILAC_13C_strainWR788_(Atg13)-_12C_strainWR792_(Atg13+delta_Atg1)_both_45min_rapa_TiO2.raw
YSSS#FGNIrz2	YPR185W	1	Y(1): 0.2; S(2): 0.5; S(3): 12.2; S(4): 87.0	S4	S429	S4(Phospho); R9(Label:13C(6))	High	Heavy	Redundant	Not Used	0.706816	0.770534	1.2978	CID	2.42949	0	2	558.744	1116.48	-0.313896	7256	80154	120117V_WR_SILAC_13C_strainWR788_(Atg13)-_12C_strainWR792_(Atg13+delta_Atg1)_both_45min_rapa_TiO2.raw
YSSS#FGNIrz2	YPR185W	1	Y(1): 0.0; S(2): 0.0; S(3): 4.9; S(4): 95.0	S4	S429	S4(Phospho); R9(Label:13C(6))	High	Heavy	Redundant	Not Used	0.706816	0.770534	1.2978	CID	2.21447	0	2	558.744	1116.48	-0.751236	7312	47925.3	120117V_WR_SILAC_13C_strainWR788_(Atg13)-_12C_strainWR792_(Atg13+delta_Atg1)_both_45min_rapa_TiO2.raw
YSSS#FGNIRz2	YPR185W	1	Y(1): 0.0; S(2): 0.0; S(3): 5.3; S(4): 94.7	S4	S429	S4(Phospho)	High	Light	Unique	Used	0.769852	0.745357	1.34164	CID	2.73068	0	2	555.734	1110.46	-0.217018	7733	166853	120529V_WR_SILAC_Atg13_strain_WR788_(wt)_13C_strain_WR792_12C_(both_rapa_treated)_10%_WH.raw
YSSS#FGNIRz2	YPR185W	1	Y(1): 0.0; S(2): 0.1; S(3): 6.1; S(4): 93.8	S4	S429	S4(Phospho)	High	Light	Redundant	Not Used	0.769852	0.759373	1.31688	CID	2.39091	0	2	555.734	1110.46	0.112764	7757	98726.1	120529V_WR_SILAC_Atg13_strain_WR788_(wt)_13C_strain_WR792_12C_(both_rapa_treated)_10%_WH.raw
YSSS#FGNIRz2	YPR185W	1	Y(1): 0.0; S(2): 0.0; S(3): 5.3; S(4): 94.7	S4	S429	S4(Phospho)	High	Light	Redundant	Not Used	0.769852	0.759373	1.31688	CID	2.40806	0	2	555.734	1110.46	0.00283694	7781	59610.1	120529V_WR_SILAC_Atg13_strain_WR788_(wt)_13C_strain_WR792_12C_(both_rapa_treated)_10%_WH.raw
YSSS#FGNIrz2	YPR185W	1	Y(1): 0.0; S(2): 0.0; S(3): 5.4; S(4): 94.6	S4	S429	S4(Phospho); R9(Label:13C(6))	High	Heavy	Redundant	Not Used	0.715475	0.724901	1.3795	CID	2.38266	0	2	558.744	1116.48	-0.0952263	8074	95098.9	120629V_Ammerer_Reiterr_SILAC_Atg13_both_rapa_TiO2_elu.raw
YSSS#FGNIRz2	YPR185W	1	Y(1): 0.0; S(2): 0.0; S(3): 0.8; S(4): 99.2	S4	S429	S4(Phospho)	High	Light	Redundant	Not Used	0.715475	0.724901	1.3795	CID	2.36616	0	2	555.734	1110.46	-0.217018	8113	1.10649e+06	120629V_Ammerer_Reiterr_SILAC_Atg13_both_rapa_TiO2_elu.raw
YSSS#FGNIrz2	YPR185W	1	Y(1): 0.0; S(2): 0.0; S(3): 0.4; S(4): 99.6	S4	S429	S4(Phospho); R9(Label:13C(6))	High	Heavy	Redundant	Not Used	0.715475	0.724901	1.3795	CID	2.49477	0	2	558.744	1116.48	-0.313896	8115	904205	120629V_Ammerer_Reiterr_SILAC_Atg13_both_rapa_TiO2_elu.raw
YSSS#FGNIRz2	YPR185W	1	Y(1): 0.0; S(2): 0.0; S(3): 0.4; S(4): 99.6	S4	S429	S4(Phospho)	High	Light	Redundant	Not Used	0.715475	0.724901	1.3795	CID	2.23138	0	2	555.734	1110.46	-0.436873	8138	1.39873e+06	120629V_Ammerer_Reiterr_SILAC_Atg13_both_rapa_TiO2_elu.raw
YSSS#FGNIrz2	YPR185W	1	Y(1): 0.0; S(2): 0.0; S(3): 5.3; S(4): 94.7	S4	S429	S4(Phospho); R9(Label:13C(6))	High	Heavy	Redundant	Not Used	0.715475	0.724901	1.3795	CID	2.44351	0	2	558.744	1116.48	-0.532566	8141	1.01629e+06	120629V_Ammerer_Reiterr_SILAC_Atg13_both_rapa_TiO2_elu.raw
YSSS#FGNIrz2	YPR185W	1	Y(1): 0.0; S(2): 0.0; S(3): 0.5; S(4): 99.5	S4	S429	S4(Phospho); R9(Label:13C(6))	High	Heavy	Unique	Used	0.715475	0.697728	1.43322	CID	2.68122	0	2	558.744	1116.48	-0.313896	8167	971697	120629V_Ammerer_Reiterr_SILAC_Atg13_both_rapa_TiO2_elu.raw
YSSS#FGNIRz2	YPR185W	1	Y(1): 0.0; S(2): 0.0; S(3): 0.5; S(4): 99.5	S4	S429	S4(Phospho)	High	Light	Redundant	Not Used	0.715475	0.724901	1.3795	CID	2.41246	0	2	555.734	1110.46	-0.107091	8192	1.34954e+06	120629V_Ammerer_Reiterr_SILAC_Atg13_both_rapa_TiO2_elu.raw
YSSS#FGNIrz2	YPR185W	1	Y(1): 0.0; S(2): 0.0; S(3): 0.4; S(4): 99.6	S4	S429	S4(Phospho); R9(Label:13C(6))	High	Heavy	Redundant	Not Used	0.715475	0.724901	1.3795	CID	2.56094	0	2	558.745	1116.48	0.0141085	8193	944422	120629V_Ammerer_Reiterr_SILAC_Atg13_both_rapa_TiO2_elu.raw
YSSS#FGNIRz2	YPR185W	1	Y(1): 0.0; S(2): 0.0; S(3): 0.4; S(4): 99.6	S4	S429	S4(Phospho)	High	Light	Redundant	Not Used	0.715475	0.724901	1.3795	CID	2.37991	0	2	555.734	1110.46	-0.217018	8216	1.02076e+06	120629V_Ammerer_Reiterr_SILAC_Atg13_both_rapa_TiO2_elu.raw
YSSS#FGNIrz2	YPR185W	1	Y(1): 0.0; S(2): 0.0; S(3): 5.2; S(4): 94.8	S4	S429	S4(Phospho); R9(Label:13C(6))	High	Heavy	Redundant	Not Used	0.715475	0.724901	1.3795	CID	2.50237	0	2	558.744	1116.48	-0.0952263	8243	694457	120629V_Ammerer_Reiterr_SILAC_Atg13_both_rapa_TiO2_elu.raw
YSSS#FGNIRz2	YPR185W	1	Y(1): 0.0; S(2): 0.0; S(3): 0.3; S(4): 99.7	S4	S429	S4(Phospho)	High	Light	Redundant	Not Used	0.715475	0.724901	1.3795	CID	2.44688	0	2	555.734	1110.46	-0.107091	8265	1.03697e+06	120629V_Ammerer_Reiterr_SILAC_Atg13_both_rapa_TiO2_elu.raw
YSSS#FGNIrz2	YPR185W	1	Y(1): 0.0; S(2): 0.0; S(3): 4.4; S(4): 95.6	S4	S429	S4(Phospho); R9(Label:13C(6))	High	Heavy	Redundant	Not Used	0.715475	0.724901	1.3795	CID	2.57621	0	2	558.744	1116.48	-0.0952263	8269	784955	120629V_Ammerer_Reiterr_SILAC_Atg13_both_rapa_TiO2_elu.raw
YSSS#FGNIRz2	YPR185W	1	Y(1): 0.0; S(2): 0.0; S(3): 0.4; S(4): 99.6	S4	S429	S4(Phospho)	High	Light	Redundant	Not Used	0.715475	0.724901	1.3795	CID	2.36793	0	2	555.734	1110.46	-0.107091	8294	782202	120629V_Ammerer_Reiterr_SILAC_Atg13_both_rapa_TiO2_elu.raw
YSSS#FGNIrz2	YPR185W	1	Y(1): 0.0; S(2): 0.0; S(3): 5.2; S(4): 94.8	S4	S429	S4(Phospho); R9(Label:13C(6))	High	Heavy	Redundant	Not Used	0.715475	0.724901	1.3795	CID	2.59056	0	2	558.744	1116.48	-0.313896	8318	540076	120629V_Ammerer_Reiterr_SILAC_Atg13_both_rapa_TiO2_elu.raw
RHS#S#VKTTENAEKz2	YPR185W	2	S(3): 100.0; S(4): 100.0; T(7): 0.0; T(8): 0.0	S3/S4	S437/S438	S3(Phospho); S4(Phospho)	High	Light	Redundant	Not Used	0.789444	0.778698	1.28419	CID	3.3892	2	2	823.851	1646.69	0.275719	671	15876.7	120529V_WR_SILAC_Atg13_strain_WR788_(wt)_13C_strain_WR792_12C_(both_rapa_treated)_10%_WH.raw
RHS#S#VKTTENAEKz2	YPR185W	2	S(3): 100.0; S(4): 99.4; T(7): 0.3; T(8): 0.3	S3/S4	S437/S438	S3(Phospho); S4(Phospho)	High	Light	Unique	Used	0.789444	0.764325	1.30834	CID	3.42241	2	2	823.851	1646.69	0.34985	690	23141.5	120529V_WR_SILAC_Atg13_strain_WR788_(wt)_13C_strain_WR792_12C_(both_rapa_treated)_10%_WH.raw
RHS#S#VKTTENAEKz2	YPR185W	2	S(3): 100.0; S(4): 99.5; T(7): 0.3; T(8): 0.3	S3/S4	S437/S438	S3(Phospho); S4(Phospho)	High	Light	Redundant	Not Used	0.789444	0.778698	1.28419	CID	3.18695	2	2	823.85	1646.69	0.0533277	718	9257.74	120529V_WR_SILAC_Atg13_strain_WR788_(wt)_13C_strain_WR792_12C_(both_rapa_treated)_10%_WH.raw
RHS#S#VKTTENAEKz2	YPR185W	2	S(3): 99.9; S(4): 97.6; T(7): 1.2; T(8): 1.2	S3/S4	S437/S438	S3(Phospho); S4(Phospho)	High	Light	Redundant	Not Used	0.789444	0.778698	1.28419	CID	2.50758	2	2	823.851	1646.69	0.572241	745	5534.99	120529V_WR_SILAC_Atg13_strain_WR788_(wt)_13C_strain_WR792_12C_(both_rapa_treated)_10%_WH.raw
RHS#S#VKTTENAEKz2	YPR185W	2	S(3): 100.0; S(4): 99.9; T(7): 0.1; T(8): 0.1	S3/S4	S437/S438	S3(Phospho); S4(Phospho)	High	Light	Unique	Used	0.661997	0.645577	1.549	CID	3.06401	2	2	823.851	1646.69	0.127458	753	6204.76	120629V_Ammerer_Reiterr_SILAC_Atg13_both_rapa_TiO2_elu.raw
HSS#VKTTENAEKz2	YPR185W	1	S(2): 0.1; S(3): 99.9; T(6): 0.0; T(7): 0.0	S3	S438	S3(Phospho)	High	Light	Unique	Used	1.00206	0.977205	1.02333	CID	3.97293	1	2	705.817	1410.63	0.975952	760	5070.92	120629V_Ammerer_Reiterr_SILAC_Atg13_both_rapa_TiO2_elu.raw
HSS#VkTTENAEkz2	YPR185W	1	S(2): 0.3; S(3): 99.7; T(6): 0.0; T(7): 0.0	S3	S438	S3(Phospho); K5(Label:13C(6)); K12(Label:13C(6))	High	Heavy	Redundant	Not Used	1.00206	1.01526	0.984967	CID	2.68849	1	2	711.837	1422.67	0.298978	766	52906.8	120629V_Ammerer_Reiterr_SILAC_Atg13_both_rapa_TiO2_elu.raw
HSS#VKTTENAEKz2	YPR185W	1	S(2): 6.1; S(3): 81.7; T(6): 6.1; T(7): 6.1	S3	S438	S3(Phospho)	High	Light	Redundant	Not Used	1.00206	1.01526	0.984967	CID	2.78118	1	2	705.817	1410.63	-0.149018	849	3271.26	120629V_Ammerer_Reiterr_SILAC_Atg13_both_rapa_TiO2_elu.raw
RHS#SVKTTENAEKz2	YPR185W	1	S(3): 95.5; S(4): 4.5; T(7): 0.0; T(8): 0.0	S3	S438	S3(Phospho)	High	Light	Unique	Used	1.08429	1.0574	0.945718	CID	2.50858	2	2	783.868	1566.73	0.849492	628	6279.22	120629V_Ammerer_Reiterr_SILAC_Atg13_both_rapa_TiO2_elu.raw				792.898
rHSS#VkTTENAEkz2	YPR185W	1	S(3): 96.5; S(4): 3.0; T(7): 0.2; T(8): 0.2	S3	S438	R1(Label:13C(6)); S4(Phospho); K6(Label:13C(6)); K13(Label:13C(6))	High	Heavy	Redundant	Not Used	1.41053	1.39133	0.718738	CID	2.16297	2	2	792.899	1584.79	1.40285	480	700.304	120529V_WR_SILAC_Atg13_strain_WR788_(wt)_13C_strain_WR792_12C_(both_rapa_treated)_10%_WH.raw
RHSS#VKTTENAEKz2	YPR185W	1	S(3): 99.5; S(4): 0.5; T(7): 0.0; T(8): 0.0	S3	S438	S4(Phospho)	High	Light	Redundant	Not Used	1.41053	1.36565	0.732253	CID	2.58804	2	2	783.867	1566.73	0.0703509	493	6399.55	120529V_WR_SILAC_Atg13_strain_WR788_(wt)_13C_strain_WR792_12C_(both_rapa_treated)_10%_WH.raw
AVKS#PLQPQESQEDLM*DFVKz2	YPR185W	1	S(4): 100.0; S(11): 0.0	S4	S454	S4(Phospho); M16(Oxidation)	High	Light	Unique	Used	0.49953	0.672584	1.4868	CID	4.34977	1	2	1193.06	2385.1	-0.0803547	10407	12215.1	120117V_WR_SILAC_13C_strainWR788_(Atg13)-_12C_strainWR792_(Atg13+delta_Atg1)_both_45min_rapa_TiO2.raw
AVKS#PLQPQESQEDLM*DFVKz2	YPR185W	1	S(4): 100.0; S(11): 0.0	S4	S454	S4(Phospho); M16(Oxidation)	High	Light	Redundant	Not Used	0.549386	0.763018	1.31059	CID	3.18454	1	2	1193.06	2385.11	0.533808	11298	29504	120629V_Ammerer_Reiterr_SILAC_Atg13_both_rapa_TiO2_elu.raw
AVkS#PLQPQESQEDLM*DFVkz2	YPR185W	1	S(4): 100.0; S(11): 0.0	S4	S454	K3(Label:13C(6)); S4(Phospho); M16(Oxidation); K20(Label:13C(6))	High	Heavy	Unique	Used	0.549386	0.765724	1.30595	CID	3.53776	1	2	1199.08	2397.14	-0.171284	11312	22831.5	120629V_Ammerer_Reiterr_SILAC_Atg13_both_rapa_TiO2_elu.raw
AVKS#PLQPQESQEDLM*DFVKz3	YPR185W	1	S(4): 99.7; S(11): 0.3	S4	S454	S4(Phospho); M16(Oxidation)	High	Light	Unique	Used	0.571873	0.76999	1.29872	CID	4.83616	1	3	795.706	2385.1	-0.674566	10344	87652.9	120117V_WR_SILAC_13C_strainWR788_(Atg13)-_12C_strainWR792_(Atg13+delta_Atg1)_both_45min_rapa_TiO2.raw
AVkS#PLQPQESQEDLM*DFVkz3	YPR185W	1	S(4): 99.9; S(11): 0.1	S4	S454	K3(Label:13C(6)); S4(Phospho); M16(Oxidation); K20(Label:13C(6))	High	Heavy	Redundant	Not Used	0.571873	0.807445	1.23847	CID	3.15104	1	3	799.72	2397.14	-0.27874	10357	36096.5	120117V_WR_SILAC_13C_strainWR788_(Atg13)-_12C_strainWR792_(Atg13+delta_Atg1)_both_45min_rapa_TiO2.raw
AVKS#PLQPQESQEDLM*DFVKz3	YPR185W	1	S(4): 99.3; S(11): 0.7	S4	S454	S4(Phospho); M16(Oxidation)	High	Light	Redundant	Not Used	0.571873	0.807445	1.23847	CID	3.66434	1	3	795.706	2385.1	0.169909	10369	95666.1	120117V_WR_SILAC_13C_strainWR788_(Atg13)-_12C_strainWR792_(Atg13+delta_Atg1)_both_45min_rapa_TiO2.raw
AVkS#PLQPQESQEDLM*DFVkz3	YPR185W	1	S(4): 99.9; S(11): 0.1	S4	S454	K3(Label:13C(6)); S4(Phospho); M16(Oxidation); K20(Label:13C(6))	High	Heavy	Redundant	Not Used	0.571873	0.807445	1.23847	CID	4.06552	1	3	799.719	2397.14	-0.507894	10418	73858.1	120117V_WR_SILAC_13C_strainWR788_(Atg13)-_12C_strainWR792_(Atg13+delta_Atg1)_both_45min_rapa_TiO2.raw
AVKS#PLQPQESQEDLM*DFVKz3	YPR185W	1	S(4): 99.9; S(11): 0.1	S4	S454	S4(Phospho); M16(Oxidation)	High	Light	Redundant	Not Used	0.571873	0.807445	1.23847	CID	4.22786	1	3	795.706	2385.1	-0.521025	10435	161732	120117V_WR_SILAC_13C_strainWR788_(Atg13)-_12C_strainWR792_(Atg13+delta_Atg1)_both_45min_rapa_TiO2.raw
AVkS#PLQPQESQEDLM*DFVkz3	YPR185W	1	S(4): 100.0; S(11): 0.0	S4	S454	K3(Label:13C(6)); S4(Phospho); M16(Oxidation); K20(Label:13C(6))	High	Heavy	Redundant	Not Used	0.571873	0.807445	1.23847	CID	4.02417	1	3	799.719	2397.14	-0.355124	10440	77053.3	120117V_WR_SILAC_13C_strainWR788_(Atg13)-_12C_strainWR792_(Atg13+delta_Atg1)_both_45min_rapa_TiO2.raw
AVKS#PLQPQESQEDLM*DFVKz3	YPR185W	1	S(4): 99.6; S(11): 0.4	S4	S454	S4(Phospho); M16(Oxidation)	High	Light	Redundant	Not Used	0.571873	0.807445	1.23847	CID	3.59836	1	3	795.706	2385.1	-0.137173	10474	141316	120117V_WR_SILAC_13C_strainWR788_(Atg13)-_12C_strainWR792_(Atg13+delta_Atg1)_both_45min_rapa_TiO2.raw
AVkS#PLQPQESQEDLM*DFVkz3	YPR185W	1	S(4): 99.9; S(11): 0.1	S4	S454	K3(Label:13C(6)); S4(Phospho); M16(Oxidation); K20(Label:13C(6))	High	Heavy	Redundant	Not Used	0.571873	0.807445	1.23847	CID	3.21328	1	3	799.72	2397.14	-0.049585	10478	79945.5	120117V_WR_SILAC_13C_strainWR788_(Atg13)-_12C_strainWR792_(Atg13+delta_Atg1)_both_45min_rapa_TiO2.raw
AVKS#PLQPQESQEDLM*DFVKz3	YPR185W	1	S(4): 99.9; S(11): 0.1	S4	S454	S4(Phospho); M16(Oxidation)	High	Light	Redundant	Not Used	0.571873	0.807445	1.23847	CID	4.82355	1	3	795.706	2385.1	-0.213943	10495	122214	120117V_WR_SILAC_13C_strainWR788_(Atg13)-_12C_strainWR792_(Atg13+delta_Atg1)_both_45min_rapa_TiO2.raw
AVKS#PLQPQESQEDLM*DFVKz3	YPR185W	1	S(4): 99.9; S(11): 0.1	S4	S454	S4(Phospho); M16(Oxidation)	High	Light	Redundant	Not Used	0.571873	0.807445	1.23847	CID	4.02026	1	3	795.706	2385.1	-0.137173	10524	100006	120117V_WR_SILAC_13C_strainWR788_(Atg13)-_12C_strainWR792_(Atg13+delta_Atg1)_both_45min_rapa_TiO2.raw
AVKS#PLQPQESQEDLM*DFVKz3	YPR185W	1	S(4): 99.8; S(11): 0.2	S4	S454	S4(Phospho); M16(Oxidation)	High	Light	Redundant	Not Used	0.571873	0.807445	1.23847	CID	3.746	1	3	795.706	2385.1	0.169909	10573	50228.7	120117V_WR_SILAC_13C_strainWR788_(Atg13)-_12C_strainWR792_(Atg13+delta_Atg1)_both_45min_rapa_TiO2.raw
AVKS#PLQPQESQEDLM*DFVKz3	YPR185W	1	S(4): 99.6; S(11): 0.4	S4	S454	S4(Phospho); M16(Oxidation)	High	Light	Redundant	Not Used	0.571873	0.807445	1.23847	CID	3.22697	1	3	795.706	2385.1	0.169909	10664	10739.6	120117V_WR_SILAC_13C_strainWR788_(Atg13)-_12C_strainWR792_(Atg13+delta_Atg1)_both_45min_rapa_TiO2.raw
AVKS#PLQPQESQEDLM*DFVKz3	YPR185W	1	S(4): 99.9; S(11): 0.1	S4	S454	S4(Phospho); M16(Oxidation)	High	Light	Redundant	Not Used	0.532683	0.739819	1.35168	CID	4.38657	1	3	795.706	2385.1	0.0163682	11265	86520.9	120629V_Ammerer_Reiterr_SILAC_Atg13_both_rapa_TiO2_elu.raw
AVkS#PLQPQESQEDLM*DFVkz3	YPR185W	1	S(4): 100.0; S(11): 0.0	S4	S454	K3(Label:13C(6)); S4(Phospho); M16(Oxidation); K20(Label:13C(6))	High	Heavy	Redundant	Not Used	0.532683	0.739819	1.35168	CID	3.56141	1	3	799.72	2397.14	-0.202355	11266	60083.6	120629V_Ammerer_Reiterr_SILAC_Atg13_both_rapa_TiO2_elu.raw
AVKS#PLQPQESQEDLM*DFVKz3	YPR185W	1	S(4): 100.0; S(11): 0.0	S4	S454	S4(Phospho); M16(Oxidation)	High	Light	Redundant	Not Used	0.532683	0.739819	1.35168	CID	4.45732	1	3	795.706	2385.1	0.0931386	11318	2.03343e+06	120629V_Ammerer_Reiterr_SILAC_Atg13_both_rapa_TiO2_elu.raw
AVkS#PLQPQESQEDLM*DFVkz3	YPR185W	1	S(4): 100.0; S(11): 0.0	S4	S454	K3(Label:13C(6)); S4(Phospho); M16(Oxidation); K20(Label:13C(6))	High	Heavy	Redundant	Not Used	0.532683	0.739819	1.35168	CID	3.27178	1	3	799.72	2397.14	-0.202355	11319	1.17007e+06	120629V_Ammerer_Reiterr_SILAC_Atg13_both_rapa_TiO2_elu.raw
AVKS#PLQPQESQEDLM*DFVKz3	YPR185W	1	S(4): 100.0; S(11): 0.0	S4	S454	S4(Phospho); M16(Oxidation)	High	Light	Redundant	Not Used	0.532683	0.739819	1.35168	CID	4.77989	1	3	795.706	2385.1	0.169909	11344	3.5802e+06	120629V_Ammerer_Reiterr_SILAC_Atg13_both_rapa_TiO2_elu.raw
AVkS#PLQPQESQEDLM*DFVkz3	YPR185W	1	S(4): 100.0; S(11): 0.0	S4	S454	K3(Label:13C(6)); S4(Phospho); M16(Oxidation); K20(Label:13C(6))	High	Heavy	Redundant	Not Used	0.532683	0.739819	1.35168	CID	3.31943	1	3	799.72	2397.14	-0.202355	11345	2.05251e+06	120629V_Ammerer_Reiterr_SILAC_Atg13_both_rapa_TiO2_elu.raw
AVKS#PLQPQESQEDLM*DFVKz3	YPR185W	1	S(4): 100.0; S(11): 0.0	S4	S454	S4(Phospho); M16(Oxidation)	High	Light	Redundant	Not Used	0.532683	0.739819	1.35168	CID	4.38892	1	3	795.706	2385.1	0.0931386	11369	3.46332e+06	120629V_Ammerer_Reiterr_SILAC_Atg13_both_rapa_TiO2_elu.raw
[truncated: 387 more rows]

## Sheet: atg1ko vs. wt + rapa <75%
VELOS Orbitrap														BACK TO FIRST PAGE
[truncated: 109 more rows]

## Sheet: atg1ko vs. wt + rapa uP
VELOS Orbitrap												BACK TO FIRST PAGE
[truncated: 563 more rows]

[truncated: 15 more sheets: atg1wt+-rapa P>75%, atg1wt+-rapa P<75%, atg1wt+-rapa uP, atg1(kd)vs.wt P>75%, atg1(kd)vs.wt P<75%, atg1(kd)vs.wt uP, coverage Atg1wt_P>75%, coverage Atg1wt P<75%, coverage Atg1wt_uP, coverage_Atg1d211 P>75%, coverage_Atg1d211 P<75%, coverage_Atg1d211 uP, Setup Experiments P>75%, Setup Experiments P<75%, Setup Experiments_uP]
