# Supplementary material for: Decoding the function of Atg13 phosphorylation reveals a role of Atg11 in bulk autophagy initiation
Source: EMBO Rep. 2024 Jan 17;25(2):813–31. doi: 10.1038/s44319-023-00055-9 (PMC10897315; doi:10.1038/s44319-023-00055-9)
Supplement: Supplementary file 2 — Source Data Fig. 1 [file 44319_2023_55_MOESM2_ESM.zip]

Archive with 16 entries (13 files):
- Figure 1/
- __MACOSX/._Figure 1
- Figure 1/.DS_Store
- __MACOSX/Figure 1/._.DS_Store
- Figure 1/1D/
- __MACOSX/Figure 1/._1D
- Figure 1/1C/
- __MACOSX/Figure 1/._1C
- Figure 1/1D/readme.txt
- __MACOSX/Figure 1/1D/._readme.txt
- Figure 1/1D/pho8d60_assay.tsv
- __MACOSX/Figure 1/1D/._pho8d60_assay.tsv
- Figure 1/1C/readme.txt
- __MACOSX/Figure 1/1C/._readme.txt
- Figure 1/1C/pho8d60_assay.tsv
- __MACOSX/Figure 1/1C/._pho8d60_assay.tsv
