# Supplementary material for: Decoding the function of Atg13 phosphorylation reveals a role of Atg11 in bulk autophagy initiation
Source: EMBO Rep. 2024 Jan 17;25(2):813–31. doi: 10.1038/s44319-023-00055-9 (PMC10897315; doi:10.1038/s44319-023-00055-9)
Supplement: Supplementary file 2 — Source Data Fig. 1 [file 44319_2023_55_MOESM2_ESM.zip › Figure 1/1D/readme.txt]

This readme file describes the content of the pho8d60_assay.tsv source data file.	

Column              Description
------------------  -----------
Sample              Description of the analyzed sample (either yeast cultures or controls)
Condition           Experimental condition of samples or concentration of Naphthol (µM)
Emission            The measured emission
Replicate           Replicate of the sample
Set                 Experimental block
Date                Date of the experiment
ID                  A combination of sample and condition, used to group samples together
Emission corrected  Normalized emission values that were used for plotting

Notes:
- The "Sample" column contains either the genotype of a yeast culture or "Naphthol" or
  "Enzyme blank". A dilution series of 1-Naphthol was measured to create a standard curve.
- The experimental condition "rich" indicates that cells were either grown in YPD or a rich
  synthetic medium; "SD-N" indicates that cells were exposed to nitrogen starvation for the
  indicated time; "Rich + HU" indicates that cells were grown in synthetic medium and
  exposed to hydroxyurea for the indicated time.
- For calculation of corrected emission values all samples from the same Set and Date were
  processed together, for details refer to the Methods section.
