# Supplementary material for: Decoding the function of Atg13 phosphorylation reveals a role of Atg11 in bulk autophagy initiation
Source: EMBO Rep. 2024 Jan 17;25(2):813–31. doi: 10.1038/s44319-023-00055-9 (PMC10897315; doi:10.1038/s44319-023-00055-9)
Supplement: Supplementary file 2 — Source Data Fig. 1 [file 44319_2023_55_MOESM2_ESM.zip › Figure 1/1D/pho8d60_assay.tsv]

Sample	Condition	Emission	Replicate	Set	Date	ID	Emission corrected
Naphthol	0	181	1	1	230205	Naphthol_0
Naphthol	25	6687	1	1	230205	Naphthol_25
Naphthol	50	11379	1	1	230205	Naphthol_50
Naphthol	75	15933	1	1	230205	Naphthol_75
Naphthol	100	20557	1	1	230205	Naphthol_100
Naphthol	200	35999	1	1	230205	Naphthol_200
Enzyme blank		779	1	1	230205	Enzyme blank_nan
wild type	4h SD-N	13254	1	1	230205	wild type_4h SD-N	1.0242083538748221
atg13D + Atg13	4h SD-N	12949	1	1	230205	atg13D + Atg13_4h SD-N	0.9977468718592579
atg13D + empty	4h SD-N	1577	1	1	230205	atg13D + empty_4h SD-N	0.07497289081336839
atg13D + Atg13-379D	4h SD-N	10685	1	1	230205	atg13D + Atg13-379D_4h SD-N	0.8044279477436884
atg11D atg13D + Atg13	4h SD-N	11373	1	1	230205	atg11D atg13D + Atg13_4h SD-N	0.8626135230514385
atg11D atg13D + empty	4h SD-N	1433	1	1	230205	atg11D atg13D + empty_4h SD-N	0.0639862186518519
atg11D atg13D + Atg13-379D	4h SD-N	5323	1	1	230205	atg11D atg13D + Atg13-379D_4h SD-N	0.366406008100559
wild type	4h SD-N	12423	2	1	230205	wild type_4h SD-N	0.9523538358241567
atg13D + Atg13	4h SD-N	12946	2	1	230205	atg13D + Atg13_4h SD-N	0.997486895535326
atg13D + empty	4h SD-N	1651	2	1	230205	atg13D + empty_4h SD-N	0.08062404289016672
atg13D + Atg13-379D	4h SD-N	10561	2	1	230205	atg13D + Atg13-379D_4h SD-N	0.793994719778041
atg11D atg13D + Atg13	4h SD-N	11728	2	1	230205	atg11D atg13D + Atg13_4h SD-N	0.8928216610690886
atg11D atg13D + empty	4h SD-N	1414	2	1	230205	atg11D atg13D + empty_4h SD-N	0.06253843131239574
atg11D atg13D + Atg13-379D	4h SD-N	5824	2	1	230205	atg11D atg13D + Atg13-379D_4h SD-N	0.40624474548168443
wild type	4h SD-N	11348	3	1	230205	wild type_4h SD-N	0.8604894620555055
atg13D + Atg13	4h SD-N	13030	3	1	230205	atg13D + Atg13_4h SD-N	1.0047662326054159
atg13D + empty	4h SD-N	1567	3	1	230205	atg13D + empty_4h SD-N	0.07420922161380104
atg13D + Atg13-379D	4h SD-N	8864	3	1	230205	atg13D + Atg13-379D_4h SD-N	0.6526894219140217
atg11D atg13D + Atg13	4h SD-N	9567	3	1	230205	atg11D atg13D + Atg13_4h SD-N	0.7108912209400874
atg11D atg13D + empty	4h SD-N	1366	3	1	230205	atg11D atg13D + empty_4h SD-N	0.058880863296927564
atg11D atg13D + Atg13-379D	4h SD-N	4831	3	1	230205	atg11D atg13D + Atg13-379D_4h SD-N	0.3274844107111851
