# Supplementary material for: Decoding the function of Atg13 phosphorylation reveals a role of Atg11 in bulk autophagy initiation
Source: EMBO Rep. 2024 Jan 17;25(2):813–31. doi: 10.1038/s44319-023-00055-9 (PMC10897315; doi:10.1038/s44319-023-00055-9)
Supplement: Supplementary file 2 — Source Data Fig. 1 [file 44319_2023_55_MOESM2_ESM.zip › Figure 1/1C/pho8d60_assay.tsv]

Sample	Condition	Emission	Replicate	Set	Date	ID	Emission corrected
Naphthol	0	181	1	1	230205	Naphthol_0
Naphthol	25	6203	1	1	230205	Naphthol_25
Naphthol	50	11304	1	1	230205	Naphthol_50
Naphthol	75	15750	1	1	230205	Naphthol_75
Naphthol	100	19899	1	1	230205	Naphthol_100
Naphthol	200	34358	1	1	230205	Naphthol_200
Enzyme blank		726	1	1	230205	Enzyme blank_nan
wild type	4h SD-N	15228	1	1	230205	wild type_4h SD-N	0.9528192445078796
atg13D + empty	4h SD-N	1686	1	1	230205	atg13D + empty_4h SD-N	0.07237357150858655
atg13D + Atg13	4h SD-N	15961	1	1	230205	atg13D + Atg13_4h SD-N	1.0056123117366227
atg13D + Atg13-428D 429D	4h SD-N	2893	1	1	230205	atg13D + Atg13-428D 429D_4h SD-N	0.14474825364598123
atg13D + Atg13-429D	4h SD-N	5666	1	1	230205	atg13D + Atg13-429D_4h SD-N	0.3150033885336073
atg13D + Atg13-428A 429A	4h SD-N	1757	1	1	230205	atg13D + Atg13-428A 429A_4h SD-N	0.07660227971497253
wild type	4h SD-N	14576	2	1	230205	wild type_4h SD-N	0.9063893864285615
atg13D + empty	4h SD-N	1669	2	1	230205	atg13D + empty_4h SD-N	0.0713610639098744
atg13D + Atg13	4h SD-N	15886	2	1	230205	atg13D + Atg13_4h SD-N	1.0001786378188555
atg13D + Atg13-428D 429D	4h SD-N	3167	2	1	230205	atg13D + Atg13-428D 429D_4h SD-N	0.1613202428516372
atg13D + Atg13-429D	4h SD-N	4729	2	1	230205	atg13D + Atg13-429D_4h SD-N	0.2568325864579679
atg13D + Atg13-428A 429A	4h SD-N	1708	2	1	230205	atg13D + Atg13-428A 429A_4h SD-N	0.07368387545986108
Naphthol	0	177	3	2	230206	Naphthol_0
Naphthol	25	6377	3	2	230206	Naphthol_25
Naphthol	50	11434	3	2	230206	Naphthol_50
Naphthol	75	16408	3	2	230206	Naphthol_75
Naphthol	100	20844	3	2	230206	Naphthol_100
Naphthol	200	35317	3	2	230206	Naphthol_200
Enzyme blank		762	3	2	230206	Enzyme blank _nan	0.02168916513860194
wild type	4h SD-N	16077	3	2	230206	wild type_4h SD-N	0.930240647644302
atg13D + empty	4h SD-N	1808	3	2	230206	atg13D + empty_4h SD-N	0.07817423287925819
atg13D + Atg13	4h SD-N	17034	3	2	230206	atg13D + Atg13_4h SD-N	0.9942090504445213
atg13D + Atg13-428D 429D	4h SD-N	3177	3	2	230206	atg13D + Atg13-428D 429D_4h SD-N	0.15313947510938392
atg13D + Atg13-429D	4h SD-N	5298	3	2	230206	atg13D + Atg13-429D_4h SD-N	0.2717409086765976
atg13D + Atg13-428A 429A	4h SD-N	2043	3	2	230206	atg13D + Atg13-428A 429A_4h SD-N	0.09095810653314039
