# Supplementary material for: Decoding the function of Atg13 phosphorylation reveals a role of Atg11 in bulk autophagy initiation
Source: EMBO Rep. 2024 Jan 17;25(2):813–31. doi: 10.1038/s44319-023-00055-9 (PMC10897315; doi:10.1038/s44319-023-00055-9)
Supplement: Supplementary file 3 — Source Data Fig. 2 [file 44319_2023_55_MOESM3_ESM.zip]

Archive with 89 entries (77 files):
- Figure 2/
- Figure 2/.DS_Store
- __MACOSX/Figure 2/._.DS_Store
- Figure 2/2G/
- Figure 2/2A/
- Figure 2/2F/
- __MACOSX/Figure 2/._2F
- Figure 2/2C/
- __MACOSX/Figure 2/._2C
- Figure 2/2D/
- Figure 2/2E/
- __MACOSX/Figure 2/._2E
- Figure 2/2B/
- __MACOSX/Figure 2/._2B
- Figure 2/2G/.DS_Store
- __MACOSX/Figure 2/2G/._.DS_Store
- Figure 2/2G/44A-GFP_8D13D19D/
- Figure 2/2G/quantification.xlsx
- __MACOSX/Figure 2/2G/._quantification.xlsx
- Figure 2/2G/44D-GFP_8D13D19D/
- Figure 2/2G/13wt-GFP_8D13D17D19D/
- Figure 2/2G/13wt-GFP_8D13D19D/
- Figure 2/2A/western_Atg13.Tif
- __MACOSX/Figure 2/2A/._western_Atg13.Tif
- Figure 2/2A/western_Atg13_marked.tiff
- __MACOSX/Figure 2/2A/._western_Atg13_marked.tiff
- Figure 2/2A/western_Pgk1.Tif
- __MACOSX/Figure 2/2A/._western_Pgk1.Tif
- Figure 2/2A/western_Pgk1_marked.tiff
- __MACOSX/Figure 2/2A/._western_Pgk1_marked.tiff
- Figure 2/2F/readme.txt
- __MACOSX/Figure 2/2F/._readme.txt
- Figure 2/2F/pho8d60_assay.tsv
- __MACOSX/Figure 2/2F/._pho8d60_assay.tsv
- Figure 2/2C/Input_Atg13_marked.tiff
- __MACOSX/Figure 2/2C/._Input_Atg13_marked.tiff
- Figure 2/2C/Input_Atg17.Tif
- __MACOSX/Figure 2/2C/._Input_Atg17.Tif
- Figure 2/2C/.DS_Store
- __MACOSX/Figure 2/2C/._.DS_Store
- Figure 2/2C/Input_Atg13.Tif
- __MACOSX/Figure 2/2C/._Input_Atg13.Tif
- Figure 2/2C/IP_Atg13_marked.tiff
- __MACOSX/Figure 2/2C/._IP_Atg13_marked.tiff
- Figure 2/2C/Input_Atg17_marked.tiff
- __MACOSX/Figure 2/2C/._Input_Atg17_marked.tiff
- Figure 2/2C/IP_Atg1_marked.tiff
- __MACOSX/Figure 2/2C/._IP_Atg1_marked.tiff
- Figure 2/2C/Input_Atg1.Tif
- __MACOSX/Figure 2/2C/._Input_Atg1.Tif
- Figure 2/2C/IP_Atg1.Tif
- __MACOSX/Figure 2/2C/._IP_Atg1.Tif
- Figure 2/2C/IP_Atg13.tif
- __MACOSX/Figure 2/2C/._IP_Atg13.tif
- Figure 2/2C/IP_Atg17_marked.tiff
- __MACOSX/Figure 2/2C/._IP_Atg17_marked.tiff
- Figure 2/2C/Input_Atg1_marked.tiff
- __MACOSX/Figure 2/2C/._Input_Atg1_marked.tiff
- Figure 2/2C/IP_Atg17.Tif
- __MACOSX/Figure 2/2C/._IP_Atg17.Tif
- Figure 2/2D/Western_Atg13.Tif
- __MACOSX/Figure 2/2D/._Western_Atg13.Tif
- Figure 2/2D/western_Atg13_marked.tiff
- __MACOSX/Figure 2/2D/._western_Atg13_marked.tiff
- Figure 2/2D/Western_Pgk1.Tif
- __MACOSX/Figure 2/2D/._Western_Pgk1.Tif
- Figure 2/2D/western_Pgk1_marked.tiff
- __MACOSX/Figure 2/2D/._western_Pgk1_marked.tiff
- Figure 2/2E/readme.txt
- __MACOSX/Figure 2/2E/._readme.txt
- Figure 2/2E/pho8d60_assay.tsv
- __MACOSX/Figure 2/2E/._pho8d60_assay.tsv
- Figure 2/2B/readme.txt
- __MACOSX/Figure 2/2B/._readme.txt
- Figure 2/2B/pho8d60_assay.tsv
- __MACOSX/Figure 2/2B/._pho8d60_assay.tsv
- Figure 2/2G/44A-GFP_8D13D19D/GFP.tif
- Figure 2/2G/44A-GFP_8D13D19D/BF.tif
- Figure 2/2G/44D-GFP_8D13D19D/GFP.tif
- __MACOSX/Figure 2/2G/44D-GFP_8D13D19D/._GFP.tif
- Figure 2/2G/44D-GFP_8D13D19D/BF.tif
- __MACOSX/Figure 2/2G/44D-GFP_8D13D19D/._BF.tif
- Figure 2/2G/13wt-GFP_8D13D17D19D/GFP.tif
- Figure 2/2G/13wt-GFP_8D13D17D19D/BF.tif
- __MACOSX/Figure 2/2G/13wt-GFP_8D13D17D19D/._BF.tif
- Figure 2/2G/13wt-GFP_8D13D19D/GFP.tif
- __MACOSX/Figure 2/2G/13wt-GFP_8D13D19D/._GFP.tif
- Figure 2/2G/13wt-GFP_8D13D19D/BFP.tif
- __MACOSX/Figure 2/2G/13wt-GFP_8D13D19D/._BFP.tif
