# Supplementary material for: Decoding the function of Atg13 phosphorylation reveals a role of Atg11 in bulk autophagy initiation
Source: EMBO Rep. 2024 Jan 17;25(2):813–31. doi: 10.1038/s44319-023-00055-9 (PMC10897315; doi:10.1038/s44319-023-00055-9)
Supplement: Supplementary file 3 — Source Data Fig. 2 [file 44319_2023_55_MOESM3_ESM.zip › Figure 2/2G/quantification.xlsx]

## Sheet: Infos
	Strain Name	Characteristics
	yABH 90	atg8∆ atg13∆ atg19∆ (mentioned in the strain lists)
	yABH 91	atg8∆ atg13∆ atg17∆ atg19∆ (mentioned in the strain lists)

## Sheet: N=1
yABH90_13-GFP				yABH91_13-GFP								yABH90_44A-GFP				yABH90_44D-GFP
cell	N of dots	Replicated		cell	N of dots	Replicated						cell	N of dots	Replicated		cell	N of dots	Replicated
1	6	R1		1	0	R1						1	1	R1		1	0	R1
2	4	R1		2	0	R1						2	5	R1		2	0	R1
3	4	R1		3	0	R1						3	7	R1		3	0	R1
4	1	R1		4	0	R1						4	1	R1		4	0	R1
5	5	R1		5	0	R1						5	0	R1		5	0	R1
6	5	R1		6	0	R1						6	0	R1		6	0	R1
7	4	R1		7	0	R1						7	8	R1		7	0	R1
8	0	R1		8	0	R1						8	3	R1		8	0	R1
9	3	R1		9	0	R1						9	3	R1		9	0	R1
10	0	R1		10	0	R1						10	2	R1		10	0	R1
11	3	R1		11	0	R1						11	4	R1		11	1	R1
12	0	R1		12	1	R1						12	3	R1		12	1	R1
13	1	R1		13	1	R1						13	5	R1		13	1	R1
14	0	R1		14	0	R1						14	4	R1		14	0	R1
15	1	R1		15	0	R1						15	2	R1		15	0	R1
16	1	R1		16	0	R1						16	4	R1		16	0	R1
17	2	R1		17	0	R1						17	3	R1		17	0	R1
18	0	R1		18	0	R1						18	2	R1		18	0	R1
19	0	R1		19	1	R1						19	1	R1		19	0	R1
20	0	R1		20	2	R1						20	6	R1		20	1	R1
21	0	R1		21	1	R1						21	2	R1		21	0	R1
22	0	R1		22	1	R1						22	2	R1		22	0	R1
23	0	R1		23	1	R1						23	4	R1		23	0	R1
24	1	R1		24	1	R1						24	2	R1		24	0	R1
25	1	R1		25	0	R1						25	1	R1		25	0	R1
26	1	R1		26	0	R1						26	5	R1		26	0	R1
27	2	R1		27	0	R1						27	6	R1		27	0	R1
28	2	R1		28	0	R1						28	0	R1		28	0	R1
29	2	R1		29	0	R1						29	4	R1		29	0	R1
30	2	R1		30	0	R1						30	9	R1		30	0	R1
31	0	R1		31	0	R1						31	8	R1		31	0	R1
32	0	R1		32	0	R1						32	4	R1		32	0	R1
33	0	R1		33	1	R1						33	6	R1		33	0	R1
34	1	R1		34	0	R1						34	2	R1		34	0	R1
35	1	R1		35	0	R1						35	0	R1		35	1	R1
36	1	R1		36	0	R1						36	1	R1		36	2	R1
37	2	R1		37	0	R1						37	1	R1		37	0	R1
38	1	R1		38	0	R1						38	3	R1		38	0	R1
39	1	R1		39	0	R1						39	0	R1		39	0	R1
40	2	R1		40	1	R1						40	0	R1		40	0	R1
41	1	R1		41	1	R1						41	2	R1		41	0	R1
42	1	R1		42	1	R1						42	3	R1		42	0	R1
43	0	R1		43	0	R1						43	1	R1		43	0	R1
44	1	R1		44	0	R1						44	4	R1		44	0	R1
45	1	R1		45	0	R1						45	4	R1		45	0	R1
46	1	R1		46	1	R1						46	3	R1		46	1	R1
47	1	R1		47	0	R1						47	1	R1		47	0	R1
48	0	R1		48	0	R1						48	4	R1		48	1	R1
49	0	R1		49	0	R1						49	2	R1		49	1	R1
50	3	R1		50	0	R1						50	3	R1		50	1	R1
51	2	R1		51	0	R1						51	1	R1		51	1	R1
52	1	R1		52	0	R1						52	0	R1		52	1	R1
53	3	R1		53	0	R1						53	0	R1		53	0	R1
54	4	R1		54	0	R1						54	1	R1		54	0	R1
55	0	R1		55	0	R1						55	2	R1		55	0	R1
56	5	R1		56	0	R1						56	0	R1		56	0	R1
57	2	R1		57	0	R1						57	2	R1		57	1	R1
58	3	R1		58	0	R1						58	3	R1		58	0	R1
59	5	R1		59	1	R1						59	5	R1		59	0	R1
60	2	R1		60	2	R1						60	3	R1		60	0	R1
61	2	R1		61	1	R1						61	3	R1		61	0	R1
62	0	R1		62	0	R1						62	1	R1		62	0	R1
63	2	R1		63	0	R1						63	2	R1		63	0	R1
64	3	R1		64	0	R1						64	1	R1		64	0	R1
65	0	R1		65	0	R1						65	7	R1		65	2	R1
66	0	R1		66	0	R1						66	3	R1		66	0	R1
67	1	R1		67	1	R1						67	2	R1		67	0	R1
68	3	R1		68	0	R1						68	0	R1		68	0	R1
69	1	R1		69	0	R1						69	4	R1		69	0	R1
70	1	R1		70	0	R1						70	1	R1		70	0	R1
71	3	R1		71	0	R1						71	4	R1		71	0	R1
72	3	R1		72	0	R1						72	2	R1		72	0	R1
73	1	R1		73	0	R1						73	2	R1		73	0	R1
74	3	R1		74	1	R1						74	2	R1		74	0	R1
75	0	R1		75	1	R1						75	3	R1		75	0	R1
76	0	R1		76	1	R1						76	3	R1		76	0	R1
77	4	R1		77	2	R1						77	2	R1		77	0	R1
78	0	R1		78	1	R1						78	0	R1		78	0	R1
79	0	R1		79	0	R1						79	0	R1		79	0	R1
80	0	R1		80	0	R1						80	2	R1		80	0	R1
81	0	R1		81	0	R1						81	0	R1		81	0	R1
82	2	R1		82	0	R1						82	0	R1		82	1	R1
83	1	R1		83	0	R1						83	2	R1		83	1	R1
84	1	R1		84	0	R1						84	1	R1		84	1	R1
85	2	R1		85	0	R1						85	10	R1		85	0	R1
86	0	R1		86	0	R1						86	1	R1		86	0	R1
87	0	R1		87	0	R1						87	1	R1		87	0	R1
88	2	R1		88	0	R1						88	1	R1		88	0	R1
89	1	R1		89	0	R1						89	3	R1		89	0	R1
90	2	R1		90	0	R1						90	1	R1		90	1	R1
91	7	R1		91	0	R1						91	2	R1		91	1	R1
92	0	R1		92	0	R1						92	0	R1		92	2	R1
93	0	R1		93	0	R1						93	0	R1		93	1	R1
94	1	R1		94	0	R1						94	2	R1		94	0	R1
95	6	R1		95	0	R1						95	3	R1		95	0	R1
96	2	R1		96	0	R1						96	4	R1		96	0	R1
97	2	R1		97	0	R1						97	1	R1		97	0	R1
98	3	R1		98	0	R1						98	0	R1		98	1	R1
99	2	R1		99	0	R1						99	6	R1		99	0	R1
100	3	R1		100	0	R1						100	3	R1		100	0	R1
	1.6				0.25								2.53				0.25

## Sheet: N=2
yABH90_13-GFP				yABH91_13-GFP								yABH90_44A-GFP				yABH90_44D-GFP
cell	N of dots	Replicated		cell	N of dots	Replicated						cell	N of dots	Replicated		cell	N of dots	Replicated
1	2	R2		1	0	R2						1	2	R2		1	2	R2
2	1	R2		2	0	R2						2	2	R2		2	2	R2
3	2	R2		3	0	R2						3	3	R2		3	1	R2
4	0	R2		4	0	R2						4	4	R2		4	0	R2
5	6	R2		5	1	R2						5	5	R2		5	0	R2
6	2	R2		6	1	R2						6	0	R2		6	0	R2
7	1	R2		7	1	R2						7	2	R2		7	0	R2
8	2	R2		8	0	R2						8	0	R2		8	0	R2
9	2	R2		9	0	R2						9	4	R2		9	0	R2
10	0	R2		10	0	R2						10	9	R2		10	0	R2
11	1	R2		11	0	R2						11	6	R2		11	0	R2
12	4	R2		12	0	R2						12	7	R2		12	1	R2
13	2	R2		13	0	R2						13	0	R2		13	0	R2
14	1	R2		14	0	R2						14	2	R2		14	0	R2
15	6	R2		15	0	R2						15	3	R2		15	0	R2
16	1	R2		16	0	R2						16	3	R2		16	0	R2
17	3	R2		17	0	R2						17	4	R2		17	0	R2
18	0	R2		18	0	R2						18	4	R2		18	0	R2
19	1	R2		19	0	R2						19	1	R2		19	0	R2
20	3	R2		20	1	R2						20	5	R2		20	0	R2
21	4	R2		21	1	R2						21	0	R2		21	1	R2
22	1	R2		22	1	R2						22	0	R2		22	1	R2
23	0	R2		23	1	R2						23	0	R2		23	1	R2
24	0	R2		24	0	R2						24	3	R2		24	0	R2
25	2	R2		25	0	R2						25	2	R2		25	0	R2
26	3	R2		26	1	R2						26	1	R2		26	0	R2
27	1	R2		27	0	R2						27	1	R2		27	0	R2
28	3	R2		28	0	R2						28	2	R2		28	0	R2
29	3	R2		29	0	R2						29	1	R2		29	0	R2
30	0	R2		30	0	R2						30	3	R2		30	1	R2
31	1	R2		31	0	R2						31	5	R2		31	1	R2
32	3	R2		32	0	R2						32	2	R2		32	1	R2
33	3	R2		33	0	R2						33	6	R2		33	1	R2
34	3	R2		34	1	R2						34	0	R2		34	0	R2
35	0	R2		35	0	R2						35	0	R2		35	0	R2
36	4	R2		36	0	R2						36	4	R2		36	0	R2
37	3	R2		37	0	R2						37	7	R2		37	1	R2
38	5	R2		38	0	R2						38	0	R2		38	1	R2
39	0	R2		39	0	R2						39	4	R2		39	1	R2
40	2	R2		40	1	R2						40	0	R2		40	1	R2
41	0	R2		41	1	R2						41	2	R2		41	0	R2
42	0	R2		42	1	R2						42	3	R2		42	0	R2
43	1	R2		43	1	R2						43	4	R2		43	0	R2
44	1	R2		44	0	R2						44	2	R2		44	0	R2
45	6	R2		45	0	R2						45	9	R2		45	0	R2
46	2	R2		46	0	R2						46	3	R2		46	0	R2
47	1	R2		47	0	R2						47	1	R2		47	1	R2
48	2	R2		48	1	R2						48	1	R2		48	1	R2
49	2	R2		49	1	R2						49	1	R2		49	0	R2
50	4	R2		50	1	R2						50	4	R2		50	0	R2
51	3	R2		51	4	R2						51	5	R2		51	0	R2
52	2	R2		52	0	R2						52	0	R2		52	0	R2
53	1	R2		53	0	R2						53	6	R2		53	0	R2
54	2	R2		54	0	R2						54	5	R2		54	0	R2
55	2	R2		55	0	R2						55	0	R2		55	0	R2
56	1	R2		56	0	R2						56	0	R2		56	0	R2
57	1	R2		57	0	R2						57	4	R2		57	0	R2
58	4	R2		58	0	R2						58	0	R2		58	0	R2
59	2	R2		59	0	R2						59	2	R2		59	0	R2
60	1	R2		60	0	R2						60	8	R2		60	0	R2
61	1	R2		61	0	R2						61	1	R2		61	1	R2
62	0	R2		62	0	R2						62	8	R2		62	1	R2
63	0	R2		63	0	R2						63	2	R2		63	0	R2
64	0	R2		64	0	R2						64	0	R2		64	0	R2
65	1	R2		65	1	R2						65	7	R2		65	0	R2
66	2	R2		66	0	R2						66	6	R2		66	0	R2
67	1	R2		67	1	R2						67	2	R2		67	0	R2
68	2	R2		68	1	R2						68	2	R2		68	0	R2
69	2	R2		69	0	R2						69	2	R2		69	0	R2
70	0	R2		70	0	R2						70	0	R2		70	0	R2
71	4	R2		71	0	R2						71	1	R2		71	0	R2
72	2	R2		72	1	R2						72	4	R2		72	1	R2
73	2	R2		73	1	R2						73	1	R2		73	1	R2
74	1	R2		74	0	R2						74	3	R2		74	0	R2
75	0	R2		75	0	R2						75	8	R2		75	0	R2
76	0	R2		76	0	R2						76	4	R2		76	0	R2
77	0	R2		77	1	R2						77	5	R2		77	0	R2
78	0	R2		78	0	R2						78	0	R2		78	0	R2
79	2	R2		79	0	R2						79	1	R2		79	0	R2
80	1	R2		80	0	R2						80	3	R2		80	0	R2
81	1	R2		81	4	R2						81	5	R2		81	0	R2
82	3	R2		82	0	R2						82	3	R2		82	0	R2
83	2	R2		83	2	R2						83	4	R2		83	1	R2
84	1	R2		84	1	R2						84	0	R2		84	1	R2
85	5	R2		85	0	R2						85	2	R2		85	1	R2
86	0	R2		86	0	R2						86	3	R2		86	1	R2
87	0	R2		87	0	R2						87	4	R2		87	0	R2
88	0	R2		88	0	R2						88	0	R2		88	0	R2
89	0	R2		89	0	R2						89	0	R2		89	0	R2
90	1	R2		90	0	R2						90	0	R2		90	0	R2
91	1	R2		91	0	R2						91	1	R2		91	1	R2
92	1	R2		92	1	R2						92	3	R2		92	1	R2
93	1	R2		93	1	R2						93	6	R2		93	1	R2
94	2	R2		94	0	R2						94	5	R2		94	0	R2
95	5	R2		95	0	R2						95	2	R2		95	0	R2
96	0	R2		96	0	R2						96	3	R2		96	0	R2
97	0	R2		97	0	R2						97	1	R2		97	0	R2
98	0	R2		98	0	R2						98	1	R2		98	1	R2
99	1	R2		99	0	R2						99	6	R2		99	0	R2
100	2	R2		100	0	R2						100	6	R2		100	0	R2
	1.66				0.35								2.82				0.31

## Sheet: N=3
yABH90_13-GFP				yABH91_13-GFP								yABH90_44A-GFP				yABH90_44D-GFP
cell	N of dots	Replicated		cell	N of dots	Replicated						cell	N of dots	Replicated		cell	N of dots	Replicated
1	6	R3		1	1	R3						1	1	R3		1	1	R3
2	4	R3		2	0	R3						2	0	R3		2	0	R3
3	4	R3		3	0	R3						3	2	R3		3	0	R3
4	1	R3		4	0	R3						4	2	R3		4	0	R3
5	4	R3		5	0	R3						5	0	R3		5	0	R3
6	3	R3		6	0	R3						6	5	R3		6	0	R3
7	0	R3		7	1	R3						7	3	R3		7	0	R3
8	1	R3		8	0	R3						8	2	R3		8	0	R3
9	1	R3		9	0	R3						9	1	R3		9	0	R3
10	0	R3		10	1	R3						10	1	R3		10	0	R3
11	0	R3		11	0	R3						11	1	R3		11	0	R3
12	0	R3		12	0	R3						12	1	R3		12	0	R3
13	0	R3		13	0	R3						13	4	R3		13	0	R3
14	0	R3		14	1	R3						14	3	R3		14	0	R3
15	1	R3		15	1	R3						15	5	R3		15	0	R3
16	0	R3		16	0	R3						16	4	R3		16	0	R3
17	2	R3		17	1	R3						17	3	R3		17	0	R3
18	0	R3		18	0	R3						18	2	R3		18	0	R3
19	0	R3		19	0	R3						19	1	R3		19	0	R3
20	0	R3		20	0	R3						20	4	R3		20	0	R3
21	1	R3		21	0	R3						21	2	R3		21	0	R3
22	1	R3		22	1	R3						22	4	R3		22	0	R3
23	1	R3		23	2	R3						23	6	R3		23	0	R3
24	0	R3		24	1	R3						24	0	R3		24	0	R3
25	0	R3		25	0	R3						25	1	R3		25	1	R3
26	0	R3		26	0	R3						26	7	R3		26	1	R3
27	0	R3		27	0	R3						27	0	R3		27	1	R3
28	1	R3		28	1	R3						28	5	R3		28	1	R3
29	2	R3		29	0	R3						29	3	R3		29	0	R3
30	0	R3		30	0	R3						30	2	R3		30	0	R3
31	0	R3		31	0	R3						31	1	R3		31	0	R3
32	0	R3		32	0	R3						32	3	R3		32	0	R3
33	1	R3		33	0	R3						33	2	R3		33	0	R3
34	1	R3		34	0	R3						34	0	R3		34	0	R3
35	1	R3		35	0	R3						35	7	R3		35	0	R3
36	2	R3		36	0	R3						36	4	R3		36	1	R3
37	1	R3		37	1	R3						37	2	R3		37	1	R3
38	1	R3		38	0	R3						38	2	R3		38	0	R3
39	1	R3		39	0	R3						39	4	R3		39	0	R3
40	6	R3		40	3	R3						40	3	R3		40	0	R3
41	1	R3		41	0	R3						41	0	R3		41	0	R3
42	1	R3		42	0	R3						42	0	R3		42	0	R3
43	4	R3		43	0	R3						43	3	R3		43	0	R3
44	0	R3		44	1	R3						44	6	R3		44	0	R3
45	3	R3		45	0	R3						45	0	R3		45	0	R3
46	1	R3		46	1	R3						46	2	R3		46	0	R3
47	2	R3		47	0	R3						47	3	R3		47	0	R3
48	2	R3		48	0	R3						48	4	R3		48	0	R3
49	0	R3		49	1	R3						49	4	R3		49	0	R3
50	0	R3		50	0	R3						50	6	R3		50	0	R3
51	2	R3		51	1	R3						51	0	R3		51	0	R3
52	2	R3		52	0	R3						52	0	R3		52	0	R3
53	1	R3		53	1	R3						53	0	R3		53	0	R3
54	3	R3		54	0	R3						54	3	R3		54	1	R3
55	2	R3		55	0	R3						55	4	R3		55	1	R3
56	1	R3		56	0	R3						56	2	R3		56	1	R3
57	0	R3		57	0	R3						57	3	R3		57	1	R3
58	1	R3		58	0	R3						58	4	R3		58	0	R3
59	1	R3		59	0	R3						59	1	R3		59	0	R3
60	0	R3		60	3	R3						60	4	R3		60	0	R3
61	0	R3		61	0	R3						61	3	R3		61	0	R3
62	1	R3		62	0	R3						62	1	R3		62	0	R3
63	2	R3		63	0	R3						63	0	R3		63	0	R3
64	2	R3		64	0	R3						64	7	R3		64	0	R3
65	4	R3		65	0	R3						65	10	R3		65	0	R3
66	0	R3		66	0	R3						66	4	R3		66	0	R3
67	2	R3		67	0	R3						67	0	R3		67	0	R3
68	2	R3		68	0	R3						68	2	R3		68	1	R3
69	3	R3		69	0	R3						69	2	R3		69	1	R3
70	1	R3		70	1	R3						70	2	R3		70	1	R3
71	3	R3		71	1	R3						71	1	R3		71	1	R3
72	5	R3		72	0	R3						72	0	R3		72	0	R3
73	0	R3		73	1	R3						73	2	R3		73	0	R3
74	4	R3		74	0	R3						74	1	R3		74	0	R3
75	3	R3		75	0	R3						75	3	R3		75	0	R3
76	2	R3		76	0	R3						76	0	R3		76	0	R3
77	1	R3		77	0	R3						77	0	R3		77	0	R3
78	0	R3		78	0	R3						78	3	R3		78	0	R3
79	0	R3		79	0	R3						79	0	R3		79	0	R3
80	0	R3		80	0	R3						80	0	R3		80	0	R3
81	0	R3		81	0	R3						81	0	R3		81	0	R3
82	0	R3		82	1	R3						82	0	R3		82	0	R3
83	1	R3		83	1	R3						83	2	R3		83	0	R3
84	6	R3		84	2	R3						84	4	R3		84	0	R3
85	2	R3		85	1	R3						85	2	R3		85	0	R3
86	4	R3		86	0	R3						86	2	R3		86	0	R3
87	1	R3		87	0	R3						87	2	R3		87	0	R3
88	1	R3		88	0	R3						88	1	R3		88	0	R3
89	1	R3		89	0	R3						89	3	R3		89	0	R3
90	0	R3		90	0	R3						90	0	R3		90	0	R3
91	0	R3		91	0	R3						91	3	R3		91	0	R3
92	0	R3		92	0	R3						92	2	R3		92	0	R3
93	1	R3		93	0	R3						93	7	R3		93	0	R3
94	1	R3		94	0	R3						94	2	R3		94	0	R3
95	1	R3		95	1	R3						95	1	R3		95	1	R3
96	5	R3		96	0	R3						96	1	R3		96	1	R3
97	7	R3		97	0	R3						97	2	R3		97	1	R3
98	2	R3		98	0	R3						98	2	R3		98	1	R3
99	1	R3		99	0	R3						99	2	R3		99	1	R3
100	1	R3		100	0	R3						100	3	R3		100	1	R3
	1.44				0.32								2.34				0.21
