# Supplementary material for: Decoding the function of Atg13 phosphorylation reveals a role of Atg11 in bulk autophagy initiation
Source: EMBO Rep. 2024 Jan 17;25(2):813–31. doi: 10.1038/s44319-023-00055-9 (PMC10897315; doi:10.1038/s44319-023-00055-9)
Supplement: Supplementary file 3 — Source Data Fig. 2 [file 44319_2023_55_MOESM3_ESM.zip › Figure 2/2F/pho8d60_assay.tsv]

Sample	Condition	Emission	Replicate	Set	Date	ID	Emission corrected
Naphthol	0	130	1	1	231002	Naphthol_0
Naphthol	25	4139	1	1	231002	Naphthol_25
Naphthol	50	8252	1	1	231002	Naphthol_50
Naphthol	75	11861	1	1	231002	Naphthol_75
Naphthol	100	14646	1	1	231002	Naphthol_100
Naphthol	200	25511	1	1	231002	Naphthol_200
Enzyme blank		689	1	1	231002	Enzyme blank_nan
atg13D::Atg13	4h SD-N	11900	1	1	231002	atg13D::Atg13_4h SD-N	1.1199456878776715
atg13D	4h SD-N	1476	1	1	231002	atg13D_4h SD-N	0.11474926868206606
atg13D::Atg13-8D	4h SD-N	11867	1	1	231002	atg13D::Atg13-8D_4h SD-N	1.1164225116581508
atg13D::Atg13-7D1A	4h SD-N	13176	1	1	231002	atg13D::Atg13-7D1A_4h SD-N	1.2582189205835677
atg13D::Atg13	4h SD-N	10568	2	1	231002	atg13D::Atg13_4h SD-N	0.9798176730968314
atg13D	4h SD-N	1787	2	1	231002	atg13D_4h SD-N	0.14215875716619214
atg13D::Atg13-8D	4h SD-N	12181	2	1	231002	atg13D::Atg13-8D_4h SD-N	1.1500446314570028
atg13D::Atg13-7D1A	4h SD-N	13061	2	1	231002	atg13D::Atg13-7D1A_4h SD-N	1.2455862225237757
atg13D::Atg13	4h SD-N	9794	3	1	231002	atg13D::Atg13_4h SD-N	0.9002366390254968
atg13D	4h SD-N	1612	3	1	231002	atg13D_4h SD-N	0.12672027144317471
atg13D::Atg13-8D	4h SD-N	12703	3	1	231002	atg13D::Atg13-8D_4h SD-N	1.206480870390364
atg13D::Atg13-7D1A	4h SD-N	12650	3	1	231002	atg13D::Atg13-7D1A_4h SD-N	1.200714415829692
