# Supplementary material for: Decoding the function of Atg13 phosphorylation reveals a role of Atg11 in bulk autophagy initiation
Source: EMBO Rep. 2024 Jan 17;25(2):813–31. doi: 10.1038/s44319-023-00055-9 (PMC10897315; doi:10.1038/s44319-023-00055-9)
Supplement: Supplementary file 3 — Source Data Fig. 2 [file 44319_2023_55_MOESM3_ESM.zip › Figure 2/2E/pho8d60_assay.tsv]

Sample	Condition	Emission	Replicate	Set	Date	ID	Emission corrected
Naphthol	0	200	1	1	211220	Naphthol_0
Naphthol	25	7258	1	1	211220	Naphthol_25
Naphthol	50	13562	1	1	211220	Naphthol_50
Naphthol	75	19340	1	1	211220	Naphthol_75
Naphthol	100	24156	1	1	211220	Naphthol_100
Naphthol	200	40798	1	1	211220	Naphthol_200
Enzyme blank		622	1	1	211220	Enzyme blank_nan
wild type	rich	1554	1	1	211220	wild type_rich	0.08886710150909378
atg13D	rich	1523	1	1	211220	atg13D_rich	0.08652833593772033
atg13D::Atg13	rich	1436	1	1	211220	atg13D::Atg13_rich	0.07997595190761629
atg13D::Atg13-44A	rich	1527	1	1	211220	atg13D::Atg13-44A_rich	0.0868301121404782
atg13D::Atg13-44D	rich	1444	1	1	211220	atg13D::Atg13-44D_rich	0.08057779169097655
atg13D::Atg13-8A	rich	1422	1	1	211220	atg13D::Atg13-8A_rich	0.07892273228673587
atg13D::Atg13-8D	rich	1357	1	1	211220	atg13D::Atg13-8D_rich	0.07403278404693386
wild type	4h SD-N	14002	1	1	211220	wild type_4h SD-N	1.0960207762185692
atg13D	4h SD-N	1565	1	1	211220	atg13D_4h SD-N	0.0896969860666779
atg13D::Atg13	4h SD-N	14028	1	1	211220	atg13D::Atg13_4h SD-N	1.0982926371652637
atg13D::Atg13-44A	4h SD-N	21111	1	1	211220	atg13D::Atg13-44A_4h SD-N	1.7502479156388973
atg13D::Atg13-44D	4h SD-N	1832	1	1	211220	atg13D::Atg13-44D_4h SD-N	0.10985461539984427
atg13D::Atg13-8A	4h SD-N	20822	1	1	211220	atg13D::Atg13-8A_4h SD-N	1.7221925866697168
atg13D::Atg13-8D	4h SD-N	11314	1	1	211220	atg13D::Atg13-8D_4h SD-N	0.8655191478533389
Naphthol	0	208	2	2	211221	Naphthol_0
Naphthol	25	7743	2	2	211221	Naphthol_25
Naphthol	50	14242	2	2	211221	Naphthol_50
Naphthol	75	19242	2	2	211221	Naphthol_75
Naphthol	100	25038	2	2	211221	Naphthol_100
Naphthol	200	41712	2	2	211221	Naphthol_200
Enzyme blank		639	2	2	211221	Enzyme blank_nan
wild type	rich	1656	2	2	211221	wild type_rich	0.08217967134947855
atg13D	rich	1517	2	2	211221	atg13D_rich	0.0720816117602056
atg13D::Atg13	rich	1685	2	2	211221	atg13D::Atg13_rich	0.08429127332309305
atg13D::Atg13-44A	rich	1751	2	2	211221	atg13D::Atg13-44A_rich	0.08909968498468138
atg13D::Atg13-44D	rich	1676	2	2	211221	atg13D::Atg13-44D_rich	0.08363558082378557
atg13D::Atg13-8A	rich	1440	2	2	211221	atg13D::Atg13-8A_rich	0.06648772263521267
atg13D::Atg13-8D	rich	1771	2	2	211221	atg13D::Atg13-8D_rich	0.09055677942758693
wild type	4h SD-N	14082	2	2	211221	wild type_4h SD-N	1.0507016258126625
atg13D	4h SD-N	1665	2	2	211221	atg13D_4h SD-N	0.08283417888018753
atg13D::Atg13	4h SD-N	14349	2	2	211221	atg13D::Atg13_4h SD-N	1.0731506462818183
atg13D::Atg13-44A	4h SD-N	23473	2	2	211221	atg13D::Atg13-44A_4h SD-N	1.895670995810246
atg13D::Atg13-44D	4h SD-N	1932	2	2	211221	atg13D::Atg13-44D_4h SD-N	0.1022863896929766
atg13D::Atg13-8A	4h SD-N	22070	2	2	211221	atg13D::Atg13-8A_4h SD-N	1.7613077809107451
atg13D::Atg13-8D	4h SD-N	10704	2	2	211221	atg13D::Atg13-8D_4h SD-N	0.7732755328391812
Naphthol	0	199	3	3	220105	Naphthol_0
Naphthol	25	6937	3	3	220105	Naphthol_25
Naphthol	50	13367	3	3	220105	Naphthol_50
Naphthol	75	19083	3	3	220105	Naphthol_75
Naphthol	100	23976	3	3	220105	Naphthol_100
Naphthol	200	39939	3	3	220105	Naphthol_200
Enzyme blank		612	3	3	220105	Enzyme blank_nan
wild type	rich	1682	3	3	220105	wild type_rich	0.09494885469059719
atg13D	rich	1682	3	3	220105	atg13D_rich	0.09494885469059719
atg13D::Atg13	rich	1511	3	3	220105	atg13D::Atg13_rich	0.08364713215939386
atg13D::Atg13-44A	rich	1798	3	3	220105	atg13D::Atg13-44A_rich	0.10263205008549585
atg13D::Atg13-44D	rich	1618	3	3	220105	atg13D::Atg13-44D_rich	0.09071311467195485
atg13D::Atg13-8A	rich	1720	3	3	220105	atg13D::Atg13-8A_rich	0.0974657635268571
atg13D::Atg13-8D	rich	1696	3	3	220105	atg13D::Atg13-8D_rich	0.09587613689342978
wild type	4h SD-N	14237	3	3	220105	wild type_4h SD-N	0.9909272252152118
atg13D	4h SD-N	1665	3	3	220105	atg13D_4h SD-N	0.09382286915858618
atg13D::Atg13	4h SD-N	12108	3	3	220105	atg13D::Atg13_4h SD-N	0.8285567165529175
atg13D::Atg13-44A	4h SD-N	25365	3	3	220105	atg13D::Atg13-44A_4h SD-N	1.9380407413986454
atg13D::Atg13-44D	4h SD-N	2019	3	3	220105	atg13D::Atg13-44D_4h SD-N	0.11729113752243181
atg13D::Atg13-8A	4h SD-N	23745	3	3	220105	atg13D::Atg13-8A_4h SD-N	1.7876392372679952
atg13D::Atg13-8D	4h SD-N	12935	3	3	220105	atg13D::Atg13-8D_4h SD-N	0.8910496406977474
