# Supplementary material for: Decoding the function of Atg13 phosphorylation reveals a role of Atg11 in bulk autophagy initiation
Source: EMBO Rep. 2024 Jan 17;25(2):813–31. doi: 10.1038/s44319-023-00055-9 (PMC10897315; doi:10.1038/s44319-023-00055-9)
Supplement: Supplementary file 3 — Source Data Fig. 2 [file 44319_2023_55_MOESM3_ESM.zip › Figure 2/2B/pho8d60_assay.tsv]

Sample	Condition	Emission	Replicate	Set	Date	ID	Emission corrected
Naphthol	0	51	1	1	180906	Naphthol_0
Naphthol	25	762	1	1	180906	Naphthol_25
Naphthol	50	1332	1	1	180906	Naphthol_50
Naphthol	75	1920	1	1	180906	Naphthol_75
Naphthol	100	2448	1	1	180906	Naphthol_100
atg13D+Atg13	rich	269	1	1	180906	atg13D+Atg13_rich	0.08257022242596573
atg13D+empty	rich	240	1	1	180906	atg13D+empty_rich	0.07086640519293337
atg13D+Atg13-46A	rich	212	1	1	180906	atg13D+Atg13-46A_rich	0.05960029625622833
atg13D+Atg13-46D	rich	261	1	1	180906	atg13D+Atg13-46D_rich	0.07933859414995492
atg13D+Atg13-44A	rich	332	1	1	180906	atg13D+Atg13-44A_rich	0.10812391439898998
atg13D+Atg13-44D	rich	232	1	1	180906	atg13D+Atg13-44D_rich	0.06764424511991145
atg13D+Atg13	4h SD-N	2286	1	1	180906	atg13D+Atg13_4h SD-N	1.013159632724371
atg13D+empty	4h SD-N	208	1	1	180906	atg13D+empty_4h SD-N	0.057993922661785935
atg13D+Atg13-46A	4h SD-N	1390	1	1	180906	atg13D+Atg13-46A_4h SD-N	0.5669321218500628
atg13D+Atg13-46D	4h SD-N	219	1	1	180906	atg13D+Atg13-46D_4h SD-N	0.06241388399219751
atg13D+Atg13-44A	4h SD-N	3866	1	1	180906	atg13D+Atg13-44A_4h SD-N	1.887253966025401
atg13D+Atg13-44D	4h SD-N	340	1	1	180906	atg13D+Atg13-44D_4h SD-N	0.11138083606055584
Naphthol	0	33	2	2	180910	Naphthol_0
Naphthol	25	876	2	2	180910	Naphthol_25
Naphthol	50	1722	2	2	180910	Naphthol_50
Naphthol	75	1634	2	2	180910	Naphthol_75
Naphthol	100	2897	2	2	180910	Naphthol_100
atg13D+Atg13	rich	247	2	2	180910	atg13D+Atg13_rich	0.051373615415075215
atg13D+empty	rich	224	2	2	180910	atg13D+empty_rich	0.041923969623045475
atg13D+Atg13-46A	rich	241	2	2	180910	atg13D+Atg13-46A_rich	0.04890782692995089
atg13D+Atg13-46D	rich	254	2	2	180910	atg13D+Atg13-46D_rich	0.054250896462351546
atg13D+Atg13-44A	rich	544	2	2	180910	atg13D+Atg13-44A_rich	0.17398214454653815
atg13D+Atg13-44D	rich	255	2	2	180910	atg13D+Atg13-44D_rich	0.05466193661196245
atg13D+Atg13	4h SD-N	2585	2	2	180910	atg13D+Atg13_4h SD-N	1.0481242374575779
atg13D+empty	4h SD-N	237	2	2	180910	atg13D+empty_4h SD-N	0.04726432559776364
atg13D+Atg13-46A	4h SD-N	1564	2	2	180910	atg13D+Atg13-46A_4h SD-N	0.6036601570551994
atg13D+Atg13-46D	4h SD-N	238	2	2	180910	atg13D+Atg13-46D_4h SD-N	0.04767520093081046
atg13D+Atg13-44A	4h SD-N	4480	2	2	180910	atg13D+Atg13-44A_4h SD-N	1.8909596842383272
atg13D+Atg13-44D	4h SD-N	376	2	2	180910	atg13D+Atg13-44D_4h SD-N	0.10449404598975469
Naphthol	0	26	3	3	180918	Naphthol_0
Naphthol	25	898	3	3	180918	Naphthol_25
Naphthol	50	1514	3	3	180918	Naphthol_50
Naphthol	75	2169	3	3	180918	Naphthol_75
Naphthol	100	2782	3	3	180918	Naphthol_100
atg13D+Atg13	rich	231	3	3	180918	atg13D+Atg13_rich	0.0767844306228697
atg13D+empty	rich	213	3	3	180918	atg13D+empty_rich	0.0689646090273056
atg13D+Atg13-46A	rich	198	3	3	180918	atg13D+Atg13-46A_rich	0.06245870708061885
atg13D+Atg13-46D	rich	222	3	3	180918	atg13D+Atg13-46D_rich	0.07287368536097558
atg13D+Atg13-44A	rich	366	3	3	180918	atg13D+Atg13-44A_rich	0.13592519261449065
atg13D+Atg13-44D	rich	210	3	3	180918	atg13D+Atg13-44D_rich	0.06766326269448031
atg13D+Atg13	4h SD-N	2003	3	3	180918	atg13D+Atg13_4h SD-N	0.9387161298180513
atg13D+empty	4h SD-N	201	3	3	180918	atg13D+empty_4h SD-N	0.06375922369600448
atg13D+Atg13-46A	4h SD-N	1285	3	3	180918	atg13D+Atg13-46A_4h SD-N	0.5643762977352406
atg13D+Atg13-46D	4h SD-N	201	3	3	180918	atg13D+Atg13-46D_4h SD-N	0.06375922369600448
atg13D+Atg13-44A	4h SD-N	3628	3	3	180918	atg13D+Atg13-44A_4h SD-N	1.9455314479902954
atg13D+Atg13-44D	4h SD-N	299	3	3	180918	atg13D+Atg13-44D_4h SD-N	0.10646583052202091
