# Supplementary material for: Decoding the function of Atg13 phosphorylation reveals a role of Atg11 in bulk autophagy initiation
Source: EMBO Rep. 2024 Jan 17;25(2):813–31. doi: 10.1038/s44319-023-00055-9 (PMC10897315; doi:10.1038/s44319-023-00055-9)
Supplement: Supplementary file 4 — Source Data Fig. 3 [file 44319_2023_55_MOESM4_ESM.zip]

Archive with 33 entries (28 files):
- Figure 3/
- Figure 3/3B/
- Figure 3/3C/
- __MACOSX/Figure 3/._3C
- Figure 3/3D/
- Figure 3/.DS_Store
- __MACOSX/Figure 3/._.DS_Store
- Figure 3/3A/
- __MACOSX/Figure 3/._3A
- Figure 3/3B/Western_Sch9p.Tif
- __MACOSX/Figure 3/3B/._Western_Sch9p.Tif
- Figure 3/3B/Western_p-Sch9_marked.tiff
- __MACOSX/Figure 3/3B/._Western_p-Sch9_marked.tiff
- Figure 3/3B/Western_Pgk1.Tif
- __MACOSX/Figure 3/3B/._Western_Pgk1.Tif
- Figure 3/3B/Western_pgk1_marked.tiff
- __MACOSX/Figure 3/3B/._Western_pgk1_marked.tiff
- Figure 3/3C/readme.txt
- __MACOSX/Figure 3/3C/._readme.txt
- Figure 3/3C/pho8d60_assay.tsv
- __MACOSX/Figure 3/3C/._pho8d60_assay.tsv
- Figure 3/3D/EM_WT_Starvation.tif
- __MACOSX/Figure 3/3D/._EM_WT_Starvation.tif
- Figure 3/3D/Quantification_EM.xlsx
- __MACOSX/Figure 3/3D/._Quantification_EM.xlsx
- Figure 3/3D/EM_44A_Rich.tif
- __MACOSX/Figure 3/3D/._EM_44A_Rich.tif
- Figure 3/3D/EM_WT_rich.tif
- __MACOSX/Figure 3/3D/._EM_WT_rich.tif
- Figure 3/3D/EM_44A_Rich_HU.tif
- __MACOSX/Figure 3/3D/._EM_44A_Rich_HU.tif
- Figure 3/3A/od600nm_measurements.xls
- __MACOSX/Figure 3/3A/._od600nm_measurements.xls
