# Supplementary material for: Decoding the function of Atg13 phosphorylation reveals a role of Atg11 in bulk autophagy initiation
Source: EMBO Rep. 2024 Jan 17;25(2):813–31. doi: 10.1038/s44319-023-00055-9 (PMC10897315; doi:10.1038/s44319-023-00055-9)
Supplement: Supplementary file 4 — Source Data Fig. 3 [file 44319_2023_55_MOESM4_ESM.zip › Figure 3/3C/pho8d60_assay.tsv]

Sample	Condition	Emission	Replicate	Set	Date	ID	Emission corrected
Naphthol	0	208	1	1	210802	Naphthol_0
Naphthol	25	6388	1	1	210802	Naphthol_25
Naphthol	50	11393	1	1	210802	Naphthol_50
Naphthol	75	15794	1	1	210802	Naphthol_75
Naphthol	100	21064	1	1	210802	Naphthol_100
Naphthol	200	35270	1	1	210802	Naphthol_200
Enzyme blank		620	1	1	210802	Enzyme blank_nan
atg13D+Atg13	Rich	1574	1	1	210802	atg13D+Atg13_Rich	0.10759037353035712
atg13D+Atg13-44A	Rich	2495	1	1	210802	atg13D+Atg13-44A_Rich	0.1914358645656961
atg13D+Atg13-44D	Rich	1390	1	1	210802	atg13D+Atg13-44D_Rich	0.09094638815436477
atg13D+Atg13	Rich + 4h HU	1459	1	1	210802	atg13D+Atg13_Rich + 4h HU	0.09718554572189864
atg13D+Atg13-44A	Rich + 4h HU	5371	1	1	210802	atg13D+Atg13-44A_Rich + 4h HU	0.4590978561288129
atg13D+Atg13-44D	Rich + 4h HU	1348	1	1	210802	atg13D+Atg13-44D_Rich + 4h HU	0.08714864006977893
atg13D+Atg13	4h SD-N	10879	1	1	210802	atg13D+Atg13_4h SD-N	0.999393687561061
atg13D+Atg13	Rich + 8h HU	1300	1	1	210802	atg13D+Atg13_Rich + 8h HU	0.08281182253901302
atg13D+Atg13-44A	Rich + 8h HU	6330	1	1	210802	atg13D+Atg13-44A_Rich + 8h HU	0.5504277661552479
atg13D+Atg13-44D	Rich + 8h HU	1059	1	1	210802	atg13D+Atg13-44D_Rich + 8h HU	0.06108157169790862
atg13D+Atg13	8h SD-N	16978	1	1	210802	atg13D+Atg13_8h SD-N	1.6493632387336343
Naphthol	0	38	2	2	210806	Naphthol_0
Naphthol	25	562	2	2	210806	Naphthol_25
Naphthol	50	998	2	2	210806	Naphthol_50
Naphthol	75	1404	2	2	210806	Naphthol_75
Naphthol	100	1726	2	2	210806	Naphthol_100
Naphthol	200	3094	2	2	210806	Naphthol_200
Enzyme blank		65	2	2	210806	Enzyme blank_nan
atg13D+Atg13	Rich	165	2	2	210806	atg13D+Atg13_Rich	0.08394260323699573
atg13D+Atg13-44A	Rich	223	2	2	210806	atg13D+Atg13-44A_Rich	0.13544030533760698
atg13D+Atg13-44D	Rich	156	2	2	210806	atg13D+Atg13-44D_Rich	0.07598579994084863
atg13D+Atg13	Rich + 4h HU	136	2	2	210806	atg13D+Atg13_Rich + 4h HU	0.058323185910383886
atg13D+Atg13-44A	Rich + 4h HU	428	2	2	210806	atg13D+Atg13-44A_Rich + 4h HU	0.3202079664882352
atg13D+Atg13-44D	Rich + 4h HU	149	2	2	210806	atg13D+Atg13-44D_Rich + 4h HU	0.06979749863349688
atg13D+Atg13	4h SD-N	1241	2	2	210806	atg13D+Atg13_4h SD-N	1.1012751839092363
atg13D+Atg13	Rich + 8h HU	151	2	2	210806	atg13D+Atg13_Rich + 8h HU	0.07156558472131165
atg13D+Atg13-44A	Rich + 8h HU	628	2	2	210806	atg13D+Atg13-44A_Rich + 8h HU	0.5048361365802863
atg13D+Atg13-44D	Rich + 8h HU	145	2	2	210806	atg13D+Atg13-44D_Rich + 8h HU	0.06626286878652289
atg13D+Atg13	8h SD-N	1973	2	2	210806	atg13D+Atg13_8h SD-N	1.888845621312849
Naphthol	0	177	3	3	210719	Naphthol_0
Naphthol	25	7080	3	3	210719	Naphthol_25
Naphthol	50	12934	3	3	210719	Naphthol_50
Naphthol	75	18790	3	3	210719	Naphthol_75
Naphthol	100	22809	3	3	210719	Naphthol_100
Naphthol	200	37059	3	3	210719	Naphthol_200
Enzyme blank		603	3	3	210719	Enzyme blank_nan
atg13D+Atg13	Rich	1702	3	3	210719	atg13D+Atg13_Rich	0.09108336922351878
atg13D+Atg13-44A	Rich	2927	3	3	210719	atg13D+Atg13-44A_Rich	0.17428898152996594
atg13D+Atg13-44D	Rich	1770	3	3	210719	atg13D+Atg13-44D_Rich	0.09567261751586298
atg13D+Atg13	Rich + 4h HU	1633	3	3	210719	atg13D+Atg13_Rich + 4h HU	0.08644083077422274
atg13D+Atg13-44A	Rich + 4h HU	5849	3	3	210719	atg13D+Atg13-44A_Rich + 4h HU	0.37822923411668846
atg13D+Atg13-44D	Rich + 4h HU	1587	3	3	210719	atg13D+Atg13-44D_Rich + 4h HU	0.0833458051413587
atg13D+Atg13	4h SD-N	12794	3	3	210719	atg13D+Atg13_4h SD-N	0.8993311285297027
atg13D+Atg13	Rich + 8h HU	1423	3	3	210719	atg13D+Atg13_Rich + 8h HU	0.07231452910017071
atg13D+Atg13-44A	Rich + 8h HU	7845	3	3	210719	atg13D+Atg13-44A_Rich + 8h HU	0.5223719474277407
atg13D+Atg13-44D	Rich + 8h HU	1446	3	3	210719	atg13D+Atg13-44D_Rich + 8h HU	0.07385887874497114
atg13D+Atg13	8h SD-N	24025	3	3	210719	atg13D+Atg13_8h SD-N	1.8995454327535717
