# Supplementary material for: Decoding the function of Atg13 phosphorylation reveals a role of Atg11 in bulk autophagy initiation
Source: EMBO Rep. 2024 Jan 17;25(2):813–31. doi: 10.1038/s44319-023-00055-9 (PMC10897315; doi:10.1038/s44319-023-00055-9)
Supplement: Supplementary file 4 — Source Data Fig. 3 [file 44319_2023_55_MOESM4_ESM.zip › Figure 3/3D/Quantification_EM.xlsx]

## Sheet: Info
	Labelled in the quantification sheet	Labelled in the manuscript
	WT-URA	wt_Rich
	WT-SD-N	wt_Starvation
	A17S-URA+HU	44A_Rich+HU
	A17A-URA	44A_Rich

## Sheet: Quantification
2019-07-29
C. KRAFT
EXPT. C048 - P1
ATG13 & ATG13 mutant
Average Number of AB cell section	on 180 cell profils per condition
	WT-URA		WT-URA		WT-URA		WT-URA				WT-SDN		WT-SDN		WT-SDN		WT-SDN
	SEM (I)	SEM (I)	SEM (II)	SEM (II)	TEM (1)	TEM (1)	TEM (2)	TEM (2)	TEM (2)		SEM (I)	SEM (I)	SEM (II)	SEM (II)	TEM (1)	TEM (1)	TEM (2)	TEM (2)	TEM (2)
1	0	0	0	0	0	0	0	0	0		7	0	16	3	11	8	0	0	10
2	0	0	0	0	0	0	0	0	0		0	9	0	6	0	0	6	12	15
3	0	0	0	0	0	0	0	0	0		17	0	0	29	0	23	7	3	5
4	0	0	0	0	0	0	0	0	0		0	0	13	8	14	9	0	2	8
5	0	0	0	0	0	0	0	0	0		0	0	6	2	20	0	15	0	12
6	0	0	0	0	0	0	0	0	0		19	7	5	1	4	4	9	0	11
7	0	0	0	0	1	0	0	0	0		0	8	0	0	0	1	0	0	0
8	1	0	0	0	0	0	0	0	0		7	17	10	16	11	14	9	4	0
9	0	0	0	0	0	0	0	0	0		4	15	4	0	2	0	1	14	10
10	0	0	0	0	0	0	0	0	0		0	23	9	4	0	11	0	0	18
11	0	0	0	0	1	0	0	0	0		4	12	16	18	9	12	10	0	26
12	0	0	0	0	0	0	0	0	0		9	10	10	5	0	3	23	2	11
13	0	0	0	0	0	0	0	0	0		8	2	0	10	0	1	6	4	1
14	0	0	0	0	0	0	0	0	0		12	0	0	7	9	0	2	11	0
15	0	0	0	0	0	0	0	0	0		8	6	14	10	5	8	6	8	13
16	0	0	0	0	0	0	0	0	0		8	16	16	1	0	10	1	1	12
17	0	0	0	0	0	0	0	0	0		7	5	4	10	2	15	9	3	14
18	0	0	0	0	0	0	0	0	0		2	2	13	7	3	0	12	4	17
19	0	0	0	0	0	0	0	0	0		8	0	10	0	4	15	20	2	9
20	0	0	0	0	0	0	0	0	0		0	0	0	0	22	0	13	2	0
average ind.	0.025		0		0.05		0				6.3		7.075		6.25		6.88333
average tot	0.01875										6.62708
STDEV	0.0239357										0.414515
SQRT	2										2
SEM	0.0119678										0.207258
	A17S-URA		A17S-URA		A17S-URA		A17S-URA				A17S-URA+HU		A17S-URA+HU		A17S-URA+HU		A17S-URA+HU
	TEM (3)	TEM (3)	TEM (4)	TEM (4)	TEM (1)	TEM (1)	TEM (2)	TEM (2)	TEM (2)		TEM (3)	TEM (3)	TEM (4)	TEM (4)	TEM (1)	TEM (1)	TEM (2)	TEM (2)	TEM (2)
1	4	0	6	4	0	7	0	0	4		9	8	5	8	0	14	6	0	0
2	1	11	0	4	0	0	0	0	4		0	1	12	0	0	0	0	8	0
3	0	5	3	1	0	1	2	8	0		7	2	7	0	17	5	7	5	3
4	7	1	0	1	2	2	1	0	0		0	6	11	0	5	5	8	0	19
5	1	2	0	11	0	0	0	0	0		2	0	5	0	6	0	4	4	11
6	3	0	9	1	0	0	1	0	1		0	3	4	0	1	14	6	11	9
7	0	1	0	0	1	0	6	1	5		6	4	6	3	6	6	0	2	8
8	7	5	0	0	1	2	0	0	0		1	0	0	16	10	6	6	4	7
9	0	0	0	0	3	2	1	0	0		7	2	0	9	8	0	0	6	6
10	0	0	0	0	5	0	0	2	5		0	2	0	0	6	2	8	0	6
11	7	1	1	9	0	6	14	0	3		0	4	1	4	7	4	5	8	0
12	1	0	0	2	0	1	0	12	0		1	0	14	12	7	2	5	8	0
13	1	0	13	0	5	0	1	8	4		13	6	9	8	0	0	8	12	1
14	0	4	0	0	2	0	0	0	4		3	14	0	5	1	5	7	0	0
15	0	2	0	4	0	4	5	0	2		10	1	0	4	6	4	0	0	2
16	2	0	0	0	0	0	0	0	1		0	11	2	3	0	0	10	9	2
17	0	1	3	18	0	0	0	3	0		5	0	6	9	1	1	3	1	5
18	3	1	0	0	1	0	1	2	0		4	12	7	0	19	10	1	0	9
19	0	0	0	0	6	4	3	0	2		0	0	0	0	1	2	0	2	0
20	1	1	0	3	0	1	1	2	1		10	1	8	5	22	9	7	0	11
average ind.	1.825		2.325		1.4		1.83333				3.875		4.575		5.3		4.5
average tot	1.84583										4.5625
STDEV	0.378135										0.583274
SQRT	2										2
SEM	0.189068										0.291637
