# Supplementary material for: Decoding the function of Atg13 phosphorylation reveals a role of Atg11 in bulk autophagy initiation
Source: EMBO Rep. 2024 Jan 17;25(2):813–31. doi: 10.1038/s44319-023-00055-9 (PMC10897315; doi:10.1038/s44319-023-00055-9)
Supplement: Supplementary file 4 — Source Data Fig. 3 [file 44319_2023_55_MOESM4_ESM.zip › Figure 3/3A/od600nm_measurements.xls]

## Sheet: info
This Excel file contains growth curve measurements of yeast strains analyzed with a photometer.
Column	Description
Condition	Describes the growth condition of the yeast strain. This includes YPD, SD-U, and SD-U_HU.
Replicate	Indicates the replicate number for each measurement.
Time point [h]	Specifies the time at which each measurement was taken, measured in hours.
Measured OD600nm	Optical density (OD) measurement at 600nm, representing the density of the yeast culture.
Measurement Dilution Factor	Indicates the factor by which the samples were diluted to ensure measurements were taken within the linear response range of the photometer.
Sample Dilution Factor	Indicates the extent of dilution applied on the yeast culture due to either hydroxyurea treatment or mock treatment.
Real OD600nm	Presents the actual OD600nm value calculated based on the dilution factors applied.

## Sheet: od_measurements
Condition	Replicate	Time point [h]	Measured OD600nm	Measurement Dilution Factor	Sample Dilution Factor	Real OD600nm
YPD	R1	0	0.095	1	1	0.095
YPD	R2	0	0.093	1	1	0.093
YPD	R3	0	0.094	1	1	0.094
SD-U	R1	0	0.094	1	1	0.094
SD-U	R2	0	0.09	1	1	0.09
SD-U	R3	0	0.093	1	1	0.093
SD-U_HU	R1	0	0.093	1	1	0.093
SD-U_HU	R2	0	0.093	1	1	0.093
SD-U_HU	R3	0	0.095	1	1	0.095
YPD	R1	1	0.142	1	1	0.142
YPD	R2	1	0.14	1	1	0.14
YPD	R3	1	0.141	1	1	0.141
SD-U	R1	1	0.099	1	1.11111	0.11
SD-U	R2	1	0.099	1	1.11111	0.11
SD-U	R3	1	0.1	1	1.11111	0.111111
SD-U_HU	R1	1	0.1	1	1.11111	0.111111
SD-U_HU	R2	1	0.105	1	1.11111	0.116667
SD-U_HU	R3	1	0.099	1	1.11111	0.11
YPD	R1	2	0.208	1	1	0.208
YPD	R2	2	0.207	1	1	0.207
YPD	R3	2	0.209	1	1	0.209
SD-U	R1	2	0.112	1	1.11111	0.124444
SD-U	R2	2	0.117	1	1.11111	0.13
SD-U	R3	2	0.115	1	1.11111	0.127778
SD-U_HU	R1	2	0.118	1	1.11111	0.131111
SD-U_HU	R2	2	0.12	1	1.11111	0.133333
SD-U_HU	R3	2	0.117	1	1.11111	0.13
YPD	R1	3	0.158	2	1	0.316
YPD	R2	3	0.159	2	1	0.318
YPD	R3	3	0.161	2	1	0.322
SD-U	R1	3	0.15	1	1.11111	0.166667
SD-U	R2	3	0.148	1	1.11111	0.164444
SD-U	R3	3	0.148	1	1.11111	0.164444
SD-U_HU	R1	3	0.138	1	1.11111	0.153333
SD-U_HU	R2	3	0.138	1	1.11111	0.153333
SD-U_HU	R3	3	0.137	1	1.11111	0.152222
YPD	R1	4	0.157	3	1	0.471
YPD	R2	4	0.151	3	1	0.453
YPD	R3	4	0.155	3	1	0.465
SD-U	R1	4	0.194	1	1.11111	0.215556
SD-U	R2	4	0.192	1	1.11111	0.213333
SD-U	R3	4	0.196	1	1.11111	0.217778
SD-U_HU	R1	4	0.161	1	1.11111	0.178889
SD-U_HU	R2	4	0.164	1	1.11111	0.182222
SD-U_HU	R3	4	0.159	1	1.11111	0.176667
YPD	R1	5	0.182	4	1	0.728
YPD	R2	5	0.175	4	1	0.7
YPD	R3	5	0.184	4	1	0.736
SD-U	R1	5	0.251	1	1.11111	0.278889
SD-U	R2	5	0.25	1	1.11111	0.277778
SD-U	R3	5	0.254	1	1.11111	0.282222
SD-U_HU	R1	5	0.184	1	1.11111	0.204444
SD-U_HU	R2	5	0.187	1	1.11111	0.207778
SD-U_HU	R3	5	0.183	1	1.11111	0.203333
YPD	R1	6	0.216	5	1	1.08
YPD	R2	6	0.205	5	1	1.025
YPD	R3	6	0.215	5	1	1.075
SD-U	R1	6	0.167	2	1.11111	0.371111
SD-U	R2	6	0.168	2	1.11111	0.373333
SD-U	R3	6	0.166	2	1.11111	0.368889
SD-U_HU	R1	6	0.208	1	1.11111	0.231111
SD-U_HU	R2	6	0.209	1	1.11111	0.232222
SD-U_HU	R3	6	0.205	1	1.11111	0.227778
YPD	R1	7	0.259	6	1	1.554
YPD	R2	7	0.256	6	1	1.536
YPD	R3	7	0.257	6	1	1.542
SD-U	R1	7	0.139	3	1.11111	0.463333
SD-U	R2	7	0.139	3	1.11111	0.463333
SD-U	R3	7	0.144	3	1.11111	0.48
SD-U_HU	R1	7	0.154	1.5	1.11111	0.256667
SD-U_HU	R2	7	0.154	1.5	1.11111	0.256667
SD-U_HU	R3	7	0.152	1.5	1.11111	0.253333
