# Supplementary material for: Decoding the function of Atg13 phosphorylation reveals a role of Atg11 in bulk autophagy initiation
Source: EMBO Rep. 2024 Jan 17;25(2):813–31. doi: 10.1038/s44319-023-00055-9 (PMC10897315; doi:10.1038/s44319-023-00055-9)
Supplement: Supplementary file 5 — Source Data Fig. 4 [file 44319_2023_55_MOESM5_ESM.zip]

Archive with 62 entries (56 files):
- Figure 4/
- Figure 4/.DS_Store
- __MACOSX/Figure 4/._.DS_Store
- Figure 4/4E/
- __MACOSX/Figure 4/._4E
- Figure 4/4B/
- Figure 4/4C/
- Figure 4/4D/
- Figure 4/4A/
- __MACOSX/Figure 4/._4A
- Figure 4/4E/readme.txt
- __MACOSX/Figure 4/4E/._readme.txt
- Figure 4/4E/pho8d60_assay.tsv
- __MACOSX/Figure 4/4E/._pho8d60_assay.tsv
- Figure 4/4B/Western_Ape1_marked.tiff
- __MACOSX/Figure 4/4B/._Western_Ape1_marked.tiff
- Figure 4/4B/Western_Ape1.Tif
- __MACOSX/Figure 4/4B/._Western_Ape1.Tif
- Figure 4/4C/Input_Atg13_marked.tiff
- __MACOSX/Figure 4/4C/._Input_Atg13_marked.tiff
- Figure 4/4C/Input_Atg17.Tif
- __MACOSX/Figure 4/4C/._Input_Atg17.Tif
- Figure 4/4C/Input_Atg13.Tif
- __MACOSX/Figure 4/4C/._Input_Atg13.Tif
- Figure 4/4C/Input_Atg11.Tif
- __MACOSX/Figure 4/4C/._Input_Atg11.Tif
- Figure 4/4C/IP_Atg13_marked.tiff
- __MACOSX/Figure 4/4C/._IP_Atg13_marked.tiff
- Figure 4/4C/Input_Atg17_marked.tiff
- __MACOSX/Figure 4/4C/._Input_Atg17_marked.tiff
- Figure 4/4C/IP_Atg11_marked.tiff
- __MACOSX/Figure 4/4C/._IP_Atg11_marked.tiff
- Figure 4/4C/IP_Atg1_marked.tiff
- __MACOSX/Figure 4/4C/._IP_Atg1_marked.tiff
- Figure 4/4C/Input_Atg1.Tif
- __MACOSX/Figure 4/4C/._Input_Atg1.Tif
- Figure 4/4C/IP_Atg1.Tif
- __MACOSX/Figure 4/4C/._IP_Atg1.Tif
- Figure 4/4C/IP_Atg13.Tif
- __MACOSX/Figure 4/4C/._IP_Atg13.Tif
- Figure 4/4C/Input_Atg11_marked.tiff
- __MACOSX/Figure 4/4C/._Input_Atg11_marked.tiff
- Figure 4/4C/IP_Atg17_marked.tiff
- __MACOSX/Figure 4/4C/._IP_Atg17_marked.tiff
- Figure 4/4C/IP_Atg11.Tif
- __MACOSX/Figure 4/4C/._IP_Atg11.Tif
- Figure 4/4C/Input_Atg1_marked.tiff
- __MACOSX/Figure 4/4C/._Input_Atg1_marked.tiff
- Figure 4/4C/IP_Atg17.Tif
- __MACOSX/Figure 4/4C/._IP_Atg17.Tif
- Figure 4/4D/Spotting_assay_Day0_starvation.jpeg
- __MACOSX/Figure 4/4D/._Spotting_assay_Day0_starvation.jpeg
- Figure 4/4D/Spotting_assay_Day14_starvation_marked.tiff
- __MACOSX/Figure 4/4D/._Spotting_assay_Day14_starvation_marked.tiff
- Figure 4/4D/Spotting_assay_Day14_starvation.tiff
- __MACOSX/Figure 4/4D/._Spotting_assay_Day14_starvation.tiff
- Figure 4/4D/Spotting_assay_Day0_starvation_marked.tiff
- __MACOSX/Figure 4/4D/._Spotting_assay_Day0_starvation_marked.tiff
- Figure 4/4A/readme.txt
- __MACOSX/Figure 4/4A/._readme.txt
- Figure 4/4A/pho8d60_assay.tsv
- __MACOSX/Figure 4/4A/._pho8d60_assay.tsv
