# Supplementary material for: Decoding the function of Atg13 phosphorylation reveals a role of Atg11 in bulk autophagy initiation
Source: EMBO Rep. 2024 Jan 17;25(2):813–31. doi: 10.1038/s44319-023-00055-9 (PMC10897315; doi:10.1038/s44319-023-00055-9)
Supplement: Supplementary file 5 — Source Data Fig. 4 [file 44319_2023_55_MOESM5_ESM.zip › Figure 4/4E/pho8d60_assay.tsv]

Sample	Condition	Emission	Replicate	Set	Date	ID	Emission corrected
Naphthol	0	183	1	1	220407	Naphthol_0
Naphthol	25	4552	1	1	220407	Naphthol_25
Naphthol	50	7437	1	1	220407	Naphthol_50
Naphthol	75	11206	1	1	220407	Naphthol_75
Naphthol	100	14191	1	1	220407	Naphthol_100
Naphthol	200	25146	1	1	220407	Naphthol_200
Enzyme blank		536	1	1	220407	Enzyme blank_nan
atg13D::Atg13	rich	1147	1	1	220407	atg13D::Atg13_rich	0.06588838774659812
atg13D	rich	1021	1	1	220407	atg13D_rich	0.05512309741957252
atg13D::Atg13-44A	rich	1268	1	1	220407	atg13D::Atg13-44A_rich	0.07624686381845544
atg13D::Atg13	4h SD-N	10722	1	1	220407	atg13D::Atg13_4h SD-N	0.9437501051668501
atg13D	4h SD-N	1343	1	1	220407	atg13D_4h SD-N	0.08267519291651444
atg13D::Atg13-44A	4h SD-N	17463	1	1	220407	atg13D::Atg13-44A_4h SD-N	1.6543747158888753
atg13D::Atg13	8h SD-N	23258	1	1	220407	atg13D::Atg13_8h SD-N	2.3594157266766973
atg13D	8h SD-N	1956	1	1	220407	atg13D_8h SD-N	0.1354502250290753
atg13D::Atg13-44A	8h SD-N	31370	1	1	220407	atg13D::Atg13-44A_8h SD-N	3.488167001008021
atg13D::Atg13	12h SD-N	23247	1	1	220407	atg13D::Atg13_12h SD-N	2.3579668129750715
atg13D	12h SD-N	1608	1	1	220407	atg13D_12h SD-N	0.10543478099665379
atg13D::Atg13-44A	12h SD-N	36453	1	1	220407	atg13D::Atg13-44A_12h SD-N	4.200476543429966
atg13D::Atg13	24h SD-N	23021	1	1	220407	atg13D::Atg13_24h SD-N	2.3282982658580123
atg13D	24h SD-N	1863	1	1	220407	atg13D_24h SD-N	0.12741582724645711
atg13D::Atg13-44A	24h SD-N	39593	1	1	220407	atg13D::Atg13-44A_24h SD-N	4.640502505107108
atg13D::Atg13	rich	1315	2	1	220407	atg13D::Atg13_rich	0.08027335782308248
atg13D	rich	1245	2	1	220407	atg13D_rich	0.07427789729239992
atg13D::Atg13-44A	rich	1283	2	1	220407	atg13D::Atg13-44A_rich	0.07753097242240468
atg13D::Atg13	4h SD-N	10874	2	1	220407	atg13D::Atg13_4h SD-N	0.9587853092652738
atg13D	4h SD-N	1275	2	1	220407	atg13D_4h SD-N	0.07684611450029842
atg13D::Atg13-44A	4h SD-N	17606	2	1	220407	atg13D::Atg13-44A_4h SD-N	1.6705610204972043
atg13D::Atg13	8h SD-N	20533	2	1	220407	atg13D::Atg13_8h SD-N	2.0143630592195363
atg13D	8h SD-N	1471	2	1	220407	atg13D_8h SD-N	0.09365847598126141
atg13D::Atg13-44A	8h SD-N	35346	2	1	220407	atg13D::Atg13-44A_8h SD-N	4.045346371590287
atg13D::Atg13	12h SD-N	22886	2	1	220407	atg13D::Atg13_12h SD-N	2.3106718127893986
atg13D	12h SD-N	1772	2	1	220407	atg13D_12h SD-N	0.11956236537122868
atg13D::Atg13-44A	12h SD-N	40961	2	1	220407	atg13D::Atg13-44A_12h SD-N	4.832208083315493
atg13D::Atg13	24h SD-N	24821	2	1	220407	atg13D::Atg13_24h SD-N	2.5706413681329985
atg13D	24h SD-N	2017	2	1	220407	atg13D_24h SD-N	0.14072533288488231
atg13D::Atg13-44A	24h SD-N	43654	2	1	220407	atg13D::Atg13-44A_24h SD-N	5.209593406499104
Naphthol	0	184	3	2	220412	Naphthol_0
Naphthol	25	4057	3	2	220412	Naphthol_25
Naphthol	50	7790	3	2	220412	Naphthol_50
Naphthol	75	11165	3	2	220412	Naphthol_75
Naphthol	100	14634	3	2	220412	Naphthol_100
Naphthol	200	25789	3	2	220412	Naphthol_200
Enzyme blank		550	3	2	220412	Enzyme blank_nan
atg13D::Atg13	rich	1620	3	2	220412	atg13D::Atg13_rich	0.07481193920612268
atg13D	rich	1619	3	2	220412	atg13D_rich	0.07475970053064751
atg13D::Atg13-44A	rich	1880	3	2	220412	atg13D::Atg13-44A_rich	0.08840647822973965
atg13D::Atg13	4h SD-N	18749	3	2	220412	atg13D::Atg13_4h SD-N	1.0974645855678764
atg13D	4h SD-N	1746	3	2	220412	atg13D_4h SD-N	0.08139401231599507
atg13D::Atg13-44A	4h SD-N	27457	3	2	220412	atg13D::Atg13-44A_4h SD-N	1.7773108836833622
atg13D::Atg13	8h SD-N	29953	3	2	220412	atg13D::Atg13_8h SD-N	1.9887491930098518
atg13D	8h SD-N	2100	3	2	220412	atg13D_8h SD-N	0.0999440737970098
atg13D::Atg13-44A	8h SD-N	49256	3	2	220412	atg13D::Atg13-44A_8h SD-N	3.6239229449847006
atg13D::Atg13	12h SD-N	35589	3	2	220412	atg13D::Atg13_12h SD-N	2.4661796062166204
atg13D	12h SD-N	2457	3	2	220412	atg13D_12h SD-N	0.11873863200221597
atg13D::Atg13-44A	12h SD-N	56615	3	2	220412	atg13D::Atg13-44A_12h SD-N	4.247310171881189
atg13D::Atg13	24h SD-N	37150	3	2	220412	atg13D::Atg13_24h SD-N	2.598413260406784
atg13D	24h SD-N	2970	3	2	220412	atg13D_24h SD-N	0.145898852133199
atg13D::Atg13-44A	24h SD-N	65085	3	2	220412	atg13D::Atg13-44A_24h SD-N	4.964811165469076
