# Supplementary material for: Decoding the function of Atg13 phosphorylation reveals a role of Atg11 in bulk autophagy initiation
Source: EMBO Rep. 2024 Jan 17;25(2):813–31. doi: 10.1038/s44319-023-00055-9 (PMC10897315; doi:10.1038/s44319-023-00055-9)
Supplement: Supplementary file 5 — Source Data Fig. 4 [file 44319_2023_55_MOESM5_ESM.zip › Figure 4/4A/pho8d60_assay.tsv]

Sample	Condition	Emission	Replicate	Set	Date	ID	Emission corrected
Naphthol	0	58	1	1	190708	Naphthol_0
Naphthol	25	850	1	1	190708	Naphthol_25
Naphthol	50	1434	1	1	190708	Naphthol_50
Naphthol	75	1863	1	1	190708	Naphthol_75
Naphthol	100	2739	1	1	190708	Naphthol_100
Naphthol	125	3326	1	1	190708	Naphthol_125
Naphthol	150	3686	1	1	190708	Naphthol_150
Naphthol	175	4012	1	1	190708	Naphthol_175
Naphthol	200	4699	1	1	190708	Naphthol_200
atg13D+Atg13	rich	175	1	1	190708	atg13D+Atg13_rich	0.16285248655884418
atg13D+Atg13-44A	rich	289	1	1	190708	atg13D+Atg13-44A_rich	0.363618035704223
atg13D atg17D+Atg13	rich	163	1	1	190708	atg13D atg17D+Atg13_rich	0.14181274892900098
atg13D atg17D+Atg13-44A	rich	169	1	1	190708	atg13D atg17D+Atg13-44A_rich	0.15232466541303047
atg13D atg11D+Atg13	rich	171	1	1	190708	atg13D atg11D+Atg13_rich	0.15583393912830168
atg13D atg11D+Atg13-44A	rich	235	1	1	190708	atg13D atg11D+Atg13-44A_rich	0.26831194245563217
atg13D atg19D+Atg13	rich	177	1	1	190708	atg13D atg19D+Atg13_rich	0.16636176027411542
atg13D atg19D+Atg13-44A	rich	324	1	1	190708	atg13D atg19D+Atg13-44A_rich	0.4255960926261303
atg13D+Atg13	rich+4h HU	191	1	1	190708	atg13D+Atg13_rich+4h HU	0.19092667628101403
atg13D+Atg13-44A	rich+4h HU	668	1	1	190708	atg13D+Atg13-44A_rich+4h HU	1.0434783050637508
atg13D atg17D+Atg13	rich+4h HU	185	1	1	190708	atg13D atg17D+Atg13_rich+4h HU	0.18039885513520035
atg13D atg17D+Atg13-44A	rich+4h HU	137	1	1	190708	atg13D atg17D+Atg13-44A_rich+4h HU	0.09629292426509284
atg13D atg11D+Atg13	rich+4h HU	182	1	1	190708	atg13D atg11D+Atg13_rich+4h HU	0.17513494456229348
atg13D atg11D+Atg13-44A	rich+4h HU	438	1	1	190708	atg13D atg11D+Atg13-44A_rich+4h HU	0.6285812396275646
atg13D atg19D+Atg13	rich+4h HU	196	1	1	190708	atg13D atg19D+Atg13_rich+4h HU	0.19970051704815145
atg13D atg19D+Atg13-44A	rich+4h HU	654	1	1	190708	atg13D atg19D+Atg13-44A_rich+4h HU	1.0180222447290752
Naphthol	0	53	2	2	190710	Naphthol_0
Naphthol	25	786	2	2	190710	Naphthol_25
Naphthol	50	1483	2	2	190710	Naphthol_50
Naphthol	75	2122	2	2	190710	Naphthol_75
Naphthol	100	2656	2	2	190710	Naphthol_100
Naphthol	125	3316	2	2	190710	Naphthol_125
Naphthol	150	3677	2	2	190710	Naphthol_150
Naphthol	175	4334	2	2	190710	Naphthol_175
Naphthol	200	4609	2	2	190710	Naphthol_200
atg13D+Atg13	rich	192	2	2	190710	atg13D+Atg13_rich	0.17358903814176926
atg13D+Atg13-44A	rich	365	2	2	190710	atg13D+Atg13-44A_rich	0.3973464512286748
atg13D atg17D+Atg13	rich	198	2	2	190710	atg13D atg17D+Atg13_rich	0.18129481804632322
atg13D atg17D+Atg13-44A	rich	191	2	2	190710	atg13D atg17D+Atg13-44A_rich	0.17230474149101027
atg13D atg11D+Atg13	rich	184	2	2	190710	atg13D atg11D+Atg13_rich	0.16331466493569732
atg13D atg11D+Atg13-44A	rich	286	2	2	190710	atg13D atg11D+Atg13-44A_rich	0.294776507202726
atg13D atg19D+Atg13	rich	204	2	2	190710	atg13D atg19D+Atg13_rich	0.18900059795087715
atg13D atg19D+Atg13-44A	rich	365	2	2	190710	atg13D atg19D+Atg13-44A_rich	0.3973464512286748
atg13D+Atg13	rich+4h HU	193	2	2	190710	atg13D+Atg13_rich+4h HU	0.17487333479252828
atg13D+Atg13-44A	rich+4h HU	809	2	2	190710	atg13D+Atg13-44A_rich+4h HU	0.9866790192062053
atg13D atg17D+Atg13	rich+4h HU	175	2	2	190710	atg13D atg17D+Atg13_rich+4h HU	0.15176021891826372
atg13D atg17D+Atg13-44A	rich+4h HU	188	2	2	190710	atg13D atg17D+Atg13-44A_rich+4h HU	0.1684518515387333
atg13D atg11D+Atg13	rich+4h HU	178	2	2	190710	atg13D atg11D+Atg13_rich+4h HU	0.1556088850311434
atg13D atg11D+Atg13-44A	rich+4h HU	538	2	2	190710	atg13D atg11D+Atg13-44A_rich+4h HU	0.6243193264902389
atg13D atg19D+Atg13	rich+4h HU	173	2	2	190710	atg13D atg19D+Atg13_rich+4h HU	0.1491977654627763
atg13D atg19D+Atg13-44A	rich+4h HU	811	2	2	190710	atg13D atg19D+Atg13-44A_rich+4h HU	0.9893837061357783
Naphthol	0	57	3	3	190718	Naphthol_0
Naphthol	25	472	3	3	190718	Naphthol_25
Naphthol	50	815	3	3	190718	Naphthol_50
Naphthol	75	1265	3	3	190718	Naphthol_75
Naphthol	100	1722	3	3	190718	Naphthol_100
Naphthol	125	2004	3	3	190718	Naphthol_125
Naphthol	150	2411	3	3	190718	Naphthol_150
Naphthol	175	2720	3	3	190718	Naphthol_175
Naphthol	200	3135	3	3	190718	Naphthol_200
atg13D+Atg13	rich	229	3	3	190718	atg13D+Atg13_rich	0.22585204156510413
atg13D+Atg13-44A	rich	355	3	3	190718	atg13D+Atg13-44A_rich	0.3847085230832829
atg13D atg17D+Atg13	rich	218	3	3	190718	atg13D atg17D+Atg13_rich	0.2120322033088394
atg13D atg17D+Atg13-44A	rich	190	3	3	190718	atg13D atg17D+Atg13-44A_rich	0.17689257134726477
atg13D atg11D+Atg13	rich	223	3	3	190718	atg13D atg11D+Atg13_rich	0.21831394797077788
atg13D atg11D+Atg13-44A	rich	320	3	3	190718	atg13D atg11D+Atg13-44A_rich	0.3404770506661427
atg13D atg19D+Atg13	rich	219	3	3	190718	atg13D atg19D+Atg13_rich	0.21328855224122706
atg13D atg19D+Atg13-44A	rich	362	3	3	190718	atg13D atg19D+Atg13-44A_rich	0.39356390009989317
atg13D+Atg13	rich+4h HU	200	3	3	190718	atg13D+Atg13_rich+4h HU	0.18943521484358825
atg13D+Atg13-44A	rich+4h HU	812	3	3	190718	atg13D+Atg13-44A_rich+4h HU	0.9698426757300438
atg13D atg17D+Atg13	rich+4h HU	178	3	3	190718	atg13D atg17D+Atg13_rich+4h HU	0.16184724143335338
atg13D atg17D+Atg13-44A	rich+4h HU	189	3	3	190718	atg13D atg17D+Atg13-44A_rich+4h HU	0.17563837996029422
atg13D atg11D+Atg13	rich+4h HU	179	3	3	190718	atg13D atg11D+Atg13_rich+4h HU	0.16310035682411825
atg13D atg11D+Atg13-44A	rich+4h HU	505	3	3	190718	atg13D atg11D+Atg13-44A_rich+4h HU	0.575193493047182
atg13D atg19D+Atg13	rich+4h HU	174	3	3	190718	atg13D atg19D+Atg13_rich+4h HU	0.15683477987029393
atg13D atg19D+Atg13-44A	rich+4h HU	690	3	3	190718	atg13D atg19D+Atg13-44A_rich+4h HU	0.8122264458100147
