# Supplementary material for: Decoding the function of Atg13 phosphorylation reveals a role of Atg11 in bulk autophagy initiation
Source: EMBO Rep. 2024 Jan 17;25(2):813–31. doi: 10.1038/s44319-023-00055-9 (PMC10897315; doi:10.1038/s44319-023-00055-9)
Supplement: Supplementary file 6 — Source Data Fig. 5 [file 44319_2023_55_MOESM6_ESM.zip]

Archive with 80 entries (68 files):
- Figure 5/
- Figure 5/5G/
- Figure 5/5F/
- __MACOSX/Figure 5/._5F
- Figure 5/.DS_Store
- __MACOSX/Figure 5/._.DS_Store
- Figure 5/5C/
- Figure 5/5D/
- Figure 5/5E/
- __MACOSX/Figure 5/._5E
- Figure 5/5B/
- __MACOSX/Figure 5/._5B
- Figure 5/5G/Microsocpy_1-13CD-GFP_8D13D19D/
- Figure 5/5G/.DS_Store
- __MACOSX/Figure 5/5G/._.DS_Store
- Figure 5/5G/Microsocpy_13CD-GFP_8D13D19D/
- Figure 5/5G/Microsocpy_1-13wt-GFP_8D13D19D/
- Figure 5/5G/quantification.xlsx
- __MACOSX/Figure 5/5G/._quantification.xlsx
- Figure 5/5G/Microscopy_13wt-GFP_8D13D19D/
- Figure 5/5G/Microsocpy_13wt-GFP_8D13D17D19D/
- Figure 5/5F/readme.txt
- __MACOSX/Figure 5/5F/._readme.txt
- Figure 5/5F/pho8d60_assay.tsv
- __MACOSX/Figure 5/5F/._pho8d60_assay.tsv
- Figure 5/5C/Input_Atg17.Tif
- __MACOSX/Figure 5/5C/._Input_Atg17.Tif
- Figure 5/5C/Input_Atg13.Tif
- __MACOSX/Figure 5/5C/._Input_Atg13.Tif
- Figure 5/5C/Input_Atg17.tiff
- __MACOSX/Figure 5/5C/._Input_Atg17.tiff
- Figure 5/5C/IP_Atg17.tiff
- __MACOSX/Figure 5/5C/._IP_Atg17.tiff
- Figure 5/5C/IP_Atg13.Tif
- __MACOSX/Figure 5/5C/._IP_Atg13.Tif
- Figure 5/5C/Input_Atg13.tiff
- __MACOSX/Figure 5/5C/._Input_Atg13.tiff
- Figure 5/5C/IP_Atg13.tiff
- __MACOSX/Figure 5/5C/._IP_Atg13.tiff
- Figure 5/5C/IP_Atg17.Tif
- __MACOSX/Figure 5/5C/._IP_Atg17.Tif
- Figure 5/5D/Input_Atg13.Tif
- __MACOSX/Figure 5/5D/._Input_Atg13.Tif
- Figure 5/5D/Input_Atg1.tiff
- __MACOSX/Figure 5/5D/._Input_Atg1.tiff
- Figure 5/5D/Input_Atg1.Tif
- __MACOSX/Figure 5/5D/._Input_Atg1.Tif
- Figure 5/5D/IP_Atg13.Tif
- __MACOSX/Figure 5/5D/._IP_Atg13.Tif
- Figure 5/5D/Input_Atg13.tiff
- __MACOSX/Figure 5/5D/._Input_Atg13.tiff
- Figure 5/5D/IP_Atg1.tiff
- __MACOSX/Figure 5/5D/._IP_Atg1.tiff
- Figure 5/5D/IP_Atg1-protA.Tif
- __MACOSX/Figure 5/5D/._IP_Atg1-protA.Tif
- Figure 5/5D/IP_Atg13.tiff
- __MACOSX/Figure 5/5D/._IP_Atg13.tiff
- Figure 5/5E/readme.txt
- __MACOSX/Figure 5/5E/._readme.txt
- Figure 5/5E/pho8d60_assay.tsv
- __MACOSX/Figure 5/5E/._pho8d60_assay.tsv
- Figure 5/5B/readme.txt
- __MACOSX/Figure 5/5B/._readme.txt
- Figure 5/5B/pho8d60_assay.tsv
- __MACOSX/Figure 5/5B/._pho8d60_assay.tsv
- Figure 5/5G/Microsocpy_1-13CD-GFP_8D13D19D/GFP.tif
- __MACOSX/Figure 5/5G/Microsocpy_1-13CD-GFP_8D13D19D/._GFP.tif
- Figure 5/5G/Microsocpy_1-13CD-GFP_8D13D19D/BF.tif
- Figure 5/5G/Microsocpy_13CD-GFP_8D13D19D/GFP.tif
- Figure 5/5G/Microsocpy_13CD-GFP_8D13D19D/BF.tif
- Figure 5/5G/Microsocpy_1-13wt-GFP_8D13D19D/GFP.tif
- Figure 5/5G/Microsocpy_1-13wt-GFP_8D13D19D/BF.tif
- Figure 5/5G/Microscopy_13wt-GFP_8D13D19D/GFP.tif
- __MACOSX/Figure 5/5G/Microscopy_13wt-GFP_8D13D19D/._GFP.tif
- Figure 5/5G/Microscopy_13wt-GFP_8D13D19D/BF.tif
- __MACOSX/Figure 5/5G/Microscopy_13wt-GFP_8D13D19D/._BF.tif
- Figure 5/5G/Microsocpy_13wt-GFP_8D13D17D19D/GFP.tif
- __MACOSX/Figure 5/5G/Microsocpy_13wt-GFP_8D13D17D19D/._GFP.tif
- Figure 5/5G/Microsocpy_13wt-GFP_8D13D17D19D/BF.tif
- __MACOSX/Figure 5/5G/Microsocpy_13wt-GFP_8D13D17D19D/._BF.tif
