# Supplementary material for: Decoding the function of Atg13 phosphorylation reveals a role of Atg11 in bulk autophagy initiation
Source: EMBO Rep. 2024 Jan 17;25(2):813–31. doi: 10.1038/s44319-023-00055-9 (PMC10897315; doi:10.1038/s44319-023-00055-9)
Supplement: Supplementary file 6 — Source Data Fig. 5 [file 44319_2023_55_MOESM6_ESM.zip › Figure 5/5G/quantification.xlsx]

## Sheet: Info
	Strain Name	Characteristics
	yABH 90	atg8∆ atg13∆ atg19∆ (mentioned in the strain lists)
	yABH 91	atg8∆ atg13∆ atg17∆ atg19∆ (mentioned in the strain lists)

## Sheet: Quantification
yABH90_13-GFP					yABH90_1-13-GFP					yABH90_13CD-GFP					yABH90_1-13CD-GFP					yABH91_13-GFP
Set	cell number	cells with dot	cells without dot		image	cell number	cells with dot	cells without dot		image	cell number	cells with dot	cells without dot		image	cell number	cells with dot	cells without dot		image	cell number	cells with dot	cells without dot
Set1	100	33	67		Set1	100	34	66		Set1	100	9	91		Set1	100	34	66		Set1	100	1	99
Set2	100	64	36		Set2	100	50	50		Set2	100	12	88		Set2	100	51	49		Set2	100	3	97
Set3	100	60	40		Set3	100	46	54		Set3	100	14	86		Set3	100	32	68		Set3	100	5	95
