# Supplementary material for: Decoding the function of Atg13 phosphorylation reveals a role of Atg11 in bulk autophagy initiation
Source: EMBO Rep. 2024 Jan 17;25(2):813–31. doi: 10.1038/s44319-023-00055-9 (PMC10897315; doi:10.1038/s44319-023-00055-9)
Supplement: Supplementary file 6 — Source Data Fig. 5 [file 44319_2023_55_MOESM6_ESM.zip › Figure 5/5F/pho8d60_assay.tsv]

Sample	Condition	Emission	Replicate	Set	Date	ID	Emission corrected
Naphthol	0	189	1	1	220520	Naphthol_0
Naphthol	25	4131	1	1	220520	Naphthol_25
Naphthol	50	6927	1	1	220520	Naphthol_50
Naphthol	75	10130	1	1	220520	Naphthol_75
Naphthol	100	13380	1	1	220520	Naphthol_100
Naphthol	200	23604	1	1	220520	Naphthol_200
Enzyme blank		514	1	1	220520	Enzyme blank_nan
atg1D + Atg1	4h SD-N	10215	1	1	220520	atg1D + Atg1_4h SD-N	1.0081407497099926
atg1D atg13D + empty	4h SD-N	1090	1	1	220520	atg1D atg13D + empty_4h SD-N	0.07368390186027479
atg1D atg13D + Atg1-Atg13	4h SD-N	9325	1	1	220520	atg1D atg13D + Atg1-Atg13_4h SD-N	0.9110955377574907
atg1D atg13D + Atg1	4h SD-N	2013	1	1	220520	atg1D atg13D + Atg1_4h SD-N	0.1627343387277845
atg1D atg13D + Atg1-Atg13-CD	4h SD-N	9517	1	1	220520	atg1D atg13D + Atg1-Atg13-CD_4h SD-N	0.9319107071830764
Naphthol	0	214	2	2	220530	Naphthol_0
Naphthol	25	4243	2	2	220530	Naphthol_25
Naphthol	50	7742	2	2	220530	Naphthol_50
Naphthol	75	10260	2	2	220530	Naphthol_75
Naphthol	100	13480	2	2	220530	Naphthol_100
Naphthol	200	24642	2	2	220530	Naphthol_200
Enzyme blank		560	2	2	220530	Enzyme blank_nan
atg1D + Atg1	4h SD-N	11661	2	2	220530	atg1D + Atg1_4h SD-N	0.9169658755335924
atg1D atg13D + empty	4h SD-N	1168	2	2	220530	atg1D atg13D + empty_4h SD-N	0.05200760886882366
atg1D atg13D + Atg1-Atg13	4h SD-N	13058	2	2	220530	atg1D atg13D + Atg1-Atg13_4h SD-N	1.0413444715407325
atg1D atg13D + Atg1	4h SD-N	2856	2	2	220530	atg1D atg13D + Atg1_4h SD-N	0.18390627720698413
atg1D atg13D + Atg1-Atg13-CD	4h SD-N	11254	2	2	220530	atg1D atg13D + Atg1-Atg13-CD_4h SD-N	0.8811923327583054
atg1D + Atg1	4h SD-N	13430	3	2	220530	atg1D + Atg1_4h SD-N	1.074893374756415
atg1D atg13D + empty	4h SD-N	1317	3	2	220530	atg1D atg13D + empty_4h SD-N	0.06355139762318689
atg1D atg13D + Atg1-Atg13	4h SD-N	12567	3	2	220530	atg1D atg13D + Atg1-Atg13_4h SD-N	0.997342890841697
atg1D atg13D + Atg1	4h SD-N	2852	3	2	220530	atg1D atg13D + Atg1_4h SD-N	0.1835908848601736
atg1D atg13D + Atg1-Atg13-CD	4h SD-N	10094	3	2	220530	atg1D atg13D + Atg1-Atg13-CD_4h SD-N	0.7803353564873278
