# Supplementary material for: Decoding the function of Atg13 phosphorylation reveals a role of Atg11 in bulk autophagy initiation
Source: EMBO Rep. 2024 Jan 17;25(2):813–31. doi: 10.1038/s44319-023-00055-9 (PMC10897315; doi:10.1038/s44319-023-00055-9)
Supplement: Supplementary file 6 — Source Data Fig. 5 [file 44319_2023_55_MOESM6_ESM.zip › Figure 5/5E/pho8d60_assay.tsv]

Sample	Condition	Emission	Replicate	Set	Date	ID	Emission corrected
Naphthol	0	205	1	1	220204	Naphthol_0
Naphthol	25	7941	1	1	220204	Naphthol_25
Naphthol	50	14120	1	1	220204	Naphthol_50
Naphthol	75	21177	1	1	220204	Naphthol_75
Naphthol	200	45538	1	1	220204	Naphthol_200
Enzyme blank		594	1	1	220204	Enzyme blank_nan
atg1D + Atg1	4h SD-N	12415	1	1	220204	atg1D + Atg1_4h SD-N	0.9762021448110384
atg1D atg13D + empty	4h SD-N	1495	1	1	220204	atg1D atg13D + empty_4h SD-N	0.09416227983305003
atg1D atg13D + Atg1-Atg13	4h SD-N	12004	1	1	220204	atg1D atg13D + Atg1-Atg13_4h SD-N	0.9412482179169392
atg1D atg13D + Atg1-Atg13FV	4h SD-N	11255	1	1	220204	atg1D atg13D + Atg1-Atg13FV_4h SD-N	0.8779329905353002
atg1D atg13D + Atg1	4h SD-N	2538	1	1	220204	atg1D atg13D + Atg1_4h SD-N	0.17458473017452572
atg1D atg13D + Atg1-Atg13-MD	4h SD-N	6276	1	1	220204	atg1D atg13D + Atg1-Atg13-MD_4h SD-N	0.4690417279830395
atg1D atg13D + Atg1-Atg13-44D	4h SD-N	5135	1	1	220204	atg1D atg13D + Atg1-Atg13-44D_4h SD-N	0.3780888501611462
Naphthol	0	198	2	2	220220	Naphthol_0
Naphthol	25	7383	2	2	220220	Naphthol_25
Naphthol	50	13988	2	2	220220	Naphthol_50
Naphthol	75	18531	2	2	220220	Naphthol_75
Naphthol	100	24079	2	2	220220	Naphthol_100
Naphthol	200	40286	2	2	220220	Naphthol_200
Enzyme blank		582	2	2	220220	Enzyme blank_nan
atg1D + Atg1	4h SD-N	10432	2	2	220220	atg1D + Atg1_4h SD-N	1.0580497778429447
atg1D atg13D + empty	4h SD-N	1140	2	2	220220	atg1D atg13D + empty_4h SD-N	0.06334799703346176
atg1D atg13D + Atg1-Atg13	4h SD-N	8736	2	2	220220	atg1D atg13D + Atg1-Atg13_4h SD-N	0.8683730273831565
atg1D atg13D + Atg1-Atg13FV	4h SD-N	9559	2	2	220220	atg1D atg13D + Atg1-Atg13FV_4h SD-N	0.9599220061907469
atg1D atg13D + Atg1	4h SD-N	1919	2	2	220220	atg1D atg13D + Atg1_4h SD-N	0.1428670850607834
atg1D atg13D + Atg1-Atg13-MD	4h SD-N	5233	2	2	220220	atg1D atg13D + Atg1-Atg13-MD_4h SD-N	0.48863148469962286
atg1D atg13D + Atg1-Atg13-44D	4h SD-N	3728	2	2	220220	atg1D atg13D + Atg1-Atg13-44D_4h SD-N	0.33006956320432285
Naphthol	0	185	3	3	220224	Naphthol_0
Naphthol	25	5668	3	3	220224	Naphthol_25
Naphthol	50	10870	3	3	220224	Naphthol_50
Naphthol	75	15304	3	3	220224	Naphthol_75
Naphthol	100	20361	3	3	220224	Naphthol_100
Naphthol	200	34602	3	3	220224	Naphthol_200
Enzyme blank		541	3	3	220224	Enzyme blank_nan
atg1D + Atg1	4h SD-N	7268	3	3	220224	atg1D + Atg1_4h SD-N	0.9657480773460168
atg1D atg13D + empty	4h SD-N	973	3	3	220224	atg1D atg13D + empty_4h SD-N	0.10624077536912652
atg1D atg13D + Atg1-Atg13	4h SD-N	6409	3	3	220224	atg1D atg13D + Atg1-Atg13_4h SD-N	0.8446811125214624
atg1D atg13D + Atg1-Atg13FV	4h SD-N	7885	3	3	220224	atg1D atg13D + Atg1-Atg13FV_4h SD-N	1.0535072136120847
atg1D atg13D + Atg1	4h SD-N	1503	3	3	220224	atg1D atg13D + Atg1_4h SD-N	0.17626170411520062
atg1D atg13D + Atg1-Atg13-MD	4h SD-N	2943	3	3	220224	atg1D atg13D + Atg1-Atg13-MD_4h SD-N	0.3685956979382418
atg1D atg13D + Atg1-Atg13-44D	4h SD-N	3148	3	3	220224	atg1D atg13D + Atg1-Atg13-44D_4h SD-N	0.39622636051290666
