# Supplementary material for: Decoding the function of Atg13 phosphorylation reveals a role of Atg11 in bulk autophagy initiation
Source: EMBO Rep. 2024 Jan 17;25(2):813–31. doi: 10.1038/s44319-023-00055-9 (PMC10897315; doi:10.1038/s44319-023-00055-9)
Supplement: Supplementary file 6 — Source Data Fig. 5 [file 44319_2023_55_MOESM6_ESM.zip › Figure 5/5B/pho8d60_assay.tsv]

Sample	Condition	Emission	Replicate	Set	Date	ID	Emission corrected
Naphthol	0	176	3	3	210512	Naphthol_0
Naphthol	25	6924	3	3	210512	Naphthol_25
Naphthol	50	14111	3	3	210512	Naphthol_50
Naphthol	75	17376	3	3	210512	Naphthol_75
Naphthol	100	21677	3	3	210512	Naphthol_100
Naphthol	200	35903	3	3	210512	Naphthol_200
Enzyme blank		625	3	3	210512	Enzyme blank_nan
atg13D::Atg13	rich	1696	1	3	210512	atg13D::Atg13_rich	0.053301053870625455
atg13D	rich	1619	1	3	210512	atg13D_rich	0.04922182763363327
atg13D::Atg13-NA	rich	1984	1	3	210512	atg13D::Atg13-NA_rich	0.06860545745020183
atg13D::Atg13-ND	rich	1611	1	3	210512	atg13D::Atg13-ND_rich	0.04879801192069901
atg13D::Atg13-CA	rich	2140	1	3	210512	atg13D::Atg13-CA_rich	0.07692474297713399
atg13D::Atg13-CD	rich	1841	1	3	210512	atg13D::Atg13-CD_rich	0.06100368886952851
atg13D::Atg13	4h SD-N	17465	3	3	210512	atg13D::Atg13_4h SD-N	0.9975866620725405
atg13D	4h SD-N	2271	3	3	210512	atg13D_4h SD-N	0.08391728682918019
atg13D::Atg13-NA	4h SD-N	18980	3	3	210512	atg13D::Atg13-NA_4h SD-N	1.1034885772478036
atg13D::Atg13-ND	4h SD-N	18146	3	3	210512	atg13D::Atg13-ND_4h SD-N	1.0447535451913252
atg13D::Atg13-CA	4h SD-N	25633	1	3	210512	atg13D::Atg13-CA_4h SD-N	1.6196784974660368
atg13D::Atg13-CD	4h SD-N	7587	1	3	210512	atg13D::Atg13-CD_4h SD-N	0.3785960414014526
Naphthol	0	176	4	4	210518	Naphthol_0
Naphthol	25	7055	4	4	210518	Naphthol_25
Naphthol	50	12654	4	4	210518	Naphthol_50
Naphthol	75	18076	4	4	210518	Naphthol_75
Naphthol	100	21460	4	4	210518	Naphthol_100
Naphthol	200	38210	4	4	210518	Naphthol_200
Enzyme blank		538	4	4	210518	Enzyme blank_nan
atg13D::Atg13	rich	2046	2	4	210518	atg13D::Atg13_rich	0.03680994099733792
atg13D	rich	2486	2	4	210518	atg13D_rich	0.04855015270636253
atg13D::Atg13-NA	rich	2085	2	4	210518	atg13D::Atg13-NA_rich	0.0378478804860794
atg13D::Atg13-ND	rich	2174	2	4	210518	atg13D::Atg13-ND_rich	0.04021892545889901
atg13D::Atg13-CA	rich	2000	2	4	210518	atg13D::Atg13-CA_rich	0.03558570467728384
atg13D::Atg13-CD	rich	2041	2	4	210518	atg13D::Atg13-CD_rich	0.03667687183211465
atg13D::Atg13	4h SD-N	32373	4	4	210518	atg13D::Atg13_4h SD-N	1.0343446690258629
atg13D	4h SD-N	2434	4	4	210518	atg13D_4h SD-N	0.047159279875857725
atg13D::Atg13-NA	4h SD-N	28444	4	4	210518	atg13D::Atg13-NA_4h SD-N	0.8733039570444397
atg13D::Atg13-ND	4h SD-N	26743	4	4	210518	atg13D::Atg13-ND_4h SD-N	0.8079374190245964
atg13D::Atg13-CA	4h SD-N	30924	2	4	210518	atg13D::Atg13-CA_4h SD-N	0.9731562665092194
atg13D::Atg13-CD	4h SD-N	16890	2	4	210518	atg13D::Atg13-CD_4h SD-N	0.467427445823102
Naphthol	0	168	5	5	210629	Naphthol_0
Naphthol	25	6778	5	5	210629	Naphthol_25
Naphthol	50	12357	5	5	210629	Naphthol_50
Naphthol	75	17058	5	5	210629	Naphthol_75
Naphthol	100	23309	5	5	210629	Naphthol_100
Naphthol	200	36685	5	5	210629	Naphthol_200
Enzyme blank		530	5	5	210629	Enzyme blank_nan
atg13D::Atg13	4h SD-N	17757	5	5	210629	atg13D::Atg13_4h SD-N	1.0076419127065992
atg13D	4h SD-N	1608	5	5	210629	atg13D_4h SD-N	0.0738620361951214
atg13D::Atg13-NA	4h SD-N	19207	5	5	210629	atg13D::Atg13-NA_4h SD-N	1.104840516569971
atg13D::Atg13-ND	4h SD-N	16450	5	5	210629	atg13D::Atg13-ND_4h SD-N	0.9224268243597044
atg13D::Atg13-CA	4h SD-N	18552	3	5	210629	atg13D::Atg13-CA_4h SD-N	1.0605707107787792
atg13D::Atg13-CD	4h SD-N	10940	3	5	210629	atg13D::Atg13-CD_4h SD-N	0.5846664341701716
Naphthol	0	199	4	6	210809	Naphthol_0
Naphthol	25	6355	4	6	210809	Naphthol_25
Naphthol	50	11654	4	6	210809	Naphthol_50
Naphthol	75	17375	4	6	210809	Naphthol_75
Naphthol	100	21469	4	6	210809	Naphthol_100
Naphthol	200	36925	4	6	210809	Naphthol_200
Enzyme blank		701	4	6	210809	Enzyme blank_nan
atg13D::Atg13	4h SD-N	18658	4	6	210809	atg13D::Atg13_4h SD-N	1.0059394085622384
atg13D	4h SD-N	1809	4	6	210809	atg13D_4h SD-N	0.07556454033948214
atg13D::Atg13-CA	4h SD-N	21522	4	6	210809	atg13D::Atg13-CA_4h SD-N	1.1886841203176124
atg13D::Atg13-CD	4h SD-N	10770	4	6	210809	atg13D::Atg13-CD_4h SD-N	0.5442089027958773
Naphthol	0	190	1	7	220120	Naphthol_0
Naphthol	25	7428	1	7	220120	Naphthol_25
Naphthol	50	14046	1	7	220120	Naphthol_50
Naphthol	75	19874	1	7	220120	Naphthol_75
Naphthol	100	26273	1	7	220120	Naphthol_100
Naphthol	200	42323	1	7	220120	Naphthol_200
Enzyme blank		670	1	7	220120	Enzyme blank_nan
atg13D::Atg13	rich	1917	1	7	220120	atg13D::Atg13_rich	0.07871989971683818
atg13D	rich	2038	1	7	220120	atg13D_rich	0.08404813006083064
atg13D::Atg13-MA	rich	1998	1	7	220120	atg13D::Atg13-MA_rich	0.08228646647896669
atg13D::Atg13-MD	rich	1856	1	7	220120	atg13D::Atg13-MD_rich	0.07604169921366996
atg13D::Atg13	4h SD-N	20462	1	7	220120	atg13D::Atg13_4h SD-N	0.9927874103489505
atg13D	4h SD-N	2144	1	7	220120	atg13D_4h SD-N	0.08871653855277015
atg13D::Atg13-MA	4h SD-N	25838	1	7	220120	atg13D::Atg13-MA_4h SD-N	1.3093055313790023
atg13D::Atg13-MD	4h SD-N	5327	1	7	220120	atg13D::Atg13-MD_4h SD-N	0.23141621187789907
Naphthol	0	186	2	8	220124	Naphthol_0
Naphthol	25	7592	2	8	220124	Naphthol_25
Naphthol	50	13155	2	8	220124	Naphthol_50
Naphthol	75	20001	2	8	220124	Naphthol_75
Naphthol	100	25308	2	8	220124	Naphthol_100
Naphthol	200	38680	2	8	220124	Naphthol_200
Enzyme blank		706	2	8	220124	Enzyme blank_nan
atg13D::Atg13	rich	2017	2	8	220124	atg13D::Atg13_rich	0.09243898644357074
atg13D	rich	2081	2	8	220124	atg13D_rich	0.09552637395994791
atg13D::Atg13-MA	rich	2017	2	8	220124	atg13D::Atg13-MA_rich	0.09243898644357074
atg13D::Atg13-MD	rich	2018	2	8	220124	atg13D::Atg13-MD_rich	0.09248722687351414
atg13D::Atg13	4h SD-N	18344	2	8	220124	atg13D::Atg13_4h SD-N	0.9834690725847163
atg13D	4h SD-N	2133	2	8	220124	atg13D_4h SD-N	0.09803487631700435
atg13D::Atg13-MA	4h SD-N	19589	2	8	220124	atg13D::Atg13-MA_4h SD-N	1.0627975295724965
atg13D::Atg13-MD	4h SD-N	4582	2	8	220124	atg13D::Atg13-MD_4h SD-N	0.2181916407034192
Naphthol	0	189	3	9	220127	Naphthol_0
Naphthol	25	6193	3	9	220127	Naphthol_25
Naphthol	50	13173	3	9	220127	Naphthol_50
Naphthol	75	19191	3	9	220127	Naphthol_75
Naphthol	100	24706	3	9	220127	Naphthol_100
Naphthol	200	40253	3	9	220127	Naphthol_200
Enzyme blank		778	3	9	220127	Enzyme blank_nan
atg13D::Atg13	rich	1936	3	9	220127	atg13D::Atg13_rich	0.09294942227071512
atg13D	rich	1806	3	9	220127	atg13D_rich	0.08725735309699931
atg13D::Atg13-MA	rich	1939	3	9	220127	atg13D::Atg13-MA_rich	0.09308080117684817
atg13D::Atg13-MD	rich	1932	3	9	220127	atg13D::Atg13-MD_rich	0.09277425039587105
atg13D::Atg13	4h SD-N	19979	3	9	220127	atg13D::Atg13_4h SD-N	0.9814162727311094
atg13D	4h SD-N	2099	3	9	220127	atg13D_4h SD-N	0.1000876761706113
atg13D::Atg13-MA	4h SD-N	21260	3	9	220127	atg13D::Atg13-MA_4h SD-N	1.05432966933961
atg13D::Atg13-MD	4h SD-N	4376	3	9	220127	atg13D::Atg13-MD_4h SD-N	0.20124037141951454
Naphthol	0	187	4	10	220208	Naphthol_0
Naphthol	25	6859	4	10	220208	Naphthol_25
Naphthol	50	12898	4	10	220208	Naphthol_50
Naphthol	75	18657	4	10	220208	Naphthol_75
Naphthol	100	23079	4	10	220208	Naphthol_100
Naphthol	200	39403	4	10	220208	Naphthol_200
Enzyme blank		585	4	10	220208	Enzyme blank_nan
atg13D::Atg13	rich	1632	4	10	220208	atg13D::Atg13_rich	0.07641841680055925
atg13D	rich	1605	4	10	220208	atg13D_rich	0.07483827088791213
atg13D::Atg13-MA	rich	1625	4	10	220208	atg13D::Atg13-MA_rich	0.07600874934172482
atg13D::Atg13-MD	rich	1509	4	10	220208	atg13D::Atg13-MD_rich	0.06921997430961126
atg13D::Atg13	4h SD-N	16058	4	10	220208	atg13D::Atg13_4h SD-N	0.9968145919679829
atg13D	4h SD-N	1773	4	10	220208	atg13D_4h SD-N	0.08468935693373791
atg13D::Atg13-MA	4h SD-N	20782	4	10	220208	atg13D::Atg13-MA_4h SD-N	1.3401337609014088
atg13D::Atg13-MD	4h SD-N	4554	4	10	220208	atg13D::Atg13-MD_4h SD-N	0.2503031910454405
