# Supplementary material for: Decoding the function of Atg13 phosphorylation reveals a role of Atg11 in bulk autophagy initiation
Source: EMBO Rep. 2024 Jan 17;25(2):813–31. doi: 10.1038/s44319-023-00055-9 (PMC10897315; doi:10.1038/s44319-023-00055-9)
Supplement: Supplementary file 7 — Source Data Fig. 6 [file 44319_2023_55_MOESM7_ESM.zip]

Archive with 126 entries (100 files):
- Figure 6/
- Figure 6/6A/
- __MACOSX/Figure 6/._6A
- Figure 6/.DS_Store
- __MACOSX/Figure 6/._.DS_Store
- Figure 6/6B/
- __MACOSX/Figure 6/._6B
- Figure 6/6E/
- Figure 6/6D/
- Figure 6/6C/
- Figure 6/6A/readme.txt
- __MACOSX/Figure 6/6A/._readme.txt
- Figure 6/6A/pho8d60_assay.tsv
- __MACOSX/Figure 6/6A/._pho8d60_assay.tsv
- Figure 6/6B/readme.txt
- __MACOSX/Figure 6/6B/._readme.txt
- Figure 6/6B/pho8d60_assay.tsv
- __MACOSX/Figure 6/6B/._pho8d60_assay.tsv
- Figure 6/6E/.DS_Store
- __MACOSX/Figure 6/6E/._.DS_Store
- Figure 6/6E/Microscopy_Mock/
- Figure 6/6E/Microscopy_hexanediol/
- Figure 6/6E/Quantification_Hexandiol_sensitivity_test_atg13mutants.xlsx
- __MACOSX/Figure 6/6E/._Quantification_Hexandiol_sensitivity_test_atg13mutants.xlsx
- Figure 6/6D/.DS_Store
- __MACOSX/Figure 6/6D/._.DS_Store
- Figure 6/6D/Microsocpy_1D11D13D19D/
- Figure 6/6D/Quantifications.xlsx
- __MACOSX/Figure 6/6D/._Quantifications.xlsx
- Figure 6/6D/Microsocpy_1D13D19D/
- Figure 6/6C/Western_Ape1_rich_marked.tiff
- __MACOSX/Figure 6/6C/._Western_Ape1_rich_marked.tiff
- Figure 6/6C/.DS_Store
- __MACOSX/Figure 6/6C/._.DS_Store
- Figure 6/6C/Western_Ape1_rich.Tif
- __MACOSX/Figure 6/6C/._Western_Ape1_rich.Tif
- Figure 6/6C/Western_Ape1_starvation.Tif
- __MACOSX/Figure 6/6C/._Western_Ape1_starvation.Tif
- Figure 6/6C/Western_Ape1_starvation_marked.tiff
- __MACOSX/Figure 6/6C/._Western_Ape1_starvation_marked.tiff
- Figure 6/6E/Microscopy_Mock/.DS_Store
- __MACOSX/Figure 6/6E/Microscopy_Mock/._.DS_Store
- Figure 6/6E/Microscopy_Mock/13-GFP_13D19D/
- __MACOSX/Figure 6/6E/Microscopy_Mock/._13-GFP_13D19D
- Figure 6/6E/Microscopy_Mock/1-1344D-GFP_1D13D19D/
- __MACOSX/Figure 6/6E/Microscopy_Mock/._1-1344D-GFP_1D13D19D
- Figure 6/6E/Microscopy_Mock/1-13wt-GFP_1D13D19D/
- __MACOSX/Figure 6/6E/Microscopy_Mock/._1-13wt-GFP_1D13D19D
- Figure 6/6E/Microscopy_Mock/1-13MD-GFP_1D13D19D/
- __MACOSX/Figure 6/6E/Microscopy_Mock/._1-13MD-GFP_1D13D19D
- Figure 6/6E/Microscopy_hexanediol/13wt-GFP_13D19D/
- __MACOSX/Figure 6/6E/Microscopy_hexanediol/._13wt-GFP_13D19D
- Figure 6/6E/Microscopy_hexanediol/1-13wt_GFP_1D13D19D/
- __MACOSX/Figure 6/6E/Microscopy_hexanediol/._1-13wt_GFP_1D13D19D
- Figure 6/6E/Microscopy_hexanediol/.DS_Store
- __MACOSX/Figure 6/6E/Microscopy_hexanediol/._.DS_Store
- Figure 6/6E/Microscopy_hexanediol/1-13MD-GFP_1D13D19D/
- __MACOSX/Figure 6/6E/Microscopy_hexanediol/._1-13MD-GFP_1D13D19D
- Figure 6/6E/Microscopy_hexanediol/1-13_44D-GFP_1D13D19D/
- __MACOSX/Figure 6/6E/Microscopy_hexanediol/._1-13_44D-GFP_1D13D19D
- Figure 6/6D/Microsocpy_1D11D13D19D/.DS_Store
- __MACOSX/Figure 6/6D/Microsocpy_1D11D13D19D/._.DS_Store
- Figure 6/6D/Microsocpy_1D11D13D19D/Atg1-Atg13_GFP/
- Figure 6/6D/Microsocpy_1D11D13D19D/Atg1-GFP/
- Figure 6/6D/Microsocpy_1D11D13D19D/Atg1-Atg13_44D_GFP/
- Figure 6/6D/Microsocpy_1D11D13D19D/Atg1-Atg13_MD_GFP/
- Figure 6/6D/Microsocpy_1D13D19D/Atg1_Atg13_GFP/
- Figure 6/6D/Microsocpy_1D13D19D/Atg1-Atg13MD/
- Figure 6/6D/Microsocpy_1D13D19D/.DS_Store
- __MACOSX/Figure 6/6D/Microsocpy_1D13D19D/._.DS_Store
- Figure 6/6D/Microsocpy_1D13D19D/Atg1-Atg13_44D/
- Figure 6/6D/Microsocpy_1D13D19D/Atg1-GFP/
- Figure 6/6E/Microscopy_Mock/13-GFP_13D19D/GFP.tif
- __MACOSX/Figure 6/6E/Microscopy_Mock/13-GFP_13D19D/._GFP.tif
- Figure 6/6E/Microscopy_Mock/13-GFP_13D19D/BF.tif
- __MACOSX/Figure 6/6E/Microscopy_Mock/13-GFP_13D19D/._BF.tif
- Figure 6/6E/Microscopy_Mock/1-1344D-GFP_1D13D19D/GFP.tif
- __MACOSX/Figure 6/6E/Microscopy_Mock/1-1344D-GFP_1D13D19D/._GFP.tif
- Figure 6/6E/Microscopy_Mock/1-1344D-GFP_1D13D19D/BF.tif
- __MACOSX/Figure 6/6E/Microscopy_Mock/1-1344D-GFP_1D13D19D/._BF.tif
- Figure 6/6E/Microscopy_Mock/1-13wt-GFP_1D13D19D/GFP.tif
- __MACOSX/Figure 6/6E/Microscopy_Mock/1-13wt-GFP_1D13D19D/._GFP.tif
- Figure 6/6E/Microscopy_Mock/1-13wt-GFP_1D13D19D/BF.tif
- __MACOSX/Figure 6/6E/Microscopy_Mock/1-13wt-GFP_1D13D19D/._BF.tif
- Figure 6/6E/Microscopy_Mock/1-13MD-GFP_1D13D19D/GFP.tif
- __MACOSX/Figure 6/6E/Microscopy_Mock/1-13MD-GFP_1D13D19D/._GFP.tif
- Figure 6/6E/Microscopy_Mock/1-13MD-GFP_1D13D19D/BF.tif
- __MACOSX/Figure 6/6E/Microscopy_Mock/1-13MD-GFP_1D13D19D/._BF.tif
- Figure 6/6E/Microscopy_hexanediol/13wt-GFP_13D19D/GFP.tif
- __MACOSX/Figure 6/6E/Microscopy_hexanediol/13wt-GFP_13D19D/._GFP.tif
- Figure 6/6E/Microscopy_hexanediol/13wt-GFP_13D19D/BF.tif
- Figure 6/6E/Microscopy_hexanediol/1-13wt_GFP_1D13D19D/GFP.tif
- __MACOSX/Figure 6/6E/Microscopy_hexanediol/1-13wt_GFP_1D13D19D/._GFP.tif
- Figure 6/6E/Microscopy_hexanediol/1-13wt_GFP_1D13D19D/BF.tif
- Figure 6/6E/Microscopy_hexanediol/1-13MD-GFP_1D13D19D/GFP.tif
- __MACOSX/Figure 6/6E/Microscopy_hexanediol/1-13MD-GFP_1D13D19D/._GFP.tif
- Figure 6/6E/Microscopy_hexanediol/1-13MD-GFP_1D13D19D/BF.tif
- __MACOSX/Figure 6/6E/Microscopy_hexanediol/1-13MD-GFP_1D13D19D/._BF.tif
- Figure 6/6E/Microscopy_hexanediol/1-13_44D-GFP_1D13D19D/GFP.tif
- Figure 6/6E/Microscopy_hexanediol/1-13_44D-GFP_1D13D19D/BF.tif
- __MACOSX/Figure 6/6E/Microscopy_hexanediol/1-13_44D-GFP_1D13D19D/._BF.tif
- Figure 6/6D/Microsocpy_1D11D13D19D/Atg1-Atg13_GFP/GFP.tif
- Figure 6/6D/Microsocpy_1D11D13D19D/Atg1-Atg13_GFP/BF.tif
- Figure 6/6D/Microsocpy_1D11D13D19D/Atg1-GFP/Atg1_GFP_Green_1D11D13D19D.tif
- Figure 6/6D/Microsocpy_1D11D13D19D/Atg1-GFP/Atg1-GFP_brightfield_1D11D13D19D.tif
- Figure 6/6D/Microsocpy_1D11D13D19D/Atg1-Atg13_44D_GFP/Atg1-Atg1344D-GFP_1D11D13D19D.tif
- __MACOSX/Figure 6/6D/Microsocpy_1D11D13D19D/Atg1-Atg13_44D_GFP/._Atg1-Atg1344D-GFP_1D11D13D19D.tif
- Figure 6/6D/Microsocpy_1D11D13D19D/Atg1-Atg13_44D_GFP/Atg1-Atg1344D-GFP_BF_1D11D13D19D.tif
- __MACOSX/Figure 6/6D/Microsocpy_1D11D13D19D/Atg1-Atg13_44D_GFP/._Atg1-Atg1344D-GFP_BF_1D11D13D19D.tif
- Figure 6/6D/Microsocpy_1D11D13D19D/Atg1-Atg13_MD_GFP/Atg1_Atg13MD_GFP_Green_1D11D13D19D.tif
- __MACOSX/Figure 6/6D/Microsocpy_1D11D13D19D/Atg1-Atg13_MD_GFP/._Atg1_Atg13MD_GFP_Green_1D11D13D19D.tif
- Figure 6/6D/Microsocpy_1D11D13D19D/Atg1-Atg13_MD_GFP/Atg1_Atg13MD_GFP_BF_1D11D13D19D.tif
- __MACOSX/Figure 6/6D/Microsocpy_1D11D13D19D/Atg1-Atg13_MD_GFP/._Atg1_Atg13MD_GFP_BF_1D11D13D19D.tif
- Figure 6/6D/Microsocpy_1D13D19D/Atg1_Atg13_GFP/GFP.tif
- __MACOSX/Figure 6/6D/Microsocpy_1D13D19D/Atg1_Atg13_GFP/._GFP.tif
- Figure 6/6D/Microsocpy_1D13D19D/Atg1_Atg13_GFP/BF.tif
- __MACOSX/Figure 6/6D/Microsocpy_1D13D19D/Atg1_Atg13_GFP/._BF.tif
- Figure 6/6D/Microsocpy_1D13D19D/Atg1-Atg13MD/GFP.tif
- Figure 6/6D/Microsocpy_1D13D19D/Atg1-Atg13MD/BFP.tif
- Figure 6/6D/Microsocpy_1D13D19D/Atg1-Atg13_44D/GFP.tif
- __MACOSX/Figure 6/6D/Microsocpy_1D13D19D/Atg1-Atg13_44D/._GFP.tif
- Figure 6/6D/Microsocpy_1D13D19D/Atg1-Atg13_44D/BF.tif
- __MACOSX/Figure 6/6D/Microsocpy_1D13D19D/Atg1-Atg13_44D/._BF.tif
- Figure 6/6D/Microsocpy_1D13D19D/Atg1-GFP/GFP.tif
- __MACOSX/Figure 6/6D/Microsocpy_1D13D19D/Atg1-GFP/._GFP.tif
- Figure 6/6D/Microsocpy_1D13D19D/Atg1-GFP/BF.tif
