# Supplementary material for: Decoding the function of Atg13 phosphorylation reveals a role of Atg11 in bulk autophagy initiation
Source: EMBO Rep. 2024 Jan 17;25(2):813–31. doi: 10.1038/s44319-023-00055-9 (PMC10897315; doi:10.1038/s44319-023-00055-9)
Supplement: Supplementary file 7 — Source Data Fig. 6 [file 44319_2023_55_MOESM7_ESM.zip › Figure 6/6B/pho8d60_assay.tsv]

Sample	Condition	Emission	Replicate	Set	Date	ID	Emission corrected
Naphthol	0	183	1	1	220606	Naphthol_0
Naphthol	25	4606	1	1	220606	Naphthol_25
Naphthol	50	8291	1	1	220606	Naphthol_50
Naphthol	75	11937	1	1	220606	Naphthol_75
Naphthol	100	15738	1	1	220606	Naphthol_100
Naphthol	200	27979	1	1	220606	Naphthol_200
Enzyme blank		554	1	1	220606	Enzyme blank_nan
atg1D atg13D + Atg1	4h SD-N	3553	1	1	220606	atg1D atg13D + Atg1_4h SD-N	0.26766943251151104
atg1D atg13D + Atg1-Atg13	4h SD-N	11900	1	1	220606	atg1D atg13D + Atg1-Atg13_4h SD-N	0.9984191173560144
atg1D atg11D atg13D + Atg1	4h SD-N	1244	1	1	220606	atg1D atg11D atg13D + Atg1_4h SD-N	0.07817167571394847
atg1D atg11D atg13D + Atg1-Atg13	4h SD-N	8379	1	1	220606	atg1D atg11D atg13D + Atg1-Atg13_4h SD-N	0.6806476402719558
atg1D atg11D atg13D + empty	4h SD-N	1235	1	1	220606	atg1D atg11D atg13D + empty_4h SD-N	0.07744277222007866
atg1D atg11D atg13D + Atg1-Atg13-44D	4h SD-N	1302	1	1	220606	atg1D atg11D atg13D + Atg1-Atg13-44D_4h SD-N	0.08287122750818177
atg1D atg11D atg13D + Atg1-Atg13-MD	4h SD-N	1561	1	1	220606	atg1D atg11D atg13D + Atg1-Atg13-MD_4h SD-N	0.10390158988125014
atg1D atg13D + Atg1	4h SD-N	3001	2	1	220606	atg1D atg13D + Atg1_4h SD-N	0.22192005837203543
atg1D atg13D + Atg1-Atg13	4h SD-N	11696	2	1	220606	atg1D atg13D + Atg1-Atg13_4h SD-N	0.979584744464644
atg1D atg11D atg13D + Atg1	4h SD-N	1326	2	1	220606	atg1D atg11D atg13D + Atg1_4h SD-N	0.0848185273887085
atg1D atg11D atg13D + Atg1-Atg13	4h SD-N	6426	2	1	220606	atg1D atg11D atg13D + Atg1-Atg13_4h SD-N	0.5105959452228293
atg1D atg11D atg13D + empty	4h SD-N	1185	2	1	220606	atg1D atg11D atg13D + empty_4h SD-N	0.07339330836524638
atg1D atg11D atg13D + Atg1-Atg13-44D	4h SD-N	1282	2	1	220606	atg1D atg11D atg13D + Atg1-Atg13-44D_4h SD-N	0.08124926824362101
atg1D atg11D atg13D + Atg1-Atg13-MD	4h SD-N	1623	2	1	220606	atg1D atg11D atg13D + Atg1-Atg13-MD_4h SD-N	0.10894139831173752
Naphthol	0	174	3	2	220727	Naphthol_0
Naphthol	25	4952	3	2	220727	Naphthol_25
Naphthol	50	8156	3	2	220727	Naphthol_50
Naphthol	75	11807	3	2	220727	Naphthol_75
Naphthol	100	15142	3	2	220727	Naphthol_100
Naphthol	200	27054	3	2	220727	Naphthol_200
Enzyme blank		743	3	2	220727	Enzyme blank_nan
atg1D atg13D + Atg1	4h SD-N	2697	3	2	220727	atg1D atg13D + Atg1_4h SD-N	0.15866756329826048
atg1D atg13D + Atg1-Atg13	4h SD-N	13817	3	2	220727	atg1D atg13D + Atg1-Atg13_4h SD-N	1.0219961381793417
atg1D atg11D atg13D + Atg1	4h SD-N	1421	3	2	220727	atg1D atg11D atg13D + Atg1_4h SD-N	0.06742660761647148
atg1D atg11D atg13D + Atg1-Atg13	4h SD-N	9647	3	2	220727	atg1D atg11D atg13D + Atg1-Atg13_4h SD-N	0.6822669254149715
atg1D atg11D atg13D + empty	4h SD-N	1381	3	2	220727	atg1D atg11D atg13D + empty_4h SD-N	0.06458976563898076
atg1D atg11D atg13D + Atg1-Atg13-44D	4h SD-N	1433	3	2	220727	atg1D atg11D atg13D + Atg1-Atg13-44D_4h SD-N	0.0682776602097187
atg1D atg11D atg13D + Atg1-Atg13-MD	4h SD-N	2041	3	2	220727	atg1D atg11D atg13D + Atg1-Atg13-MD_4h SD-N	0.11158869255813679
