# Supplementary material for: Decoding the function of Atg13 phosphorylation reveals a role of Atg11 in bulk autophagy initiation
Source: EMBO Rep. 2024 Jan 17;25(2):813–31. doi: 10.1038/s44319-023-00055-9 (PMC10897315; doi:10.1038/s44319-023-00055-9)
Supplement: Supplementary file 7 — Source Data Fig. 6 [file 44319_2023_55_MOESM7_ESM.zip › Figure 6/6E/Quantification_Hexandiol_sensitivity_test_atg13mutants.xlsx]

## Sheet: Infos
	Strain Name	Characteristics
	yDP441	atg1∆ atg13∆ atg19∆ (mentioned in the strain lists)
	yDP445	atg13∆ atg19∆ (mentioned in the strain lists)

## Sheet: Quantification
yDP445+ Atg13wt-GFP			yDP441 + 1-13wt-GFP			yDP441 +1-13-44D-GFP			yDP441 +1-13-44MD-GFP
-	Digitonin	Hexandiol	-	Digitonin	Hexandiol	-	Digitonin	Hexandiol	-	Digitonin	Hexandiol
71	66	24	70	56	12	10	16	5	25	26	3	Set 1
65	63	19	58	64	16	14	17	8	16	15	6	Set 2
79	75	16	70	72	17	15	24	12	25	22	11	Set 3
						26	17	14	23	26	9	Set 4
-	Digitonin	Hexandiol	-	Digitonin	Hexandiol	-	Digitonin	Hexandiol	-	Digitonin	Hexandiol	For Scatter Plot
71.6667	68	19.6667	66	64	15	16.25	18.5	9.75	22.25	22.25	7.25	Average
71	66	24	70	56	17	10	16	5	25	26	3	single value y axis
65	63	19	58	64	16	14	17	8	16	15	6	single value y axis
79	75	16	70	72	17	15	24	12	25	22	11	single value y axis
1	2	3	4	5	6	26	17	14	23	26	9	x-values / single value y axis
1	2	3	4	5	6	7	8	9	10	11	12	x-values for scatter
1	2	3	4	5	6	7	8	9	10	11	12	x-values for scatter
						7	8	9	10	11	12	x-values for scatter
						7	8	9	10	11	12	x-values for scatter
SD-N	SD-N+Digitonin	SD-N+Digi+Hex	SD-N	SD-N+Digi	SD-N+Digi+Hex	SD-N	SD-N+Digi	SD-N+Digi+Hex	SD-N	SD-N+Digi	SD-N+Digi+Hex
% of cells with dot			% of cells with dot			% of cells with dot			% of cells with dot
at least 100 cells			at least 100 cells			at least 100 cells			at least 100 cells
Max Intensity Projection
Green--> Min 500 ----- Max 8000
at least 100 cells
