# Supplementary material for: Decoding the function of Atg13 phosphorylation reveals a role of Atg11 in bulk autophagy initiation
Source: EMBO Rep. 2024 Jan 17;25(2):813–31. doi: 10.1038/s44319-023-00055-9 (PMC10897315; doi:10.1038/s44319-023-00055-9)
Supplement: Supplementary file 7 — Source Data Fig. 6 [file 44319_2023_55_MOESM7_ESM.zip › Figure 6/6D/Quantifications.xlsx]

## Sheet: Infos
	Strain Name	Characteristics
	yDP441	atg1∆ atg13∆ atg19∆ (mentioned in the strain lists)
	yDP454	atg1∆ atg11∆ atg13∆ atg19∆ (mentioned in the strain lists)

## Sheet: atg1Datg13Datg19D
set1
441_Atg1-Atg13				441_Atg1				441_Atg1-Atg13MD				441_Atg1344D
N of cells	cells with dots	cells without a dot		N of cells	cells with dots	cells without a dot		N of cells	cells with dots	cells without a dot		N of cells	cells with dots	cells without a dot
100	58	42		100	3	97		100	24	76		100	15	85
set2
441_Atg1-Atg13				441_Atg1				441_Atg1-Atg13MD				441_Atg1344D
N of cells	cells with dots	cells without a dot		N of cells	cells with dots	cells without a dot		N of cells	cells with dots	cells without a dot		N of cells	cells with dots	cells without a dot
100	60	40		100	2	98		100	13	87		99	11	88
set3
441_Atg1-Atg13				441_Atg1				441_Atg1-Atg13MD				441_Atg1344D
N of cells	cells with dots	cells without a dot		N of cells	cells with dots	cells without a dot		N of cells	cells with dots	cells without a dot		N of cells	cells with dots	cells without a dot
100	47	53		100	0	100		100	9	91		100	7	93

## Sheet: atg1Datg11Datg13Datg19D
set1
454_Atg1-Atg13				454_Atg1				454_Atg1-Atg13MD				454_Atg1344D
N of cells	cells with dots	cells without a dot		N of cells	cells with dots	cells without a dot		N of cells	cells with dots	cells without a dot		N of cells	cells with dots	cells without a dot
100	24	76		100	1	99		100	5	95		100	2	98
set2
454_Atg1-Atg13				454_Atg1				454_Atg1-Atg13MD				454_Atg1344D
N of cells	cells with dots	cells without a dot		N of cells	cells with dots	cells without a dot		N of cells	cells with dots	cells without a dot		N of cells	cells with dots	cells without a dot
100	26	74		100	2	98		100	4	96		100	0	100
set3
454_Atg1-Atg13				454_Atg1				454_Atg1-Atg13MD				454_Atg1344D
N of cells	cells with dots	cells without a dot		N of cells	cells with dots	cells without a dot		N of cells	cells with dots	cells without a dot		N of cells	cells with dots	cells without a dot
100	19	81		100	1	99		100	3	97		100	0	100
